# Supplementary material for: Cost-effectiveness of consolidation durvalumab for inoperable stage III non-small cell lung cancer in Vietnam
Source: BMJ Open. 2024 Aug 30;14(8):e083895. doi: 10.1136/bmjopen-2024-083895 (PMC11407225; doi:10.1136/bmjopen-2024-083895)
Supplement: online supplemental file 3 [file bmjopen-14-8-s003.xlsm]

## Sheet: Introduction
Introduction
Non small cell lung cancer (NSCLC) treatment plan according to Vietnamese MOH guidelines												The partial survival model
											Notes: tp - transitional probability. PFS - Progression free survival. OS - overall survival.
											∆PFS - PFS difference between two consecutive cycles. ∑∆PFS - Accumulated PFS difference.

## Sheet: Control
	Model settings
	Model structure		Partitioned survival model
	Intervention		Durvalumab + BSC
	Comparator		Best supportive care (BSC)
	Modelling perspective		Society
	Maximum treatment duration (months)		12	Imfinzi guidline
	Cycle length (days) up to 12 months		14
	Cycle length (days) after 12 months		28
	Time horizon		15
	Discount rate - life years and QALYs		0.03
	Discount rate - costs		0.03
	Willingness-to-pay	Optional	258247800	3 GDP threshold: GSO - 2021 GDP/capita= 86082600 dong.
		Live	258247800	Mean WTP/QALY from payers= 261595548 dong in 2017 price (=301347997.677485 dong in 2021 price)
	Patient characteristics
	Mean age (years)		59.8
	% male		0.5875	WTP/QALY study
	Patient body surface area (BSA)	Mean	1.60583	According to weight-height of Vietnamese
		standard error	0.0151514	According to weight-height of Vietnamese
	Patient weight (kg)	Mean	56.9625	According to weight-height of Vietnamese
		standard error	1.47974	According to weight-height of Vietnamese
	Efficacy
	Progression-free survival
	The definition of progression-free survival (PFS) from PACIFIC followed the blinded independent central review (BICR).
	The extrapolation methods allow a choice for curves that are unstratified across treatment arms, meaning that an attempt was made to fit the same curve to both arms, with only a treatment factor mapping one arm's survival curve to the other.
	For each option the user can choose the extrapolation method and the parametric curve used in each arm.
	Progression definition		BICR
	Extrapolation method		Non-cure - Stratified
	The model allows for the user to chose whether treatment waning is applied. The model allows some flexibility on the treatment waning assumption by allowing a user amendable HR. The HR is applied to the BSC PFS curves and the probability of progression/death for durvalumab is estimated from this new curve. In the base case it is assumes that from the start of treatment waning, the probability of …
	Apply treatment effect to PFS		Yes
	Treatment effect (if selected)		72	months
	HR PFS		0.52	Spigel et al: https://doi.org/10.1200%2FJCO.21.01308
	Overall survival
	Model post-progression using OS curves		OS
	Extrapolation method		Non-cure - Stratified
	Prevent conflicting conditional survival probabilities		Prevent PFS from exceeding OS
	Apply treatment effect		Yes
	Treatment effect (if selected)		75	months
	HR		0.72	Spigel et al: https://doi.org/10.1200%2FJCO.21.01308
	Costs
	Input type		Mean
	Durvalumab discount		0
	Co payment rate from perspective of HI		1
	Patient perspective setting
	Durvalumab in HI or not		Yes
	Utilities
	Choice of input		User inputs
	Include AE disutilities		Yes
	saz

## Sheet: BC analysis
BASECASE ANALYSIS
	Discouted result					Undiscouted result
		Durvalumab	Placebo	Difference			Durvalumab	Placebo	Difference		Assumptions:	Durvalumab was included in the health insurance list
	Life Years Gained					Life Years Gained						The copay rate for HI treatment was 100% for Health Insurance and 0% for patient
	Progression free	4.1904	2.27693	1.91346		Progression free	5.00091	2.65691	2.344			Durvarlumab cost was not discounted
	Progressed disease	1.10867	1.64153	-0.532861		Progressed disease	1.21414	1.85234	-0.638202			Maximum local data was used
	Total Life Years Gained	5.29907	3.91847	1.3806		Total Life Years Gained	6.21505	4.50925	1.7058			AEs disutility was included
	QALYs					QALYs						Time horizon was set at 15 years
	Progression free	3.17213	1.72364	1.44849		Progression free	3.78569	2.01128	1.77441
	Progressed disease	0.757224	1.12117	-0.363944		Progressed disease	0.829256	1.26515	-0.435892
	Advese events disutility	-0.000337093	-0.000305736	-3.1357e-05			-0.000348454	-0.000315737	-3.27178e-05
	Total QALYs	3.92902	2.8445	1.08452		Total QALYs	4.6146	3.27611	1.33849
	The Health Insurance perspective					The Health Insurance perspective
	Durvalumab costs	8.91032e+08		8.91032e+08		Drug costs	9.03254e+08		9.03254e+08		3.49139e+08
	Administration costs	2.0388e+06		2.0388e+06		Administration costs	2.06677e+06		2.06677e+06
	Monitoring cost	2.54708e+07	1.88804e+07	6.59035e+06		Monitoring cost	2.97564e+07	2.16547e+07	8.10173e+06
	Subsequent therapy	1.50906e+06	2.23436e+06	-725299		Subsequent therapy	1.65261e+06	2.52129e+06	-868682
	Adverse events	644409	550175	94233.7		Adverse events	662727	565247	97480.3
	Total Health Insurance cost	9.20696e+08	2.1665e+07	8.99031e+08		Total Health Insurance cost	9.37392e+08	2.47412e+07	9.12651e+08
	The Patient perspective					The Patient perspective
	Durvalumab costs + administration	6.23986e-08		6.23986e-08		Drug costs	0		0		8.74887e+07
	Other medical cost	1.01004e+08	5.48827e+07	4.61218e+07		Other medical cost	1.20541e+08	6.40416e+07	5.64994e+07
	Non medical cost	4.52379e+06	6.69806e+06	-2.17427e+06		Non medical cost	4.95413e+06	7.55823e+06	-2.6041e+06
	Total Patient cost	1.05528e+08	6.15808e+07	4.39475e+07		Total Patient cost	1.25495e+08	7.15998e+07	5.38953e+07
	The Society perspective					The Society perspective
	Durvalumab costs + administration	8.93071e+08	0	8.93071e+08		Durvalumab costs + administration	9.0532e+08	0	9.0532e+08
	Monitoring cost	2.54708e+07	1.88804e+07	6.59035e+06		Monitoring cost	2.97564e+07	2.16547e+07	8.10173e+06
	Subsequent therapy	1.50906e+06	2.23436e+06	-725299		Subsequent therapy	1.65261e+06	2.52129e+06	-868682
	Adverse events	644409	550175	94233.7		Adverse events	662727	565247	97480.3
	Other medical cost	1.01004e+08	5.48827e+07	4.61218e+07		Other medical cost	1.20541e+08	6.40416e+07	5.64994e+07
	Non medical cost	4.52379e+06	6.69806e+06	-2.17427e+06		Non medical cost	4.95413e+06	7.55823e+06	-2.6041e+06
	Total Society cost	1.02622e+09	8.32458e+07	9.42978e+08		Total Society cost	1.06289e+09	9.6341e+07	9.66546e+08
	ICER	using LYs gained	using QALYs gained			ICER	using LYs gained	using QALYs gained
	The Health Insurance perspective	6.51187e+08		8.28969e+08		The Health Insurance perspective	5.35028e+08		6.81853e+08
	The Patient perspective	3.18321e+07		4.05227e+07		The Patient perspective	3.15953e+07		4.02659e+07
	The Society perspective	6.83019e+08		8.69492e+08		The Society perspective	5.66623e+08		7.22119e+08
	NMB					NMB
	The Health Insurance perspective			-6.18957e+08		The Health Insurance perspective			-5.6699e+08
	The Patient perspective			2.36126e+08		The Patient perspective			2.91766e+08
	The Society perspective			-6.62904e+08		The Society perspective			-6.20885e+08

## Sheet: OWSA
		Live results																			Live Perspective			Co Payment			Drug reduction								Threshold
		Incre cost	Incre QALY																		Society			1			0							0	258.248
		9.42978e+08	1.08452																															1	258.248
		Lower bound				Upper bound					Live value				Graph value		-64.55	3.86497
	Parameter	Incre cost	Incre QALY	ICER	NMB	Incre cost	Incre QALY	ICER	NMB		Lower bound	Upper bound	NMB-BC		Rank NMB	Parameter	Lower bound	Upper bound
	Time horizon	2.73837e+08	0.827364	3.30976e+08	-6.01725e+07	2.7587e+08	1.171	2.35584e+08	2.65398e+07		-60.1725	26.5398	-662.904		1335.34	Patient age	4.76616	4.76616
	Patient age	2.75308e+08	1.08452	2.53853e+08	4.76616e+06	2.75308e+08	1.08452	2.53853e+08	4.76616e+06		4.76616	4.76616	-662.904		1335.34	Patient BSA	4.76616	4.76616
	Patient BSA	2.75308e+08	1.08452	2.53853e+08	4.76616e+06	2.75308e+08	1.08452	2.53853e+08	4.76616e+06		4.76616	4.76616	-662.904		1335.34	Patient weight	4.76616	4.76616
	Patient weight	2.75308e+08	1.08452	2.53853e+08	4.76616e+06	2.75308e+08	1.08452	2.53853e+08	4.76616e+06		4.76616	4.76616	-662.904		1335.34	PFS HR	4.76616	4.76616
	Percentage of male patient	2.75354e+08	1.09199	2.52158e+08	6.65012e+06	2.75354e+08	1.09199	2.52158e+08	6.65012e+06		6.65012	6.65012	-662.904		1335.34	OS HR	4.76616	4.76616
	PFS HR	2.75308e+08	1.08452	2.53853e+08	4.76616e+06	2.75308e+08	1.08452	2.53853e+08	4.76616e+06		4.76616	4.76616	-662.904		1335.34	Monitoring cost per administration	4.76616	4.76616
	OS HR	2.75308e+08	1.08452	2.53853e+08	4.76616e+06	2.75308e+08	1.08452	2.53853e+08	4.76616e+06		4.76616	4.76616	-662.904		1335.34	AE cost per course - Dyspnoea	4.76616	4.76616
	Utility - PF	2.75308e+08	0.902737	3.0497e+08	-4.21779e+07	2.75308e+08	1.2663	2.17412e+08	5.17102e+07		-42.1779	51.7102	-662.904		1335.34	Direct medical cost - PF	4.76616	4.76616
	Utility - PD	2.75308e+08	1.12182	2.45412e+08	1.43989e+07	2.75308e+08	1.04722	2.62895e+08	-4.86656e+06		-4.86656	14.3989	-662.904		1335.34	Direct medical cost - PD	4.76616	4.76616
	Disutility Pneumonia	2.75308e+08	1.08457	2.5384e+08	4.78111e+06	2.75308e+08	1.08461	2.53831e+08	4.79029e+06		4.78111	4.79029	-662.904		1335.34	Direct non-medical cost - PF	4.76616	4.76616
	Disutility Anemia	2.75308e+08	1.08451	2.53854e+08	4.76541e+06	2.75308e+08	1.08451	2.53854e+08	4.76497e+06		4.76497	4.76541	-662.904		1335.34	Direct non-medical cost - PD	4.76616	4.76616
	Disutility Pneumonitis	2.75308e+08	1.08454	2.53848e+08	4.77192e+06	2.75308e+08	1.08455	2.53845e+08	4.77545e+06		4.77192	4.77545	-662.904		1335.34	AE cost per course - Pneumonia	4.76615	4.76617
	Disutility Dyspnea	2.75308e+08	1.08449	2.5386e+08	4.75905e+06	2.75308e+08	1.08447	2.53863e+08	4.75493e+06		4.75493	4.75905	-662.904		1335.34	AE cost per course - Pneumonitis	4.7658	4.76651
	Monitoring cost per administration	2.75308e+08	1.08452	2.53853e+08	4.76616e+06	2.75308e+08	1.08452	2.53853e+08	4.76616e+06		4.76616	4.76616	-662.904		1335.34	AE cost per course - Anaemia	4.76573	4.76659
	Durvalumab acquisition cost per administration	2.05992e+08	1.08452	1.89939e+08	7.40823e+07	3.44624e+08	1.08452	3.17767e+08	-6.455e+07		-64.55	74.0823	-662.904		1335.34	Disutility Anemia	4.76497	4.76541
	Administration cost	2.75277e+08	1.08452	2.53825e+08	4.79674e+06	2.75338e+08	1.08452	2.53881e+08	4.73557e+06		4.73557	4.79674	-662.904		1335.35	AE prob Dysnea -Durva	4.77123	4.77123
	Maximum subsequence cost	2.75149e+08	1.08452	2.53707e+08	4.92493e+06	2.75138e+08	1.08452	2.53697e+08	4.93569e+06		4.92493	4.93569	-662.904		1335.36	Disutility Pneumonitis	4.77192	4.77545
	AE cost per course - Anaemia	2.75308e+08	1.08452	2.53853e+08	4.76573e+06	2.75307e+08	1.08452	2.53853e+08	4.76659e+06		4.76573	4.76659	-662.904		1335.32	AE prob Dysnea -PBO	4.75842	4.75842
	AE cost per course - Dyspnoea	2.75308e+08	1.08452	2.53853e+08	4.76616e+06	2.75308e+08	1.08452	2.53853e+08	4.76616e+06		4.76616	4.76616	-662.904		1335.32	Disutility Dyspnea	4.75493	4.75905
	AE cost per course - Pneumonia	2.75308e+08	1.08452	2.53853e+08	4.76617e+06	2.75308e+08	1.08452	2.53853e+08	4.76615e+06		4.76615	4.76617	-662.904		1335.38	Disutility Pneumonia	4.78111	4.79029
	AE cost per course - Pneumonitis	2.75307e+08	1.08452	2.53853e+08	4.76651e+06	2.75308e+08	1.08452	2.53853e+08	4.7658e+06		4.7658	4.76651	-662.904		1335.29	AE prob Pneumonitis -PBO	4.74208	4.74208
	Direct medical cost - PF	2.75308e+08	1.08452	2.53853e+08	4.76616e+06	2.75308e+08	1.08452	2.53853e+08	4.76616e+06		4.76616	4.76616	-662.904		1335.4	AE prob Pneumonitis -Durva	4.79668	4.79668
	Direct medical cost - PD	2.75308e+08	1.08452	2.53853e+08	4.76616e+06	2.75308e+08	1.08452	2.53853e+08	4.76616e+06		4.76616	4.76616	-662.904		1335.34	Administration cost	4.73557	4.79674
	Direct non-medical cost - PF	2.75308e+08	1.08452	2.53853e+08	4.76616e+06	2.75308e+08	1.08452	2.53853e+08	4.76616e+06		4.76616	4.76616	-662.904		1335.4	AE prob Anemia -Durva	4.79834	4.79834
	Direct non-medical cost - PD	2.75308e+08	1.08452	2.53853e+08	4.76616e+06	2.75308e+08	1.08452	2.53853e+08	4.76616e+06		4.76616	4.76616	-662.904		1335.27	AE prob Anemia -PBO	4.7329	4.7329
	Cost discounting rate	2.76209e+08	1.08452	2.54684e+08	3.86497e+06	2.76209e+08	1.08452	2.54684e+08	3.86497e+06		3.86497	3.86497	-662.904		1335.24	AE prob Pneumonia - PBO	4.71379	4.71379	x
	Effectiveness discounting rate	2.75308e+08	1.1261	2.44479e+08	1.5505e+07	2.75308e+08	1.1261	2.44479e+08	1.5505e+07		15.505	15.505	-662.904		1335.48	AE prob Pneumonia - Durva	4.83494	4.83494
	AE prob Pneumonia - Durva	2.75246e+08	1.08454	2.5379e+08	4.83494e+06	2.75246e+08	1.08454	2.5379e+08	4.83494e+06		4.83494	4.83494	-662.904		1335.67	Maximum subsequence cost	4.92493	4.93569
	AE prob Anemia -Durva	2.7528e+08	1.08453	2.53823e+08	4.79834e+06	2.7528e+08	1.08453	2.53823e+08	4.79834e+06		4.79834	4.79834	-662.904		1333.54	Cost discounting rate	3.86497	3.86497
	AE prob Pneumonitis -Durva	2.7528e+08	1.08453	2.53825e+08	4.79668e+06	2.7528e+08	1.08453	2.53825e+08	4.79668e+06		4.79668	4.79668	-662.904		1339.11	Percentage of male patient	6.65012	6.65012
	AE prob Dysnea -Durva	2.75304e+08	1.08452	2.53848e+08	4.77123e+06	2.75304e+08	1.08452	2.53848e+08	4.77123e+06		4.77123	4.77123	-662.904		1335.34	Utility - PD	-4.86656	14.3989
	AE prob Pneumonia - PBO	2.75355e+08	1.0845	2.53901e+08	4.71379e+06	2.75355e+08	1.0845	2.53901e+08	4.71379e+06		4.71379	4.71379	-662.904		1356.82	Effectiveness discounting rate	15.505	15.505
	AE prob Anemia -PBO	2.75336e+08	1.0845	2.53884e+08	4.7329e+06	2.75336e+08	1.0845	2.53884e+08	4.7329e+06		4.7329	4.7329	-662.904		1292.18	Time horizon	-60.1725	26.5398
	AE prob Pneumonitis -PBO	2.7533e+08	1.08451	2.53875e+08	4.74208e+06	2.7533e+08	1.08451	2.53875e+08	4.74208e+06		4.74208	4.74208	-662.904		1335.34	Utility - PF	-42.1779	51.7102
	AE prob Dysnea -PBO	2.75313e+08	1.08451	2.5386e+08	4.75842e+06	2.75313e+08	1.08451	2.5386e+08	4.75842e+06		4.75842	4.75842	-662.904		1335.34	Durvalumab acquisition cost per administration	-64.55	74.0823
	Step 1: Copy value B9:B43 to P9:P43														Notes: The lower bound by Utility at PF and PD were estimated from values which similar to the reported PACIFIC' value.
	Step 2: Copy value L9:L43 to R9:R43														The lower bound of durvalumab cost was estimated at 50% discount cost
	Step 3: Copy value M9:M43 to S9:S43
	Step 4: sort low to high P
	Step 5: change the threshold in x asis of the chart

## Sheet: PSA
1	2	3	4	5	6	7	8	9	10	11	12	13	14	15	16	17	18	19	20	21	22	23	24	25	26	27	28	29	30	31	32	33	34	35	36	37	38	39	40	41	42	43	44	45	46	47	48	49	50
	Time horizon	Patient age	Patient BSA	Patient weight	Percentage of male patient	Max. treatment duration	PFS HR	OS HR	User input: Utility PF	User input: Utility PD	Pacific: Utility PF	Pacific: Utility PD	Disutility Pneumonia	Disutility Anemia	Disutility Pneumonitis	Disutility Dyspnea	Monitoring cost per administration	Durvalumab cost per administration	Administration cost	Maximum subsequence cost	AE cost per course - Anaemia	AE cost per course - Dyspnoea	AE cost per course - Pneumonia	AE cost per course - Pneumonitis	Direct medical cost - PF	Direct medical cost - PD	Direct non-medical cost - PF	Direct non-medical cost - PD	Monitoring cost per administration	Durvalumab cost per administration	Administration cost	Maximum subsequence cost	AE cost per course - Anaemia	AE cost per course - Dyspnoea	AE cost per course - Pneumonia	AE cost per course - Pneumonitis	Cost discount	Effectiveness discount	Total cost Durva	Total QALY durva	Total cost PBO	Total QALY PBO	incre Cost	incre QALY	NMB durva	NMB PBO	1
Live ->	15	59.8	1.60583	56.9625	0.5875	12	0.52	0.72	0.757	0.683	0.86	0.833	-0.0735	-0.073	-0.0735	-0.05	405198	4.8695e+07	111421	5.4468e+07	6.24952e+06	1512350	9.21192e+06	9.5086e+06	1.1817e+07	12286771	1.84138e+06	2.23899e+06	#REF!	#REF!	#REF!	#REF!	#REF!	#REF!	#REF!	#REF!	0.03	0.03	1026.22	3.92902	83.2458	2.8445	942.978	1.08452	3524.55	3211.39	1		WTP
1	14.3729	65.9928	1.75796	57.3702	0.535812		0.507428	0.674135	0.807682	0.718137	0.853155	0.931819	0.0654994	0.0764288	0.124666	0.041959	487624	1.46081e+07	91411.5	5.96442e+07	6.66694e+06	1.66518e+06	1.03592e+07	8.80479e+06	1.38552e+07	2.13362e+07	1.78023e+06	2.2503e+06	#REF!	#REF!	#REF!	#REF!	#REF!	#REF!	#REF!	#REF!	0.0283651	0.0249061	451.078	4.19015	110.883	3.02937	340.195	1.16077	4402.15	3397.88	1	1	0
2	13.0942	60.3381	1.42325	56.5912	0.583634		0.415716	0.728574	0.773722	0.710411	0.836208	0.831438	0.06025	0.048768	0.0568197	0.0555063	365296	1.46086e+07	129616	5.33563e+07	5.83195e+06	1.55293e+06	9.21036e+06	1.05434e+07	6.96136e+06	7.56766e+06	2.00823e+06	1.77444e+06	#REF!	#REF!	#REF!	#REF!	#REF!	#REF!	#REF!	#REF!	0.0361555	0.0301345	351.976	3.83118	55.1977	2.81709	296.778	1.01409	4085.48	3207.69	1	2	258.248
3	15.6944	54.139	1.77479	58.1846	0.452019		0.479419	0.625089	0.701575	0.67824	0.822925	0.936373	0.0648548	0.0969899	0.0512237	0.0486856	422749	1.46088e+07	110092	6.41133e+07	5.32458e+06	1.59378e+06	9.1679e+06	1.00961e+07	7.52253e+06	1.03981e+07	2.02305e+06	2.51197e+06	#REF!	#REF!	#REF!	#REF!	#REF!	#REF!	#REF!	#REF!	0.0294546	0.0268158	379.42	3.75959	71.4778	2.74948	307.942	1.01011	3975.12	3113.11	1	3	308.248
4	18.2689	54.4935	1.58565	57.5251	0.708477		0.53579	0.658704	0.763796	0.716554	0.899959	0.932003	0.0751124	0.064957	0.0618183	0.0490313	524504	1.4608e+07	108284	6.27448e+07	6.24863e+06	1.4387e+06	8.95408e+06	8.51113e+06	1.37883e+07	7.62398e+06	2.03687e+06	2.15573e+06	#REF!	#REF!	#REF!	#REF!	#REF!	#REF!	#REF!	#REF!	0.0314239	0.0290627	404.012	4.18238	87.1593	3.05532	316.853	1.12707	4440.22	3451.65	1	4	358.248
5	17.0423	60.383	1.46897	56.5558	0.579755		0.57024	0.707109	0.810848	0.678533	0.724192	0.810808	0.0571487	0.0889187	0.0768234	0.0538131	421461	1.46082e+07	113034	6.54059e+07	5.63077e+06	1.64781e+06	1.00715e+07	1.05172e+07	1.53804e+07	9.679e+06	1.94037e+06	1.72503e+06	#REF!	#REF!	#REF!	#REF!	#REF!	#REF!	#REF!	#REF!	0.0297111	0.0329237	413.394	4.23354	89.5095	3.01119	323.885	1.22235	4490.1	3398.2	1	5	408.248
6	10.757	59.8064	1.80396	56.5635	0.556089		0.533123	0.737268	0.600923	0.642839	0.959467	0.87586	0.0853543	0.0632102	0.0696707	0.0435971	417218	1.46089e+07	132695	5.03384e+07	5.46484e+06	1.40714e+06	8.84861e+06	9.89721e+06	1.5092e+07	1.07743e+07	1.82679e+06	2.50945e+06	#REF!	#REF!	#REF!	#REF!	#REF!	#REF!	#REF!	#REF!	0.0315981	0.0341611	386.734	2.72573	76.0547	2.12552	310.679	0.600216	2770.34	2385.82	1	6	458.248
7	17.3942	54.9109	1.78105	57.2362	0.565607		0.464613	0.857053	0.760042	0.588278	0.885629	0.867287	0.087788	0.085481	0.0546349	0.0447424	434375	1.46084e+07	101931	6.06147e+07	5.85106e+06	1.34401e+06	9.51195e+06	8.77435e+06	1.09485e+07	1.30872e+07	1.71885e+06	2.11071e+06	#REF!	#REF!	#REF!	#REF!	#REF!	#REF!	#REF!	#REF!	0.0243249	0.0277166	414.962	4.03134	90.2382	2.81404	324.724	1.21731	4254.33	3169.11	1	7	508.248
8	14.7325	55.2404	1.20897	56.852	0.667657		0.436838	0.69712	0.758036	0.719245	0.919091	0.903346	0.0686279	0.0523373	0.0706478	0.0193798	416368	1.46095e+07	113119	6.35484e+07	6.83534e+06	1.49877e+06	7.9409e+06	8.33635e+06	1.71875e+07	1.26911e+07	1.69964e+06	1.88972e+06	#REF!	#REF!	#REF!	#REF!	#REF!	#REF!	#REF!	#REF!	0.0327166	0.0284736	420.727	3.90933	93.3842	2.87441	327.343	1.03492	4107.25	3235.9	1	8	558.248
9	16.5932	60.4962	1.48413	57.3794	0.568613		0.426981	0.704358	0.780816	0.705107	0.943214	0.768187	0.0784116	0.0809882	0.0822818	0.0419203	451256	1.46078e+07	117101	6.05862e+07	6.16484e+06	1.42746e+06	7.61192e+06	8.38159e+06	6.5637e+06	1.363e+07	1.48069e+06	2.3858e+06	#REF!	#REF!	#REF!	#REF!	#REF!	#REF!	#REF!	#REF!	0.0341284	0.0300554	388.715	4.13317	76.51	2.98197	312.205	1.15121	4398.53	3377.35	1	9	608.248
10	14.0557	74.0486	1.73897	57.6203	0.514705		0.550664	0.658001	0.729866	0.727881	0.902718	0.892384	0.0634214	0.0685143	0.0777961	0.0573514	417099	1.46086e+07	104455	4.82985e+07	6.69579e+06	1.38455e+06	8.97318e+06	8.56046e+06	8.62762e+06	1.16945e+07	1.73081e+06	2.29374e+06	#REF!	#REF!	#REF!	#REF!	#REF!	#REF!	#REF!	#REF!	0.0326394	0.0326366	382.287	3.73457	72.3856	2.77689	309.901	0.957672	3943.27	3143.95	1	10	658.248
11	15.6003	58.7705	1.70053	56.9947	0.602429		0.49889	0.700876	0.804818	0.722525	0.816474	0.711476	0.0458243	0.0570185	0.0598535	0.0381829	397571	1.461e+07	102694	5.72345e+07	5.99277e+06	1.52656e+06	1.06228e+07	1.03651e+07	1.12658e+07	1.36687e+07	1.69579e+06	2.43751e+06	#REF!	#REF!	#REF!	#REF!	#REF!	#REF!	#REF!	#REF!	0.0282974	0.0235358	407.185	4.31188	85.863	3.10717	321.322	1.20471	4587.04	3513.01	1	11	708.248
12	12.2218	70.2258	1.70942	57.2247	0.545425		0.574508	0.724441	0.839138	0.734318	0.746763	0.903902	0.0642074	0.0445612	0.0735372	0.0507434	336757	1.46082e+07	128647	5.30996e+07	6.07256e+06	1.52868e+06	9.29955e+06	1.05277e+07	5.38379e+06	1.52578e+07	1.62072e+06	1.92205e+06	#REF!	#REF!	#REF!	#REF!	#REF!	#REF!	#REF!	#REF!	0.0263452	0.0288051	375.646	4.01097	67.1434	2.94233	308.503	1.06864	4270.05	3340.81	1	12	758.248
13	17.2822	64.0848	1.69723	56.2464	0.615392		0.509067	0.741199	0.774505	0.707038	0.83557	0.873691	0.0817082	0.0831042	0.0655207	0.042961	426057	1.46078e+07	106279	5.97998e+07	5.02252e+06	1.15821e+06	8.37798e+06	9.99396e+06	9.92642e+06	1.08976e+07	1.78285e+06	2.23172e+06	#REF!	#REF!	#REF!	#REF!	#REF!	#REF!	#REF!	#REF!	0.0303818	0.0275338	394.509	4.2228	79.735	3.04912	314.774	1.17368	4496.54	3451.9	1	13	808.248
14	15.8837	69.3219	1.63269	57.4222	0.498798		0.557543	0.44754	0.818185	0.675123	0.91377	0.742288	0.0696061	0.0969241	0.0750182	0.0581548	410323	1.46083e+07	102565	6.51212e+07	5.19329e+06	1.5484e+06	7.317e+06	9.33076e+06	1.12372e+07	9.91544e+06	2.19659e+06	1.72683e+06	#REF!	#REF!	#REF!	#REF!	#REF!	#REF!	#REF!	#REF!	0.0322582	0.0314123	389.118	4.15432	76.2618	2.9531	312.857	1.20122	4422.62	3344.16	1	14	858.248
15	13.9404	63.9811	1.65619	57.2843	0.653407		0.471489	0.759115	0.836314	0.741236	0.867405	0.818643	0.0573085	0.053962	0.0979039	0.0694294	400727	1.46089e+07	108922	5.00616e+07	5.52299e+06	1.76343e+06	9.73377e+06	9.00462e+06	9.06442e+06	9.78461e+06	2.16077e+06	2.99351e+06	#REF!	#REF!	#REF!	#REF!	#REF!	#REF!	#REF!	#REF!	0.0307681	0.0316097	375.051	4.08387	69.4451	2.98409	305.606	1.09978	4355.08	3386.87	1	15	908.248
16	15.4591	51.5883	1.28515	57.2353	0.595572		0.582192	0.7867	0.781519	0.682187	0.853408	0.816206	0.0804306	0.0928383	0.067846	0.0578541	392044	1.46085e+07	125149	4.35139e+07	7.65201e+06	1.65065e+06	8.78992e+06	9.43419e+06	1.31021e+07	1.23463e+07	1.99829e+06	2.07561e+06	#REF!	#REF!	#REF!	#REF!	#REF!	#REF!	#REF!	#REF!	0.0288677	0.0265901	408.462	4.10111	85.7848	2.94386	322.677	1.15725	4341.64	3323.93	1	16	958.248
17	10.8839	54.5455	1.8001	56.5413	0.549794		0.459924	0.66412	0.806398	0.646825	0.989877	0.855843	0.0841613	0.0669997	0.0767818	0.0695278	417795	1.46079e+07	98379.1	5.41957e+07	6.21876e+06	1.27368e+06	1.04385e+07	9.74697e+06	1.33611e+07	1.14501e+07	1.70656e+06	2.24101e+06	#REF!	#REF!	#REF!	#REF!	#REF!	#REF!	#REF!	#REF!	0.025368	0.0331087	385.827	3.43468	75.2486	2.53125	310.579	0.903433	3592.39	2856.57	1	17	1008.25
18	14.3271	56.2934	1.81001	57.3895	0.610416		0.543228	0.663562	0.737822	0.688902	0.795674	0.931816	0.0683086	0.0795417	0.0562472	0.045818	433735	1.46084e+07	107194	5.96035e+07	6.2555e+06	1.52617e+06	8.61357e+06	9.85557e+06	7.83105e+06	6.1155e+06	2.03443e+06	2.26548e+06	#REF!	#REF!	#REF!	#REF!	#REF!	#REF!	#REF!	#REF!	0.028042	0.0324904	361.064	3.72405	61.4405	2.73299	299.623	0.991055	3952.31	3104.04	1	18	1058.25
19	16.1031	65.0613	1.45811	56.0939	0.628191		0.462271	0.645393	0.702798	0.70325	0.743906	0.898207	0.0604218	0.100502	0.0780484	0.0611921	427427	1.46084e+07	105042	4.90621e+07	5.35313e+06	1.75455e+06	9.19885e+06	8.56137e+06	8.65105e+06	1.06392e+07	1.42934e+06	2.37965e+06	#REF!	#REF!	#REF!	#REF!	#REF!	#REF!	#REF!	#REF!	0.0318121	0.0309552	384.178	3.7709	73.4844	2.78558	310.694	0.985322	3983.45	3152.9	1	19	1108.25
20	13.8218	66.5305	1.59064	56.2703	0.649384		0.575452	0.758079	0.735587	0.671384	0.83496	0.890401	0.0604521	0.0951333	0.0675473	0.043612	367163	1.4608e+07	105881	5.0381e+07	6.13117e+06	1.49383e+06	9.29286e+06	9.23957e+06	1.22808e+07	1.9128e+07	1.94877e+06	2.17009e+06	#REF!	#REF!	#REF!	#REF!	#REF!	#REF!	#REF!	#REF!	0.0333198	0.0283548	418.878	3.66745	92.306	2.69105	326.572	0.976407	3828.94	3024.59	1	20	1158.25
21	12.8619	56.4926	1.71325	58.1424	0.636084		0.529125	0.838035	0.716097	0.635055	0.88898	0.824869	0.115131	0.0558784	0.0863861	0.068305	380446	1.46081e+07	104961	5.71425e+07	6.50267e+06	1.37989e+06	8.8993e+06	1.09872e+07	1.14603e+07	1.07919e+07	1.6917e+06	2.11224e+06	#REF!	#REF!	#REF!	#REF!	#REF!	#REF!	#REF!	#REF!	0.0281325	0.0330756	383.414	3.36986	72.7466	2.48389	310.667	0.885975	3519.72	2804.21	1
22	13.1832	56.9119	1.61535	57.6928	0.545191		0.548264	0.726584	0.806946	0.620643	0.89167	0.890719	0.108012	0.0680359	0.0904977	0.03688	363927	1.46088e+07	115332	5.65202e+07	5.80518e+06	1.89719e+06	7.82027e+06	8.75995e+06	7.71773e+06	8.23094e+06	1.83962e+06	2.12412e+06	#REF!	#REF!	#REF!	#REF!	#REF!	#REF!	#REF!	#REF!	0.0306717	0.0333176	360.208	3.80673	59.7788	2.70838	300.43	1.09836	4048.93	3077.19	1
23	13.5149	62.2134	1.41513	56.2954	0.534446		0.457137	0.74697	0.700828	0.685563	0.836666	0.923423	0.0883756	0.0826352	0.0684424	0.0588522	384176	1.4609e+07	104464	5.84142e+07	6.52935e+06	1.30186e+06	1.10896e+07	1.00067e+07	8.65104e+06	1.69478e+07	1.82356e+06	2.27649e+06	#REF!	#REF!	#REF!	#REF!	#REF!	#REF!	#REF!	#REF!	0.0323638	0.0294743	398.379	3.52761	81.3744	2.62696	317.005	0.900653	3687.47	2961.3	1
24	13.5216	47.3805	1.55493	56.0687	0.592381		0.45252	0.644205	0.771258	0.722652	0.771567	0.873907	0.0749497	0.0543935	0.0468453	0.0711595	364897	1.46075e+07	128951	5.15215e+07	5.72925e+06	1.27711e+06	7.72416e+06	8.68884e+06	1.63664e+07	1.27876e+07	1.73788e+06	2.27334e+06	#REF!	#REF!	#REF!	#REF!	#REF!	#REF!	#REF!	#REF!	0.0295064	0.0365173	413.246	3.72672	88.5973	2.76091	324.649	0.965816	3903.22	3109.22	1
25	12.9909	49.2004	1.68396	57.5887	0.562134		0.637286	0.715711	0.831008	0.699154	0.892225	0.650661	0.0483303	0.0396133	0.0762896	0.0497065	406276	1.46082e+07	111114	5.13398e+07	5.40297e+06	1.57508e+06	9.23773e+06	8.12341e+06	9.80679e+06	8.84449e+06	2.02788e+06	2.12895e+06	#REF!	#REF!	#REF!	#REF!	#REF!	#REF!	#REF!	#REF!	0.0274145	0.0297319	371.944	3.92502	66.8505	2.85845	305.093	1.06657	4174.2	3243.94	1
26	16.0263	55.5219	1.41274	57.166	0.584439		0.40449	0.596548	0.801786	0.691004	0.942497	0.847005	0.0979944	0.0719093	0.069411	0.0586792	391402	1.46081e+07	118580	5.88414e+07	5.73209e+06	1.58768e+06	1.02407e+07	9.84653e+06	7.57543e+06	1.23392e+07	1.8159e+06	2.31319e+06	#REF!	#REF!	#REF!	#REF!	#REF!	#REF!	#REF!	#REF!	0.0285782	0.0331775	388.044	4.13759	75.353	2.96524	312.691	1.17235	4404.31	3359.13	1
27	16.8296	59.4142	1.68272	56.4668	0.565084		0.572202	0.62126	0.724475	0.687852	0.801263	0.830142	0.052354	0.049205	0.0535475	0.0345153	397017	1.46078e+07	113919	6.35159e+07	6.93587e+06	1.30299e+06	8.84285e+06	1.00701e+07	1.12255e+07	1.30836e+07	1.82754e+06	2.08587e+06	#REF!	#REF!	#REF!	#REF!	#REF!	#REF!	#REF!	#REF!	0.0269461	0.0283262	408.935	3.90767	86.5465	2.84448	322.388	1.06319	4117.12	3208.07	1
28	12.8129	51.4447	1.53626	56.2786	0.578869		0.542341	0.773193	0.779854	0.700055	0.73977	0.85987	0.0459055	0.10085	0.0835772	0.046346	402017	1.46074e+07	106166	4.91049e+07	5.84046e+06	1.43085e+06	1.04243e+07	7.47849e+06	1.09746e+07	1.60028e+07	1.71087e+06	2.18313e+06	#REF!	#REF!	#REF!	#REF!	#REF!	#REF!	#REF!	#REF!	0.0326249	0.0311811	399.357	3.70904	82.0011	2.73797	317.355	0.971073	3896.64	3089.25	1
29	14.802	68.045	1.73822	57.0935	0.635635		0.586243	0.601617	0.760201	0.673902	0.794184	0.896159	0.056397	0.0587113	0.0803694	0.0489646	380747	1.46091e+07	117558	5.3381e+07	5.90744e+06	1.38661e+06	1.00241e+07	1.03512e+07	1.74165e+07	1.61269e+07	2.03664e+06	2.45918e+06	#REF!	#REF!	#REF!	#REF!	#REF!	#REF!	#REF!	#REF!	0.0321468	0.0306624	434.818	3.82943	101.147	2.77894	333.671	1.05049	4000.61	3117.56	1
30	14.4386	62.8399	1.48358	55.3885	0.51158		0.559196	0.790125	0.76141	0.707751	0.920418	0.945326	0.0563581	0.067013	0.0834942	0.0367081	460379	1.46098e+07	102388	4.59244e+07	5.8802e+06	1.74206e+06	1.12303e+07	1.05026e+07	7.93748e+06	1.08706e+07	2.06289e+06	2.25245e+06	#REF!	#REF!	#REF!	#REF!	#REF!	#REF!	#REF!	#REF!	0.0312934	0.0307661	380.344	3.87351	72.141	2.83555	308.203	1.03795	4106.14	3212.13	1
31	14.6311	59.8455	1.71158	57.0527	0.671462		0.511684	0.671419	0.750978	0.625017	0.936375	0.843941	0.0841809	0.179329	0.0714475	0.045084	380363	1.4608e+07	114704	5.55121e+07	6.83198e+06	1.33885e+06	9.64275e+06	8.34674e+06	9.92103e+06	1.56465e+07	1.81311e+06	2.18753e+06	#REF!	#REF!	#REF!	#REF!	#REF!	#REF!	#REF!	#REF!	0.034893	0.025453	399.906	3.83151	81.9131	2.73928	317.993	1.09223	4037.93	3090.85	1
32	14.8588	64.2441	1.98382	56.6457	0.635535		0.592209	0.810454	0.675871	0.652307	0.963079	0.819335	0.0809492	0.0823129	0.0443339	0.0602674	393083	1.46082e+07	118196	5.90422e+07	6.6725e+06	1.533e+06	9.77487e+06	9.00965e+06	1.1361e+07	1.68313e+07	1.48705e+06	2.16986e+06	#REF!	#REF!	#REF!	#REF!	#REF!	#REF!	#REF!	#REF!	0.0273448	0.0318843	417.317	3.4435	90.7179	2.54437	326.599	0.899126	3571.11	2856.3	1
33	14.5799	60.8676	1.8456	57.0628	0.52614		0.451776	0.793445	0.778896	0.611426	0.731442	0.756731	0.0467961	0.0684106	0.07434	0.0519665	393339	1.46079e+07	105364	5.29607e+07	6.20106e+06	1.57062e+06	9.25951e+06	8.46612e+06	1.68107e+07	1.28557e+07	1.69638e+06	2.62819e+06	#REF!	#REF!	#REF!	#REF!	#REF!	#REF!	#REF!	#REF!	0.024293	0.0285517	426.709	3.87937	96.086	2.74293	330.623	1.13645	4066.57	3080.9	1
34	14.5222	54.699	1.49531	56.4228	0.602521		0.386267	0.695866	0.772767	0.725553	0.97192	0.854804	0.0688257	0.0848432	0.0546705	0.0538083	380076	1.46095e+07	112356	5.67569e+07	6.93502e+06	1.64397e+06	8.84355e+06	9.08248e+06	1.45781e+07	1.54751e+07	1.97583e+06	2.27731e+06	#REF!	#REF!	#REF!	#REF!	#REF!	#REF!	#REF!	#REF!	0.0296701	0.0292861	422.603	3.9653	94.14	2.90771	328.463	1.05759	4170.19	3273.7	1
35	17.9037	57.6062	1.59223	57.8126	0.595907		0.653491	0.733226	0.7341	0.73231	0.909506	0.847783	0.0659756	0.0788928	0.0670737	0.0573621	335803	1.46097e+07	109255	6.74495e+07	5.30773e+06	1.35303e+06	8.87995e+06	1.16033e+07	1.95167e+07	1.02271e+07	2.09517e+06	2.28173e+06	#REF!	#REF!	#REF!	#REF!	#REF!	#REF!	#REF!	#REF!	0.0281811	0.0311045	430.794	3.99826	98.6928	2.9434	332.101	1.05487	4200.18	3310.49	1
36	16.2957	53.6714	1.53633	58.2313	0.666813		0.55313	0.756365	0.749833	0.678954	0.81018	0.898672	0.102516	0.0470732	0.0787891	0.0696725	459356	1.46085e+07	115589	5.74308e+07	6.86766e+06	1.37437e+06	7.71025e+06	1.06938e+07	1.12764e+07	1.08938e+07	2.06231e+06	2.70837e+06	#REF!	#REF!	#REF!	#REF!	#REF!	#REF!	#REF!	#REF!	0.0359735	0.0277339	396.364	4.0048	82.067	2.89746	314.297	1.10733	4242.18	3273.92	1
37	12.7725	58.2781	1.39797	54.5876	0.564357		0.49491	0.690446	0.801677	0.613032	0.807444	0.751148	0.0740738	0.0868581	0.0528188	0.057638	418243	1.46088e+07	99497.6	5.279e+07	6.4671e+06	1.54698e+06	8.26331e+06	7.3891e+06	6.8515e+06	1.89937e+07	1.78339e+06	2.57762e+06	#REF!	#REF!	#REF!	#REF!	#REF!	#REF!	#REF!	#REF!	0.0295451	0.025053	398.799	3.79557	82.1683	2.70754	316.631	1.08803	3997.41	3053.83	1
38	16.6597	60.6457	1.17971	56.7014	0.585002		0.470739	0.755231	0.711327	0.668346	0.841159	0.876358	0.0543602	0.0894644	0.0700777	0.0512934	446976	1.4608e+07	107878	5.86544e+07	5.19861e+06	1.52467e+06	8.57726e+06	9.26791e+06	1.12721e+07	1.22618e+07	1.68563e+06	2.38118e+06	#REF!	#REF!	#REF!	#REF!	#REF!	#REF!	#REF!	#REF!	0.0277978	0.0314226	407.869	3.76531	86.8121	2.74227	321.057	1.02304	3953.29	3089.41	1
39	16.6034	58.8696	1.41234	57.8067	0.568777		0.471579	0.802201	0.773343	0.753075	0.93165	0.879463	0.0927069	0.0719932	0.0655421	0.0540764	383810	1.46093e+07	92370.3	6.25066e+07	5.99706e+06	1.42331e+06	9.84043e+06	9.56798e+06	1.46183e+07	9.8383e+06	1.66583e+06	2.04287e+06	#REF!	#REF!	#REF!	#REF!	#REF!	#REF!	#REF!	#REF!	0.0290198	0.0295217	406.22	4.16579	85.0179	3.05091	321.202	1.11488	4418.8	3448.69	1
40	16.8137	70.9715	1.35897	56.403	0.687995		0.562077	0.716783	0.766166	0.655552	0.757133	0.964317	0.050132	0.0916721	0.106353	0.0390369	427188	1.46089e+07	89297.9	6.24398e+07	5.71819e+06	1.4052e+06	8.87345e+06	9.31826e+06	7.3404e+06	1.47558e+07	1.98516e+06	2.20644e+06	#REF!	#REF!	#REF!	#REF!	#REF!	#REF!	#REF!	#REF!	0.0307549	0.0279669	397.195	4.04052	81.6372	2.89397	315.557	1.14655	4282.73	3270.3	1
41	13.1239	66.5152	1.24919	56.2591	0.691015		0.527239	0.689868	0.748762	0.694536	0.904064	0.886565	0.0810883	0.0610562	0.0550309	0.0505699	382835	1.46081e+07	124513	5.60089e+07	5.67278e+06	1.45733e+06	8.04349e+06	1.07967e+07	1.26309e+07	9.90954e+06	1.79277e+06	2.16786e+06	#REF!	#REF!	#REF!	#REF!	#REF!	#REF!	#REF!	#REF!	0.0258772	0.02904	390.532	3.73307	76.239	2.74974	314.293	0.983332	3933.29	3108.64	1
42	16.1229	57.6151	1.51462	57.1546	0.601937		0.504847	0.758748	0.659603	0.632596	0.809633	0.969377	0.06465	0.0599085	0.0965092	0.0424697	403021	1.46083e+07	109357	5.32625e+07	5.98429e+06	1.49242e+06	7.64382e+06	1.0246e+07	1.25796e+07	1.00637e+07	1.79272e+06	2.04127e+06	#REF!	#REF!	#REF!	#REF!	#REF!	#REF!	#REF!	#REF!	0.0301824	0.0312095	398.43	3.50753	80.9095	2.56638	317.521	0.941149	3664.16	2891.59	1
43	14.0202	56.1649	1.79157	56.9084	0.595798		0.464689	0.774269	0.729982	0.678597	0.661858	0.800186	0.0934916	0.0719414	0.0629889	0.0373766	448448	1.46078e+07	97983	5.23663e+07	5.26595e+06	1.19594e+06	8.55025e+06	9.13684e+06	1.08812e+07	8.75009e+06	1.88361e+06	1.87921e+06	#REF!	#REF!	#REF!	#REF!	#REF!	#REF!	#REF!	#REF!	0.0358199	0.0339274	378.847	3.65689	71.1229	2.68311	307.724	0.973783	3856.74	3036.58	1
44	13.7585	58.843	1.61895	57.1696	0.547026		0.526578	0.840882	0.77764	0.683765	0.93538	0.87944	0.114762	0.0752319	0.0624697	0.0381119	383955	1.46081e+07	119538	6.05533e+07	6.42071e+06	1.59137e+06	8.93024e+06	1.06231e+07	7.53591e+06	1.71633e+07	1.85995e+06	2.69685e+06	#REF!	#REF!	#REF!	#REF!	#REF!	#REF!	#REF!	#REF!	0.0348434	0.0289543	393.913	3.83791	79.4531	2.79572	314.46	1.04219	4051.34	3158.68	1
45	16.8292	64.0964	1.61024	58.0484	0.634266		0.38717	0.722865	0.717985	0.696852	0.979924	0.871276	0.0694971	0.0567725	0.0669985	0.0429148	434509	1.46086e+07	103717	5.74308e+07	7.45523e+06	1.68227e+06	9.52952e+06	8.5954e+06	4.85367e+06	1.19243e+07	1.84981e+06	2.02065e+06	#REF!	#REF!	#REF!	#REF!	#REF!	#REF!	#REF!	#REF!	0.0324284	0.0247003	374.052	3.95465	68.4496	2.89232	305.602	1.06233	4206.41	3281.58	1
46	15.9667	49.727	1.9445	56.8693	0.607716		0.470961	0.639668	0.81395	0.640413	0.865125	0.601486	0.0784159	0.120181	0.0771992	0.0597702	430692	1.46083e+07	112337	5.29791e+07	6.96604e+06	1.45062e+06	1.05446e+07	1.01545e+07	1.40959e+07	1.4587e+07	1.65347e+06	2.2189e+06	#REF!	#REF!	#REF!	#REF!	#REF!	#REF!	#REF!	#REF!	0.0293429	0.0313681	423.936	4.09074	94.9762	2.88744	328.96	1.2033	4314.16	3249.4	1
47	16.3902	57.3805	1.58957	57.8011	0.57384		0.544774	0.787006	0.775124	0.611127	0.897141	0.871564	0.0865116	0.102873	0.0902335	0.048191	360297	1.46078e+07	99524	4.77512e+07	6.56844e+06	1.31303e+06	9.44404e+06	1.00085e+07	7.46063e+06	9.5913e+06	1.9412e+06	2.44361e+06	#REF!	#REF!	#REF!	#REF!	#REF!	#REF!	#REF!	#REF!	0.0306183	0.0314308	372.039	3.97505	66.5219	2.79634	305.517	1.17871	4232.05	3172.33	1
48	17.6018	64.1571	1.61994	56.7638	0.615571		0.472906	0.69118	0.729991	0.683024	0.760905	0.695441	0.10319	0.0529185	0.055904	0.04667	530014	1.46077e+07	95541.9	5.3967e+07	5.8118e+06	1.89249e+06	8.64005e+06	8.69973e+06	1.06284e+07	9.66095e+06	1.71518e+06	1.75851e+06	#REF!	#REF!	#REF!	#REF!	#REF!	#REF!	#REF!	#REF!	0.0260041	0.0310233	401.952	3.92421	84.2221	2.85385	317.73	1.07037	4143.26	3221.24	1
49	16.0733	60.6979	1.5253	57.3479	0.482118		0.537282	0.810674	0.67797	0.650274	0.886102	0.916042	0.080111	0.064074	0.0700993	0.0521202	457212	1.4608e+07	108454	5.8051e+07	6.10011e+06	1.61465e+06	9.96631e+06	7.9208e+06	9.56616e+06	1.02457e+07	1.62089e+06	2.00939e+06	#REF!	#REF!	#REF!	#REF!	#REF!	#REF!	#REF!	#REF!	0.0258428	0.0274856	393.649	3.68903	78.4068	2.68328	315.242	1.00575	3879.16	3029.5	1
50	15.0734	55.7666	1.8566	57.4126	0.459045		0.525293	0.750082	0.755896	0.642874	0.985497	0.936661	0.063469	0.100983	0.0795534	0.068799	418794	1.46084e+07	113095	5.59321e+07	6.02621e+06	1.38452e+06	8.88366e+06	9.67545e+06	1.05927e+07	8.8642e+06	1.8751e+06	2.25418e+06	#REF!	#REF!	#REF!	#REF!	#REF!	#REF!	#REF!	#REF!	0.0284567	0.0251919	385.39	3.9853	73.962	2.83699	311.428	1.14832	4230.58	3211.97	1
51	14.3874	51.9764	1.77452	56.7924	0.496909		0.522907	0.730699	0.639758	0.697793	0.941973	0.927191	0.0643728	0.0683065	0.0697992	0.0506741	330053	1.46088e+07	108542	5.74605e+07	6.40042e+06	1.87494e+06	1.05289e+07	8.06432e+06	1.85799e+07	1.15231e+07	1.51191e+06	2.3128e+06	#REF!	#REF!	#REF!	#REF!	#REF!	#REF!	#REF!	#REF!	0.0237572	0.0315844	424.609	3.35588	93.6775	2.54185	330.931	0.81403	3462.34	2850.42	1
52	15.7273	61.5628	1.65849	56.3217	0.598514		0.567171	0.738273	0.791341	0.694894	0.939202	0.925091	0.0541718	0.106575	0.0972315	0.0538736	419465	1.4609e+07	113570	5.31682e+07	6.41397e+06	1.2849e+06	9.71291e+06	1.00753e+07	8.08243e+06	8.92324e+06	2.16592e+06	2.16948e+06	#REF!	#REF!	#REF!	#REF!	#REF!	#REF!	#REF!	#REF!	0.0326072	0.0318425	372.537	4.04819	67.5762	2.9192	304.961	1.129	4316.28	3313.58	1
53	13.8674	61.6107	1.67815	56.8412	0.56161		0.513064	0.666528	0.760017	0.690651	0.788238	0.769548	0.0806395	0.0858008	0.0599211	0.0366169	370904	1.46079e+07	113482	5.127e+07	6.99863e+06	1.87082e+06	8.80698e+06	9.9205e+06	1.24918e+07	1.50441e+07	1.58637e+06	1.98741e+06	#REF!	#REF!	#REF!	#REF!	#REF!	#REF!	#REF!	#REF!	0.0297327	0.033857	406.499	3.69282	84.616	2.71498	321.883	0.977844	3870.7	3060	1
54	14.6189	60.0493	1.75657	57.5269	0.666975		0.534774	0.741286	0.783966	0.676164	0.892901	0.789246	0.0648526	0.0857158	0.0652584	0.059427	340343	1.46078e+07	103056	5.29946e+07	5.16961e+06	1.444e+06	1.0459e+07	8.82221e+06	5.59874e+06	1.63651e+07	1.83762e+06	2.04402e+06	#REF!	#REF!	#REF!	#REF!	#REF!	#REF!	#REF!	#REF!	0.0301182	0.0298137	385.999	3.94223	73.3991	2.84536	312.6	1.09687	4180.08	3222.23	1
55	15.398	74.141	1.41481	57.3687	0.643911		0.525385	0.631736	0.765095	0.677654	0.804009	0.909174	0.0784524	0.0601985	0.0709929	0.0547576	462738	1.46078e+07	131995	6.09948e+07	6.57933e+06	1.4479e+06	7.92793e+06	1.22142e+07	9.65404e+06	1.43159e+07	1.74619e+06	2.2608e+06	#REF!	#REF!	#REF!	#REF!	#REF!	#REF!	#REF!	#REF!	0.0304791	0.0276276	405.585	3.99932	85.7501	2.88491	319.835	1.11441	4226.62	3255.69	1
56	14.1734	60.7076	1.53814	56.9903	0.722983		0.545285	0.60573	0.797568	0.671444	0.971143	0.827964	0.0524227	0.0772399	0.0641665	0.0620702	427438	1.46082e+07	96895	5.50894e+07	6.99815e+06	1.54887e+06	9.86208e+06	9.32191e+06	1.08969e+07	1.33708e+07	2.04872e+06	1.88114e+06	#REF!	#REF!	#REF!	#REF!	#REF!	#REF!	#REF!	#REF!	0.0282303	0.0270592	401.84	4.04061	83.2885	2.90162	318.551	1.13899	4278.19	3277.51	1
57	15.6362	52.0712	1.36092	57.2362	0.676512		0.455565	0.796645	0.797036	0.709936	0.837382	0.937268	0.0813159	0.0916823	0.0595929	0.0670386	473141	1.46077e+07	105996	4.59026e+07	7.20834e+06	1.4508e+06	9.407e+06	9.04752e+06	7.62689e+06	1.29883e+07	1.80191e+06	2.13164e+06	#REF!	#REF!	#REF!	#REF!	#REF!	#REF!	#REF!	#REF!	0.0377943	0.0276642	385.893	4.16565	75.4253	3.01148	310.468	1.15417	4438.96	3412.62	1
58	16.2979	76.2868	1.74013	56.5672	0.577228		0.472995	0.749343	0.67815	0.714208	0.733211	0.890682	0.0735147	0.0866317	0.0635575	0.063694	370287	1.46098e+07	122114	6.2892e+07	6.69534e+06	1.3279e+06	9.86607e+06	9.90233e+06	1.29139e+07	1.32853e+07	1.97685e+06	2.172e+06	#REF!	#REF!	#REF!	#REF!	#REF!	#REF!	#REF!	#REF!	0.0271858	0.0321863	415.562	3.66141	89.9639	2.73115	325.598	0.930263	3825.26	3073.38	1
59	13.7091	56.153	1.5741	55.8331	0.478071		0.546141	0.697377	0.782451	0.661633	0.834468	0.782209	0.0644831	0.059099	0.0638885	0.0523052	434642	1.46082e+07	117011	6.07349e+07	6.12603e+06	1.32118e+06	8.03942e+06	8.62696e+06	9.01291e+06	8.87575e+06	1.85345e+06	2.25813e+06	#REF!	#REF!	#REF!	#REF!	#REF!	#REF!	#REF!	#REF!	0.0359603	0.0314565	369.51	3.78877	66.2566	2.74223	303.253	1.04654	4018.82	3109.93	1
60	14.1304	69.5555	1.57916	56.5717	0.653439		0.448933	0.662976	0.739996	0.631403	0.980949	0.897801	0.100083	0.0915351	0.108663	0.0467386	344457	1.4609e+07	111947	4.66277e+07	6.40662e+06	1.24163e+06	9.00848e+06	9.70711e+06	1.46709e+07	1.27773e+07	1.92671e+06	2.64546e+06	#REF!	#REF!	#REF!	#REF!	#REF!	#REF!	#REF!	#REF!	0.031948	0.0283607	407.623	3.74075	85.8546	2.69124	321.769	1.04951	3925.09	3031.26	1
61	17.5135	60.4076	1.43775	56.5964	0.646097		0.505755	0.648319	0.676698	0.672965	0.818813	0.667331	0.0591733	0.0439498	0.0630999	0.0501544	409804	1.46087e+07	100897	5.95499e+07	6.13146e+06	1.61208e+06	8.19529e+06	1.03484e+07	6.54639e+06	9.58067e+06	1.89267e+06	2.26266e+06	#REF!	#REF!	#REF!	#REF!	#REF!	#REF!	#REF!	#REF!	0.029554	0.0248871	373.445	3.79962	68.3051	2.7911	305.14	1.00852	4027.46	3164.48	1
62	13.1048	51.7329	1.52558	58.0062	0.621553		0.472598	0.815282	0.770249	0.725617	0.945925	0.705879	0.0441545	0.0483864	0.0789708	0.0516884	461875	1.46087e+07	115674	5.11451e+07	5.30975e+06	1.58857e+06	9.51793e+06	9.39804e+06	1.07398e+07	1.12893e+07	1.72311e+06	2.05834e+06	#REF!	#REF!	#REF!	#REF!	#REF!	#REF!	#REF!	#REF!	0.0358334	0.0364029	386.102	3.72793	75.0946	2.76466	311.007	0.963273	3931.77	3127.06	1
63	15.4724	62.3028	1.38585	56.5248	0.670395		0.541198	0.761736	0.728973	0.731166	0.991825	0.685778	0.0595523	0.0612659	0.0895874	0.0683973	359384	1.46094e+07	104470	5.8897e+07	6.04521e+06	1.60636e+06	8.81246e+06	9.00856e+06	1.2551e+07	1.29778e+07	1.74849e+06	2.19175e+06	#REF!	#REF!	#REF!	#REF!	#REF!	#REF!	#REF!	#REF!	0.0326892	0.0330345	403.027	3.79966	83.401	2.82289	319.626	0.976769	3997.92	3186.21	1
64	16.9757	55.4763	1.53368	57.8409	0.548039		0.538918	0.806105	0.773924	0.678331	0.85784	0.814794	0.0569296	0.0693556	0.0651326	0.0362459	447132	1.46083e+07	126462	4.83702e+07	6.01007e+06	1.80603e+06	9.48787e+06	9.04697e+06	1.08198e+07	1.14168e+07	1.86878e+06	2.61053e+06	#REF!	#REF!	#REF!	#REF!	#REF!	#REF!	#REF!	#REF!	0.0331858	0.035567	398.423	3.96174	81.9602	2.84982	316.462	1.11192	4190.25	3218.84	1
65	14.9568	55.2642	2.00077	57.3897	0.671492		0.508942	0.762642	0.801402	0.702569	0.89363	0.82138	0.0588993	0.0547646	0.0365707	0.0481421	404381	1.46067e+07	107474	5.32387e+07	5.51959e+06	1.56807e+06	9.13897e+06	8.8825e+06	1.07143e+07	1.01205e+07	2.08987e+06	2.70308e+06	#REF!	#REF!	#REF!	#REF!	#REF!	#REF!	#REF!	#REF!	0.0336097	0.0351847	384.025	3.94018	74.2524	2.86223	309.772	1.07795	4179.68	3240.91	1
66	12.8099	69.0573	1.70729	57.4705	0.552073		0.606374	0.755813	0.744395	0.603037	0.948985	0.786471	0.113212	0.0747194	0.0799776	0.0763173	417380	1.46088e+07	101207	5.08233e+07	7.09352e+06	1.32736e+06	8.41838e+06	8.47628e+06	1.12486e+07	1.19543e+07	1.83586e+06	2.07307e+06	#REF!	#REF!	#REF!	#REF!	#REF!	#REF!	#REF!	#REF!	0.0302384	0.0291433	387.754	3.49934	75.671	2.52908	312.083	0.970262	3665.35	2853.62	1
67	15.4244	51.3268	1.16702	56.8541	0.596819		0.437951	0.639913	0.717911	0.67571	0.863214	0.88711	0.0629705	0.0840351	0.073605	0.0378326	458023	1.46084e+07	113921	5.87261e+07	5.56439e+06	1.66826e+06	1.03075e+07	9.38947e+06	1.31176e+07	9.4014e+06	1.86132e+06	2.00688e+06	#REF!	#REF!	#REF!	#REF!	#REF!	#REF!	#REF!	#REF!	0.0324924	0.0276868	397.447	3.80094	81.1029	2.77222	316.344	1.02872	4004.99	3129.82	1
68	13.6912	46.4061	1.55725	57.5821	0.497864		0.521589	0.694737	0.767116	0.7003	0.621976	0.863269	0.0905243	0.0515476	0.0589774	0.0599371	342396	1.46085e+07	112517	5.12406e+07	6.43731e+06	1.46407e+06	9.61939e+06	1.07299e+07	1.44535e+07	1.02566e+07	1.89278e+06	2.37213e+06	#REF!	#REF!	#REF!	#REF!	#REF!	#REF!	#REF!	#REF!	0.0276939	0.0352162	395.826	3.70829	79.0638	2.73075	316.762	0.977533	3899.29	3083.83	1
69	14.2551	46.9615	1.39791	55.727	0.574996		0.601142	0.663199	0.861415	0.641676	0.918881	0.918849	0.0646246	0.0482249	0.0483167	0.0670192	335203	1.46085e+07	98842.7	5.64317e+07	6.62742e+06	1.41904e+06	9.74914e+06	9.95146e+06	1.26775e+07	1.30389e+07	1.56738e+06	2.50664e+06	#REF!	#REF!	#REF!	#REF!	#REF!	#REF!	#REF!	#REF!	0.0303935	0.0313145	401.07	4.19405	81.8062	2.94204	319.264	1.25201	4456.68	3325.8	1
70	16.8058	71.9879	1.74651	57.3007	0.500121		0.490918	0.753402	0.737826	0.754267	0.894604	0.771167	0.095714	0.0911314	0.0802031	0.0573415	368397	1.46092e+07	108719	4.68329e+07	6.78112e+06	1.56153e+06	9.68953e+06	1.03591e+07	1.57499e+07	1.04231e+07	1.78352e+06	2.05425e+06	#REF!	#REF!	#REF!	#REF!	#REF!	#REF!	#REF!	#REF!	0.0315035	0.0290869	410.778	4.03115	86.8139	2.97572	323.964	1.05544	4258.3	3359.81	1
71	14.3358	54.7691	1.89431	57.2684	0.686141		0.564519	0.622163	0.80181	0.710866	0.784346	0.867564	0.0880653	0.0696099	0.0802303	0.0576119	480130	1.46085e+07	106193	5.60315e+07	5.6804e+06	1.58789e+06	1.03047e+07	9.684e+06	1.0366e+07	1.3586e+07	1.81601e+06	2.0039e+06	#REF!	#REF!	#REF!	#REF!	#REF!	#REF!	#REF!	#REF!	0.0272308	0.0278321	404.983	4.09065	85.3336	2.96653	319.649	1.12412	4333	3350.64	1
72	14.2479	68.4082	1.65522	56.4434	0.683219		0.523653	0.536406	0.744646	0.717786	0.896497	0.808899	0.05295	0.0462578	0.0745437	0.03537	340643	1.46087e+07	111694	4.85662e+07	6.55319e+06	1.64145e+06	9.01854e+06	8.65785e+06	7.74618e+06	7.74727e+06	1.79924e+06	1.8755e+06	#REF!	#REF!	#REF!	#REF!	#REF!	#REF!	#REF!	#REF!	0.0240259	0.0359492	362.769	3.71793	60.0641	2.75496	302.705	0.962968	3943.52	3130.87	1
73	15.933	56.2655	1.61158	56.7737	0.652879		0.520715	0.836476	0.772761	0.72356	0.653618	0.720717	0.0736531	0.0744577	0.0591381	0.0620267	448556	1.46083e+07	101679	5.39407e+07	5.79324e+06	1.42262e+06	8.78312e+06	1.09952e+07	7.39123e+06	1.52579e+07	1.93159e+06	2.2995e+06	#REF!	#REF!	#REF!	#REF!	#REF!	#REF!	#REF!	#REF!	0.032833	0.0311413	396.927	4.01083	81.2986	2.93288	315.628	1.07795	4248.61	3315.7	1
74	12.5092	57.3807	1.7145	56.1412	0.59404		0.510611	0.781834	0.717475	0.669394	0.83779	0.890754	0.0676008	0.0870493	0.0793384	0.0292291	458345	1.4609e+07	115031	4.45886e+07	6.51549e+06	1.51303e+06	8.39282e+06	1.0159e+07	1.22303e+07	8.55762e+06	1.84119e+06	2.24527e+06	#REF!	#REF!	#REF!	#REF!	#REF!	#REF!	#REF!	#REF!	0.0255424	0.0337194	384.25	3.40345	73.8226	2.53502	310.427	0.868433	3557.79	2862.36	1
75	13.7362	54.2018	1.58417	56.0856	0.624272		0.516498	0.759572	0.842466	0.692904	0.812087	0.954832	0.0471097	0.0695621	0.0602978	0.0379231	381442	1.46084e+07	116058	5.26502e+07	5.93494e+06	1.52435e+06	1.08372e+07	9.14003e+06	1.17277e+07	1.5165e+07	1.7353e+06	2.55398e+06	#REF!	#REF!	#REF!	#REF!	#REF!	#REF!	#REF!	#REF!	0.0242418	0.0296179	409.774	4.09173	86.8739	2.94279	322.9	1.14894	4329.46	3321.6	1
76	14.5457	57.1957	1.60178	56.6337	0.675952		0.55869	0.792401	0.591886	0.676034	0.95522	0.911236	0.0712633	0.0837351	0.0556611	0.0474828	454848	1.46091e+07	114194	5.12026e+07	6.59915e+06	1.37762e+06	8.28181e+06	9.30842e+06	1.54199e+07	1.46092e+07	1.62524e+06	2.63811e+06	#REF!	#REF!	#REF!	#REF!	#REF!	#REF!	#REF!	#REF!	0.0278956	0.0329427	428.471	3.11363	98.0963	2.38772	330.375	0.725908	3177.88	2667.48	1
77	15.7138	60.3824	1.55028	55.873	0.516776		0.517784	0.56752	0.770817	0.697297	0.707455	0.950192	0.0970734	0.0471835	0.0557216	0.0707806	380515	1.46087e+07	131377	6.01794e+07	7.3327e+06	1.47206e+06	1.05317e+07	8.6912e+06	1.7374e+07	1.52149e+07	1.44957e+06	2.5595e+06	#REF!	#REF!	#REF!	#REF!	#REF!	#REF!	#REF!	#REF!	0.0272807	0.0289211	440.345	4.03067	103.04	2.91387	337.305	1.1168	4228.17	3271.95	1
78	16.048	68.9885	1.48622	56.8567	0.596792		0.402409	0.684721	0.770141	0.696862	0.780457	0.7179	0.0466817	0.0832973	0.0651212	0.0413691	462104	1.46087e+07	101503	5.33342e+07	6.01515e+06	1.45405e+06	9.18039e+06	8.17225e+06	1.17603e+07	1.39488e+07	1.96992e+06	2.34057e+06	#REF!	#REF!	#REF!	#REF!	#REF!	#REF!	#REF!	#REF!	0.0309432	0.0255471	415.18	4.1722	91.2689	3.00541	323.911	1.16679	4417.26	3389.73	1
79	15.3062	59.2894	1.8565	55.9937	0.633032		0.511003	0.783711	0.716404	0.639133	0.714219	0.825672	0.0738959	0.0513714	0.0567648	0.085041	368996	1.4608e+07	106775	6.24872e+07	5.95623e+06	1.43091e+06	7.7891e+06	9.03172e+06	1.23244e+07	1.58712e+07	1.91186e+06	2.38275e+06	#REF!	#REF!	#REF!	#REF!	#REF!	#REF!	#REF!	#REF!	0.0343825	0.031645	413.722	3.67623	89.7734	2.66138	323.948	1.01485	3844.27	2992.77	1
80	16.1013	50.1318	1.40158	56.3392	0.672685		0.500683	0.666603	0.84733	0.701867	0.93602	0.712109	0.0763316	0.0823762	0.0720895	0.0266303	362008	1.46091e+07	125332	6.46325e+07	6.07317e+06	1.58955e+06	8.65094e+06	9.62781e+06	9.30908e+06	1.46219e+07	1.64766e+06	2.03118e+06	#REF!	#REF!	#REF!	#REF!	#REF!	#REF!	#REF!	#REF!	0.0307599	0.02739	400.945	4.45942	81.8899	3.17056	319.055	1.28885	4764.17	3590.41	1
81	16.8752	70.911	1.59635	57.3636	0.595862		0.535804	0.806377	0.652153	0.700231	0.881816	0.959886	0.0539193	0.0584151	0.0480241	0.033729	366443	1.46087e+07	89376.9	5.75077e+07	5.38586e+06	1.23829e+06	8.18899e+06	1.06177e+07	1.96378e+07	1.49838e+07	1.73548e+06	2.63289e+06	#REF!	#REF!	#REF!	#REF!	#REF!	#REF!	#REF!	#REF!	0.0348524	0.0276337	442.925	3.61723	105.866	2.70338	337.059	0.913852	3746.72	3025.31	1
82	14.0433	60.841	1.49527	56.8757	0.652506		0.477242	0.712229	0.775924	0.654067	0.72713	0.837551	0.0588074	0.0590648	0.112141	0.030503	366499	1.46084e+07	137962	5.16184e+07	5.60809e+06	1.55593e+06	8.58938e+06	1.05458e+07	1.15669e+07	9.55062e+06	1.92225e+06	2.72325e+06	#REF!	#REF!	#REF!	#REF!	#REF!	#REF!	#REF!	#REF!	0.0305876	0.0303503	385.034	3.87596	73.6663	2.78505	311.367	1.09091	4104.28	3152.11	1
83	14.1762	50.1892	1.41061	57.0854	0.627518		0.509792	0.707556	0.78197	0.724848	0.970009	0.927808	0.0851079	0.079538	0.0623246	0.0440916	356807	1.46094e+07	107774	5.71135e+07	5.68907e+06	1.71683e+06	9.22005e+06	1.05616e+07	4.54755e+06	1.32658e+07	1.94399e+06	1.90223e+06	#REF!	#REF!	#REF!	#REF!	#REF!	#REF!	#REF!	#REF!	0.0285043	0.0309898	371.26	3.96843	65.4089	2.9061	305.851	1.06232	4225.16	3300.58	1
84	12.235	48.0481	1.79913	56.9629	0.495289		0.528791	0.860267	0.826212	0.68327	0.683115	0.82452	0.0754235	0.0649793	0.0755993	0.040168	332958	1.46093e+07	116881	4.45821e+07	6.05866e+06	1.40892e+06	9.76271e+06	9.36941e+06	1.15514e+07	1.20067e+07	1.57894e+06	2.43774e+06	#REF!	#REF!	#REF!	#REF!	#REF!	#REF!	#REF!	#REF!	0.0299478	0.0266208	384.4	3.9425	72.5264	2.85698	311.874	1.08551	4181.99	3236.57	1
85	15.7151	59.6073	1.70947	57.6137	0.58528		0.513256	0.671635	0.76116	0.740405	0.751109	0.727844	0.0624501	0.0579281	0.0777606	0.041171	387765	1.46088e+07	107435	5.96902e+07	5.1685e+06	1.41971e+06	8.73112e+06	9.072e+06	2.29198e+07	9.85424e+06	1.94661e+06	2.50487e+06	#REF!	#REF!	#REF!	#REF!	#REF!	#REF!	#REF!	#REF!	0.025635	0.0271785	443.001	4.06814	105.208	2.98568	337.793	1.08247	4268.92	3352.95	1
86	13.3011	62.1492	1.75496	56.6428	0.696958		0.515093	0.758413	0.732639	0.675866	0.939524	0.911566	0.087089	0.0774703	0.065847	0.0394069	438263	1.46082e+07	118926	5.02419e+07	6.38012e+06	1.33026e+06	1.00102e+07	9.02137e+06	6.74498e+06	1.49211e+07	1.59571e+06	1.9346e+06	#REF!	#REF!	#REF!	#REF!	#REF!	#REF!	#REF!	#REF!	0.0331979	0.0321482	384.915	3.59736	73.7417	2.65126	311.173	0.946106	3781.72	2997.07	1
87	16.5327	57.9871	1.90801	56.7442	0.555667		0.429684	0.759239	0.691701	0.726864	0.930843	0.868908	0.0883783	0.101635	0.0726969	0.0512039	409800	1.46082e+07	127963	5.86415e+07	7.52463e+06	1.65798e+06	8.41443e+06	9.07963e+06	1.24697e+07	1.15318e+07	1.52122e+06	2.33536e+06	#REF!	#REF!	#REF!	#REF!	#REF!	#REF!	#REF!	#REF!	0.0261341	0.0316928	409.285	3.74472	86.4954	2.78929	322.79	0.955433	3928.03	3144.19	1
88	14.7896	56.7789	1.69103	56.4097	0.642354		0.405718	0.780546	0.706872	0.670574	0.964199	0.913245	0.0635303	0.103879	0.0981072	0.0532349	360152	1.46076e+07	112003	5.23594e+07	6.49081e+06	1.51753e+06	6.99262e+06	1.01149e+07	1.46601e+07	1.30832e+07	1.96801e+06	2.51381e+06	#REF!	#REF!	#REF!	#REF!	#REF!	#REF!	#REF!	#REF!	0.0246745	0.0235764	416.132	3.73481	90.214	2.73705	325.918	0.99776	3909.71	3079.97	1
89	13.2302	55.0186	1.58515	58.0958	0.596746		0.489116	0.660321	0.804371	0.706747	0.935174	0.799498	0.0617187	0.108662	0.0815697	0.0595999	353304	1.46088e+07	109454	6.4185e+07	5.36044e+06	1.42864e+06	8.75746e+06	9.21935e+06	1.01405e+07	8.10594e+06	1.92605e+06	1.94226e+06	#REF!	#REF!	#REF!	#REF!	#REF!	#REF!	#REF!	#REF!	0.0268093	0.0337054	370.933	3.88435	65.4521	2.83646	305.48	1.0479	4128.11	3219.87	1
90	13.4425	61.0085	1.38735	56.5422	0.718686		0.441132	0.624803	0.667758	0.708625	0.90038	0.839037	0.0684061	0.111538	0.0665902	0.0483334	392715	1.46082e+07	89396.6	5.57911e+07	7.81044e+06	1.55339e+06	8.89601e+06	8.99244e+06	9.82764e+06	8.03908e+06	1.53197e+06	2.31233e+06	#REF!	#REF!	#REF!	#REF!	#REF!	#REF!	#REF!	#REF!	0.0310054	0.0341626	368.822	3.35003	65.0146	2.54517	303.807	0.804861	3511.35	2882.93	1
91	14.6059	60.0426	1.56151	57.0404	0.510996		0.51937	0.784572	0.774559	0.673653	0.964338	0.811971	0.049636	0.0877744	0.0623637	0.0622803	408956	1.46097e+07	115151	5.01166e+07	6.12651e+06	1.60859e+06	1.04635e+07	9.48511e+06	1.03683e+07	7.90843e+06	2.13347e+06	2.26042e+06	#REF!	#REF!	#REF!	#REF!	#REF!	#REF!	#REF!	#REF!	0.0330378	0.0263233	374.36	3.9738	68.3536	2.86259	306.006	1.11121	4228.29	3247.23	1
92	15.1544	62.2652	2.007	57.1755	0.469177		0.490658	0.640627	0.720545	0.700633	0.86273	0.678339	0.0902161	0.0655609	0.0683292	0.0572612	346509	1.4608e+07	107493	6.32236e+07	6.32583e+06	1.54542e+06	9.72328e+06	9.67632e+06	1.11012e+07	9.31908e+06	1.98647e+06	2.36182e+06	#REF!	#REF!	#REF!	#REF!	#REF!	#REF!	#REF!	#REF!	0.0262635	0.0333518	386.892	3.74079	74.2329	2.75067	312.659	0.990126	3945.87	3111.72	1
93	15.5811	68.9817	1.4893	57.1182	0.678789		0.513453	0.791631	0.74385	0.688975	0.857274	0.846957	0.0545816	0.0571235	0.058969	0.0486623	486144	1.46081e+07	113749	5.39664e+07	5.30963e+06	1.4323e+06	8.59819e+06	1.08783e+07	8.54524e+06	1.42664e+07	1.72356e+06	2.56186e+06	#REF!	#REF!	#REF!	#REF!	#REF!	#REF!	#REF!	#REF!	0.0286938	0.0284294	403.354	3.9017	85.0462	2.84453	318.307	1.05717	4115.78	3209.62	1
94	14.6359	62.0149	1.66327	57.4735	0.566591		0.411817	0.787316	0.735249	0.706646	0.903373	0.737473	0.0634089	0.0730614	0.0648359	0.0600828	453671	1.46088e+07	136966	6.16453e+07	7.14176e+06	1.88023e+06	9.87655e+06	9.1242e+06	1.1778e+07	8.3749e+06	1.8592e+06	2.16294e+06	#REF!	#REF!	#REF!	#REF!	#REF!	#REF!	#REF!	#REF!	0.0306245	0.032191	386.561	3.74004	75.1169	2.75948	311.444	0.980557	3945.33	3121.05	1
95	13.207	55.249	1.64042	57.229	0.575068		0.433753	0.659166	0.770931	0.601578	0.904313	0.796858	0.0567517	0.0774204	0.0594297	0.0446111	462142	1.46081e+07	113795	5.41551e+07	5.85441e+06	1.54727e+06	8.84397e+06	8.47673e+06	5.1656e+06	1.14822e+07	1.82479e+06	2.54204e+06	#REF!	#REF!	#REF!	#REF!	#REF!	#REF!	#REF!	#REF!	0.0291747	0.033262	370.042	3.64705	66.6652	2.60184	303.376	1.04521	3854.14	2946.91	1
96	13.0749	49.4631	1.77367	56.961	0.620204		0.615084	0.682981	0.697545	0.64294	0.982167	0.849963	0.0598407	0.0674737	0.0741452	0.0482109	397217	1.46086e+07	97261.3	5.27601e+07	5.84787e+06	1.58703e+06	9.51011e+06	7.9162e+06	1.14539e+07	1.0089e+07	1.87666e+06	2.26906e+06	#REF!	#REF!	#REF!	#REF!	#REF!	#REF!	#REF!	#REF!	0.0291994	0.0286869	384.834	3.47957	73.9087	2.55868	310.925	0.920882	3645.37	2889.68	1
97	14.313	52.4837	1.53938	58.2355	0.582291		0.462977	0.76307	0.771221	0.727572	0.70004	0.956141	0.0818887	0.0741605	0.0597709	0.0529846	387446	1.46081e+07	99641.4	4.68006e+07	6.08335e+06	1.19205e+06	9.12313e+06	9.14887e+06	6.61158e+06	1.15563e+07	1.86098e+06	2.03865e+06	#REF!	#REF!	#REF!	#REF!	#REF!	#REF!	#REF!	#REF!	0.0341668	0.0308486	370.745	3.93257	65.7167	2.88852	305.028	1.04405	4184.15	3279.91	1
98	15.4124	64.1926	1.79911	57.3328	0.561625		0.430127	0.618411	0.7771	0.649367	0.945578	0.828695	0.0631404	0.0611697	0.0584828	0.0512505	379743	1.46086e+07	109478	5.51856e+07	7.56638e+06	1.49914e+06	9.57288e+06	9.11107e+06	1.16812e+07	9.50862e+06	1.76591e+06	2.38663e+06	#REF!	#REF!	#REF!	#REF!	#REF!	#REF!	#REF!	#REF!	0.027542	0.0313795	390.866	3.95119	76.6672	2.81848	314.199	1.13272	4185.59	3187.83	1
99	14.3431	63.694	1.81181	56.4358	0.542766		0.552359	0.539988	0.766661	0.707243	0.923043	0.753135	0.0637838	0.073158	0.093125	0.050831	499160	1.46083e+07	89079.5	5.60807e+07	5.31369e+06	1.56511e+06	9.32653e+06	9.24237e+06	9.55819e+06	9.8888e+06	2.03894e+06	2.24954e+06	#REF!	#REF!	#REF!	#REF!	#REF!	#REF!	#REF!	#REF!	0.0282036	0.0279561	387.289	3.94702	76.5052	2.88031	310.784	1.06672	4184.34	3259.61	1
100	15.6486	55.5769	1.58897	56.9512	0.491868		0.597906	0.669317	0.796339	0.681016	0.939338	0.865203	0.0821612	0.0799773	0.0695807	0.0649864	417667	1.46089e+07	106977	5.87833e+07	7.44562e+06	1.61113e+06	8.85412e+06	9.6597e+06	1.67573e+07	1.58611e+07	2.29071e+06	2.27674e+06	#REF!	#REF!	#REF!	#REF!	#REF!	#REF!	#REF!	#REF!	0.0297569	0.032072	440.444	4.05671	104.49	2.9049	335.954	1.15181	4258.23	3260.11	1
101	13.7442	54.8606	1.39854	55.2116	0.620497		0.597016	0.755253	0.754527	0.62794	0.702063	0.788963	0.0761543	0.0485662	0.0615523	0.051681	381776	1.46086e+07	115343	5.36412e+07	4.86341e+06	1.53257e+06	9.76875e+06	9.17138e+06	1.41337e+07	1.1101e+07	1.66358e+06	2.20548e+06	#REF!	#REF!	#REF!	#REF!	#REF!	#REF!	#REF!	#REF!	0.0287899	0.030596	399.171	3.65647	80.9654	2.63718	318.206	1.01928	3835.93	2973.55	1
102	14.8464	55.4268	1.39798	57.7656	0.668965		0.52035	0.702646	0.737685	0.693586	0.790216	0.836493	0.0628524	0.0412442	0.0568434	0.042803	453190	1.46087e+07	132182	5.74238e+07	5.68084e+06	1.52547e+06	9.48729e+06	9.48552e+06	1.19802e+07	1.17058e+07	1.81298e+06	2.02503e+06	#REF!	#REF!	#REF!	#REF!	#REF!	#REF!	#REF!	#REF!	0.0287173	0.0306383	401.703	3.75806	83.1058	2.76149	318.598	0.996576	3951.06	3115.38	1
103	13.3992	69.4593	1.45895	56.2483	0.565501		0.58811	0.774209	0.781362	0.678506	0.934521	0.79375	0.0875468	0.0620887	0.082212	0.0669003	417485	1.46093e+07	123762	5.50898e+07	5.31188e+06	1.35958e+06	1.04565e+07	1.18243e+07	1.02988e+07	1.87002e+07	2.1468e+06	2.13362e+06	#REF!	#REF!	#REF!	#REF!	#REF!	#REF!	#REF!	#REF!	0.0348268	0.0304919	411.956	3.81972	89.2938	2.77791	322.662	1.04182	4012.23	3128.21	1
104	14.1179	50.1718	1.60958	56.7538	0.631736		0.468401	0.703893	0.804522	0.691531	0.934224	0.938989	0.0795601	0.0933911	0.0708885	0.0428171	425324	1.46095e+07	106288	5.21627e+07	6.50655e+06	1.51615e+06	9.05363e+06	8.16544e+06	8.79918e+06	1.03349e+07	1.82912e+06	1.96161e+06	#REF!	#REF!	#REF!	#REF!	#REF!	#REF!	#REF!	#REF!	0.0249686	0.0333296	383.126	3.97804	72.3725	2.87344	310.754	1.1046	4224.43	3255.78	1
105	16.2066	69.7969	1.57756	57.5748	0.551957		0.504651	0.608049	0.88074	0.704313	0.886533	0.840075	0.0936761	0.0721318	0.073019	0.0387178	532424	1.46079e+07	122570	4.27096e+07	6.18444e+06	1.48069e+06	9.32087e+06	9.65025e+06	1.25582e+07	1.36551e+07	1.9662e+06	1.88601e+06	#REF!	#REF!	#REF!	#REF!	#REF!	#REF!	#REF!	#REF!	0.0271781	0.0300382	425.349	4.56401	96.4452	3.21399	328.903	1.35002	4860.91	3626.15	1
106	14.1703	59.8092	1.68021	56.9285	0.560658		0.559985	0.795475	0.790097	0.701844	0.834613	0.879959	0.0447277	0.0664317	0.0672914	0.0557637	434044	1.46099e+07	107475	5.76246e+07	6.73828e+06	1.50945e+06	1.07588e+07	8.99181e+06	1.22197e+07	1.23733e+07	1.6808e+06	2.37722e+06	#REF!	#REF!	#REF!	#REF!	#REF!	#REF!	#REF!	#REF!	0.0316831	0.031473	401.745	3.96935	83.4713	2.88075	318.274	1.0886	4195.75	3253.15	1
107	12.9768	70.6763	2.08714	55.887	0.678046		0.420501	0.728399	0.741612	0.710992	0.887156	0.944756	0.0442039	0.060258	0.062587	0.0416097	449052	1.46073e+07	115772	5.1654e+07	6.94013e+06	1.38134e+06	9.80078e+06	1.24995e+07	1.64643e+07	1.1215e+07	1.88864e+06	2.44773e+06	#REF!	#REF!	#REF!	#REF!	#REF!	#REF!	#REF!	#REF!	0.0322621	0.031066	405.85	3.57867	86.4769	2.67713	319.373	0.901539	3739.13	3014.3	1
108	16.4857	53.5905	1.72413	55.8683	0.553956		0.552965	0.794096	0.761231	0.685541	0.88208	0.655293	0.0665892	0.0850289	0.0719437	0.052034	438356	1.46079e+07	94190	5.14549e+07	6.27677e+06	1.48824e+06	1.00691e+07	8.05403e+06	9.99317e+06	1.25915e+07	1.78178e+06	1.94096e+06	#REF!	#REF!	#REF!	#REF!	#REF!	#REF!	#REF!	#REF!	0.0310358	0.0299068	399.772	4.03239	81.9907	2.90603	317.781	1.12636	4270.73	3283.91	1
109	14.6078	60.2129	1.58078	57.008	0.61969		0.538509	0.496931	0.765352	0.713582	0.760348	0.921317	0.0694888	0.0711611	0.0639124	0.0644004	469410	1.46079e+07	102287	4.96749e+07	6.1239e+06	1.3416e+06	8.47694e+06	9.49396e+06	1.82126e+07	8.81367e+06	1.45919e+06	2.11862e+06	#REF!	#REF!	#REF!	#REF!	#REF!	#REF!	#REF!	#REF!	0.0275146	0.0265627	416.512	3.97275	90.9606	2.905	325.551	1.06775	4184.92	3273.75	1
110	18.1447	65.6897	1.78054	57.0824	0.65051		0.577563	0.730467	0.696886	0.699899	0.87397	0.918154	0.0955639	0.0712641	0.0806689	0.0726988	439786	1.46081e+07	118867	5.38075e+07	5.8991e+06	1.34315e+06	8.66946e+06	1.0292e+07	1.73507e+07	9.73248e+06	2.36682e+06	2.28363e+06	#REF!	#REF!	#REF!	#REF!	#REF!	#REF!	#REF!	#REF!	0.028635	0.0301865	427.148	3.85704	98.5327	2.84843	328.616	1.00861	4040.26	3200.66	1
111	14.0914	57.7789	1.88647	56.6748	0.602025		0.495995	0.695254	0.709373	0.71526	0.953359	0.933375	0.0983463	0.0633713	0.0500499	0.0589198	365458	1.46086e+07	127410	5.49146e+07	7.25926e+06	1.18696e+06	1.05023e+07	8.61611e+06	1.90369e+07	1.15907e+07	1.71295e+06	2.43665e+06	#REF!	#REF!	#REF!	#REF!	#REF!	#REF!	#REF!	#REF!	0.0277983	0.0285748	425.605	3.70734	95.2026	2.75812	330.402	0.949228	3868.42	3099.38	1
112	16.077	58.9135	1.84639	57.1337	0.552812		0.454442	0.740727	0.793303	0.614248	0.955247	0.684999	0.075427	0.107478	0.0713364	0.0332074	393841	1.46086e+07	93496.8	6.38263e+07	6.98771e+06	1.66674e+06	7.6224e+06	8.87596e+06	1.07781e+07	9.0439e+06	1.70509e+06	1.75312e+06	#REF!	#REF!	#REF!	#REF!	#REF!	#REF!	#REF!	#REF!	0.0237684	0.0326997	390.512	4.03163	76.0308	2.82707	314.482	1.20456	4279.11	3198.42	1
113	16.5471	62.3831	1.6307	57.3769	0.517112		0.548554	0.724529	0.827899	0.695438	0.999345	0.858032	0.0810815	0.0818685	0.064357	0.0390839	426125	1.46079e+07	103666	4.76331e+07	5.92844e+06	1.50001e+06	1.041e+07	9.74447e+06	1.10768e+07	1.30673e+07	2.09023e+06	2.21721e+06	#REF!	#REF!	#REF!	#REF!	#REF!	#REF!	#REF!	#REF!	0.0295103	0.0280338	407.932	4.37779	86.5229	3.1047	321.409	1.27309	4662.64	3509.49	1
114	13.1346	62.7482	1.62517	56.5051	0.593453		0.507092	0.816401	0.761021	0.7138	0.966005	0.862829	0.061604	0.103856	0.0606345	0.0692259	379318	1.46086e+07	117874	5.68721e+07	7.18755e+06	1.43229e+06	8.97715e+06	9.20717e+06	1.35163e+07	1.59328e+07	1.96435e+06	1.80691e+06	#REF!	#REF!	#REF!	#REF!	#REF!	#REF!	#REF!	#REF!	0.0275704	0.0263965	416.515	3.85028	90.3553	2.83791	326.16	1.01237	4043.07	3196.65	1
115	14.3137	54.0839	1.49177	57.4773	0.528522		0.617943	0.734036	0.722806	0.642699	0.930371	0.757282	0.0807134	0.0859997	0.063061	0.0508154	362931	1.46084e+07	98380.9	5.64962e+07	6.40242e+06	1.34916e+06	8.95019e+06	9.2186e+06	1.08919e+07	1.70617e+07	1.76308e+06	2.52962e+06	#REF!	#REF!	#REF!	#REF!	#REF!	#REF!	#REF!	#REF!	0.0289035	0.0260163	413.332	3.72963	88.973	2.69821	324.359	1.03142	3906.5	3036.22	1
116	14.0999	55.9739	1.73377	56.0803	0.583504		0.474647	0.852686	0.757648	0.743307	0.864917	0.884688	0.0806312	0.0678373	0.0675098	0.0503657	380133	1.46087e+07	109060	6.496e+07	7.25378e+06	1.51689e+06	7.86285e+06	9.8454e+06	1.3182e+07	1.09414e+07	2.09532e+06	2.1289e+06	#REF!	#REF!	#REF!	#REF!	#REF!	#REF!	#REF!	#REF!	0.0267164	0.0298686	400.563	3.91308	82.1308	2.89604	318.432	1.01703	4131.75	3272.21	1
117	15.0504	63.3802	1.74887	57.0497	0.480063		0.490927	0.869433	0.772137	0.706635	0.918466	0.874376	0.0536601	0.0999291	0.124227	0.0693843	381433	1.46084e+07	119400	5.47119e+07	7.14687e+06	1.47644e+06	9.8141e+06	1.06962e+07	8.85809e+06	1.01497e+07	1.67596e+06	2.34055e+06	#REF!	#REF!	#REF!	#REF!	#REF!	#REF!	#REF!	#REF!	0.0321411	0.0293712	378.572	4.03938	69.8705	2.92654	308.702	1.11284	4300.03	3319.79	1
118	14.5725	60.4017	1.67568	58.0695	0.589199		0.55542	0.701728	0.745601	0.6476	0.94656	0.883868	0.0798891	0.0616322	0.0689133	0.0803197	411088	1.46084e+07	104634	5.71004e+07	6.15683e+06	1.50538e+06	9.07482e+06	1.06911e+07	1.48654e+07	1.3137e+07	1.72479e+06	2.11336e+06	#REF!	#REF!	#REF!	#REF!	#REF!	#REF!	#REF!	#REF!	0.0266588	0.025848	418.205	3.83173	91.6273	2.75981	326.578	1.07192	4019.89	3104.92	1
119	15.8639	57.7942	1.79192	57.3771	0.546724		0.491834	0.740444	0.683505	0.677798	0.852568	0.793139	0.049688	0.0809271	0.0699363	0.0554866	351255	1.46075e+07	120656	6.57844e+07	6.56116e+06	1.27936e+06	9.1861e+06	1.07839e+07	8.67482e+06	1.27766e+07	1.97106e+06	2.2599e+06	#REF!	#REF!	#REF!	#REF!	#REF!	#REF!	#REF!	#REF!	0.0309038	0.0292428	388.373	3.63263	75.2375	2.67806	313.136	0.95457	3819.12	3026.62	1
120	14.8683	57.0631	1.74335	55.9347	0.649879		0.461479	0.650464	0.714824	0.679488	0.656405	0.729413	0.0739315	0.114522	0.0762267	0.0356411	365988	1.4609e+07	136134	5.59965e+07	6.27965e+06	1.60641e+06	9.84282e+06	1.02453e+07	1.34963e+07	1.19848e+07	1.65071e+06	2.0398e+06	#REF!	#REF!	#REF!	#REF!	#REF!	#REF!	#REF!	#REF!	0.029631	0.0334177	402.836	3.60345	82.3909	2.65709	320.445	0.946362	3770.85	2995.17	1
121	15.288	50.2743	1.58622	58.1898	0.669849		0.404287	0.81121	0.808361	0.681152	0.938569	0.919122	0.0742046	0.0749891	0.0602527	0.0662997	347232	1.46093e+07	99932.2	6.13144e+07	5.1643e+06	1.49241e+06	9.01047e+06	8.8549e+06	1.01417e+07	8.97104e+06	1.9203e+06	1.94389e+06	#REF!	#REF!	#REF!	#REF!	#REF!	#REF!	#REF!	#REF!	0.0326094	0.0275834	375.765	4.18409	68.3301	2.99094	307.435	1.19316	4470.45	3395.91	1
122	16.0201	55.1088	1.47489	56.7682	0.521553		0.525386	0.701515	0.745312	0.645031	0.675001	0.887324	0.0935949	0.0704764	0.0523645	0.0223878	366426	1.46087e+07	109428	5.32398e+07	6.50375e+06	1.42786e+06	9.42184e+06	9.5313e+06	1.42589e+07	1.52434e+07	1.88168e+06	2.4189e+06	#REF!	#REF!	#REF!	#REF!	#REF!	#REF!	#REF!	#REF!	0.0310915	0.0342804	425.633	3.83447	95.4806	2.74702	330.153	1.08745	4015.63	3086.25	1
123	13.0194	60.2506	1.82175	56.8791	0.607809		0.529161	0.78483	0.684808	0.711089	0.712087	0.850808	0.047933	0.0904634	0.0893752	0.0383662	391885	1.46087e+07	120890	5.8453e+07	5.65613e+06	1.6319e+06	8.30575e+06	1.14125e+07	9.05768e+06	1.05907e+07	1.78107e+06	2.1228e+06	#REF!	#REF!	#REF!	#REF!	#REF!	#REF!	#REF!	#REF!	0.0273895	0.029824	378.442	3.48701	69.8418	2.63008	308.6	0.856928	3660.38	2976.44	1
124	16.1079	55.3051	1.67595	56.5386	0.672125		0.554953	0.622653	0.775119	0.700236	0.827806	0.621181	0.0773789	0.0880932	0.0918176	0.0439862	432756	1.46102e+07	125091	5.87042e+07	6.91664e+06	1.45941e+06	8.45892e+06	8.70995e+06	1.06392e+07	1.27909e+07	1.85454e+06	2.32495e+06	#REF!	#REF!	#REF!	#REF!	#REF!	#REF!	#REF!	#REF!	0.0303384	0.0288834	404.086	4.11227	84.9221	2.97664	319.164	1.13563	4358.95	3362.76	1
125	14.8262	68.0661	1.64835	57.1943	0.561665		0.543514	0.84633	0.722846	0.674761	0.840007	0.916206	0.0552412	0.0599707	0.0499589	0.0590376	445066	1.46081e+07	131403	5.61898e+07	7.10169e+06	1.70067e+06	1.01101e+07	9.81332e+06	7.44783e+06	6.16544e+06	1.78955e+06	2.23992e+06	#REF!	#REF!	#REF!	#REF!	#REF!	#REF!	#REF!	#REF!	0.0286666	0.0300982	360.492	3.69173	60.6199	2.70417	299.872	0.987563	3915.45	3071.48	1
126	17.7192	61.6125	1.30986	55.0436	0.581431		0.439238	0.79665	0.769248	0.648787	0.882366	0.935032	0.0527304	0.0727487	0.0698602	0.0531364	367157	1.46087e+07	110671	6.15992e+07	5.67187e+06	1.3915e+06	8.75097e+06	1.15964e+07	1.19965e+07	1.09677e+07	1.66199e+06	2.1029e+06	#REF!	#REF!	#REF!	#REF!	#REF!	#REF!	#REF!	#REF!	0.0292677	0.0276106	401.191	4.1392	82.1413	2.93832	319.05	1.20088	4393.02	3321.16	1
127	17.4794	61.8293	1.59571	57.7437	0.531524		0.599235	0.648201	0.731874	0.681607	0.904322	0.791651	0.0598187	0.0704186	0.0644936	0.0368043	408235	1.46091e+07	131993	5.345e+07	6.02661e+06	1.32559e+06	9.02758e+06	9.5231e+06	1.07155e+07	1.33303e+07	1.71572e+06	2.29463e+06	#REF!	#REF!	#REF!	#REF!	#REF!	#REF!	#REF!	#REF!	0.034138	0.0298068	404.947	3.97053	84.7285	2.87238	320.219	1.09814	4193.9	3242.2	1
128	12.9746	58.7486	1.40473	56.7528	0.503966		0.484257	0.649076	0.710093	0.649663	0.721677	0.858104	0.0544904	0.0519235	0.0671182	0.0328454	452524	1.4608e+07	96476	5.4381e+07	6.98368e+06	1.53528e+06	7.62216e+06	1.01934e+07	1.57437e+07	1.27329e+07	1.9935e+06	2.15711e+06	#REF!	#REF!	#REF!	#REF!	#REF!	#REF!	#REF!	#REF!	0.0306677	0.0261208	409.668	3.4658	88.6296	2.56182	321.038	0.903972	3604.58	2878.6	1
129	13.4314	50.201	1.6248	56.3639	0.55005		0.569664	0.723727	0.764896	0.683118	0.884586	0.862428	0.0850439	0.0821397	0.0427958	0.0389891	410097	1.46087e+07	132784	5.44994e+07	5.70299e+06	1.53643e+06	9.32764e+06	9.95554e+06	9.80391e+06	1.89532e+07	1.80534e+06	1.99303e+06	#REF!	#REF!	#REF!	#REF!	#REF!	#REF!	#REF!	#REF!	0.0297502	0.0301374	414.199	3.76623	89.4904	2.75388	324.708	1.01235	3948.03	3100.18	1
130	16.6089	65.3563	1.75976	57.1781	0.489849		0.440764	0.771202	0.769846	0.676873	0.977005	0.835528	0.0808051	0.0592062	0.106376	0.051993	356615	1.46092e+07	103860	4.96925e+07	6.97424e+06	1.61094e+06	9.1697e+06	9.17964e+06	1.16039e+07	9.10854e+06	1.95075e+06	2.28808e+06	#REF!	#REF!	#REF!	#REF!	#REF!	#REF!	#REF!	#REF!	0.0321053	0.0351952	386.684	3.95673	74.141	2.84296	312.543	1.11377	4196.19	3218.71	1
131	13.8802	61.0682	1.32101	56.9011	0.689736		0.426397	0.71988	0.77006	0.66082	0.93297	0.918807	0.105305	0.0721928	0.0959118	0.0513722	327172	1.46087e+07	126383	6.18914e+07	6.19077e+06	1.96749e+06	1.07738e+07	8.13308e+06	1.61291e+07	1.0978e+07	1.85155e+06	2.02035e+06	#REF!	#REF!	#REF!	#REF!	#REF!	#REF!	#REF!	#REF!	0.0268045	0.0317382	405.305	3.73374	83.7292	2.71146	321.576	1.02227	3919.29	3056.82	1
132	15.2518	59.9393	1.7057	57.2086	0.577351		0.472491	0.577049	0.697871	0.692703	0.946802	0.856576	0.0618654	0.0904062	0.0694912	0.0640573	406795	1.46089e+07	124287	5.61848e+07	6.04644e+06	1.64857e+06	9.15629e+06	8.39351e+06	1.50791e+07	1.25832e+07	2.07662e+06	2.09454e+06	#REF!	#REF!	#REF!	#REF!	#REF!	#REF!	#REF!	#REF!	0.0355721	0.0339507	413.177	3.62211	89.4542	2.68009	323.722	0.942019	3782.13	3014.76	1
133	16.1447	56.9719	1.77263	58.0812	0.615772		0.502117	0.587134	0.688391	0.681113	0.974387	0.918358	0.0549962	0.0686929	0.0619732	0.0515426	395116	1.46075e+07	106220	5.70648e+07	6.71203e+06	1.28271e+06	9.85135e+06	9.73865e+06	1.09013e+07	6.88957e+06	1.95416e+06	2.27025e+06	#REF!	#REF!	#REF!	#REF!	#REF!	#REF!	#REF!	#REF!	0.0310374	0.0260539	377.058	3.78193	69.8454	2.77743	307.213	1.0045	4003.35	3147.1	1
134	12.9259	62.8991	1.1659	56.5586	0.627021		0.473783	0.794343	0.739251	0.653437	0.763762	0.923898	0.0630378	0.077534	0.0387928	0.0490906	376495	1.46088e+07	111208	4.91481e+07	6.7262e+06	1.56583e+06	8.61965e+06	9.81828e+06	1.46678e+07	8.15806e+06	1.70725e+06	1.79826e+06	#REF!	#REF!	#REF!	#REF!	#REF!	#REF!	#REF!	#REF!	0.027769	0.0273292	385.105	3.56334	73.0324	2.61749	312.073	0.945856	3742.13	2958.67	1
135	11.9878	60.8952	1.61671	55.0143	0.544946		0.552854	0.786232	0.764134	0.634101	0.811715	0.72533	0.0810211	0.0757094	0.0612352	0.0474484	414483	1.46092e+07	114589	5.45259e+07	5.2788e+06	1.43026e+06	9.51854e+06	8.83415e+06	1.59149e+07	6.78036e+06	1.99557e+06	2.17508e+06	#REF!	#REF!	#REF!	#REF!	#REF!	#REF!	#REF!	#REF!	0.0291677	0.0314971	382.294	3.44709	73.0692	2.52802	309.224	0.919063	3610.29	2855.01	1
136	15.3728	44.0024	1.68722	56.9096	0.630324		0.513417	0.811744	0.801536	0.714345	0.908855	0.878485	0.0486131	0.0793006	0.0829629	0.032988	356206	1.4608e+07	120692	7.44267e+07	6.47971e+06	1.50011e+06	8.66105e+06	8.76028e+06	1.27784e+07	9.83668e+06	1.71348e+06	2.05891e+06	#REF!	#REF!	#REF!	#REF!	#REF!	#REF!	#REF!	#REF!	0.030245	0.029292	393.411	4.16127	77.9523	3.00733	315.459	1.15394	4426.37	3405.28	1
137	13.6761	54.0828	1.47578	58.1787	0.654389		0.476202	0.795826	0.676304	0.633914	0.872986	0.925226	0.0629263	0.0756728	0.0815794	0.0517732	423359	1.46094e+07	112579	6.52453e+07	5.82281e+06	1.4007e+06	9.93396e+06	1.03402e+07	1.23157e+07	1.75846e+07	1.86549e+06	2.16015e+06	#REF!	#REF!	#REF!	#REF!	#REF!	#REF!	#REF!	#REF!	0.0281162	0.0270271	421.187	3.4111	93.9959	2.51482	327.191	0.896282	3529.71	2818.79	1
138	16.4156	61.1426	1.5595	58.1427	0.572354		0.534745	0.775315	0.788148	0.658049	0.982214	0.83659	0.0635782	0.0545268	0.10439	0.0435276	417967	1.46091e+07	110226	5.38461e+07	6.4357e+06	1.66278e+06	8.23171e+06	1.0542e+07	1.01412e+07	9.67692e+06	1.72512e+06	2.11743e+06	#REF!	#REF!	#REF!	#REF!	#REF!	#REF!	#REF!	#REF!	0.0257987	0.0367133	391.14	3.97257	76.7618	2.83485	314.378	1.13772	4210.08	3206.7	1
139	14.8604	49.7537	1.81639	56.2916	0.644469		0.533061	0.787942	0.776122	0.630155	0.893545	0.926284	0.0846894	0.0607763	0.0778661	0.0543582	413503	1.46081e+07	120372	3.94367e+07	6.38238e+06	1.65636e+06	9.14694e+06	8.46344e+06	1.18482e+07	1.23597e+07	2.03305e+06	1.98253e+06	#REF!	#REF!	#REF!	#REF!	#REF!	#REF!	#REF!	#REF!	0.0312028	0.0265162	398.936	3.92335	81.0518	2.79176	317.884	1.13159	4145.28	3152.5	1
140	15.0983	59.4091	1.40609	56.1999	0.629719		0.463226	0.653623	0.764896	0.600106	0.928891	0.834096	0.0847885	0.0588321	0.0896257	0.0458508	452874	1.4609e+07	95822.6	5.29001e+07	6.40654e+06	1.46002e+06	9.4707e+06	9.59569e+06	1.20781e+07	1.59334e+07	1.74835e+06	2.25158e+06	#REF!	#REF!	#REF!	#REF!	#REF!	#REF!	#REF!	#REF!	0.0314585	0.0275457	420.067	3.9153	93.5919	2.75701	326.476	1.1583	4114.82	3099.71	1
141	15.2036	57.2789	1.69265	55.5284	0.52728		0.484767	0.727752	0.808058	0.625145	0.781275	0.905996	0.0649035	0.0832808	0.114396	0.0477015	455463	1.46084e+07	102183	5.32629e+07	5.96294e+06	1.68109e+06	1.01472e+07	1.07667e+07	1.00065e+07	1.17484e+07	1.82226e+06	2.38799e+06	#REF!	#REF!	#REF!	#REF!	#REF!	#REF!	#REF!	#REF!	0.0314022	0.0321261	394.926	4.04061	79.9998	2.83964	314.926	1.20097	4285.1	3209	1
142	14.7155	57.4495	1.80442	57.3543	0.646014		0.61119	0.673137	0.803293	0.667491	0.860076	0.833765	0.0678009	0.0682748	0.0784567	0.0521045	408217	1.46086e+07	116644	5.69379e+07	5.71436e+06	1.48877e+06	1.08546e+07	9.82853e+06	1.06249e+07	9.48729e+06	1.77957e+06	2.15582e+06	#REF!	#REF!	#REF!	#REF!	#REF!	#REF!	#REF!	#REF!	0.0371969	0.0306091	378.449	3.99748	70.6013	2.86443	307.848	1.13305	4251.62	3247.12	1
143	14.5276	56.7254	1.46511	56.6707	0.651337		0.421472	0.784419	0.755669	0.680118	0.919081	0.728599	0.0454514	0.0683834	0.0984711	0.0510325	393121	1.46083e+07	126881	4.23162e+07	5.47767e+06	1.61769e+06	8.45356e+06	8.81345e+06	1.16136e+07	6.59963e+06	1.70451e+06	2.35228e+06	#REF!	#REF!	#REF!	#REF!	#REF!	#REF!	#REF!	#REF!	0.0334109	0.0357719	372.207	3.7257	66.4067	2.72061	305.8	1.00509	3943.08	3084.73	1
144	14.7308	51.8261	1.56366	57.7377	0.594907		0.602564	0.706171	0.748341	0.667391	0.958694	0.898489	0.0617529	0.0605712	0.0865952	0.0633389	390442	1.46086e+07	104090	5.11607e+07	7.06087e+06	1.37333e+06	1.01432e+07	8.7205e+06	1.54648e+07	8.29376e+06	1.75608e+06	2.27622e+06	#REF!	#REF!	#REF!	#REF!	#REF!	#REF!	#REF!	#REF!	0.0273018	0.033335	398.93	3.72831	80.9756	2.71168	317.954	1.01663	3919.37	3059.82	1
145	18.0134	64.3113	1.50237	57.1354	0.533302		0.419686	0.713349	0.744514	0.660194	0.747921	0.665043	0.0742251	0.0629288	0.0645745	0.0435839	403132	1.46082e+07	128059	6.17947e+07	6.50586e+06	1.43124e+06	1.17849e+07	8.65148e+06	1.13106e+07	1.07287e+07	1.86956e+06	2.31249e+06	#REF!	#REF!	#REF!	#REF!	#REF!	#REF!	#REF!	#REF!	0.0311777	0.0311238	400.698	4.02722	82.8564	2.88554	317.842	1.14168	4263.83	3259.32	1
146	14.0548	63.144	1.48084	56.7172	0.489375		0.543024	0.828368	0.783548	0.683481	0.776393	0.695859	0.0588936	0.0587211	0.069663	0.0603132	371352	1.46085e+07	112836	5.29739e+07	6.73443e+06	1.79449e+06	8.49888e+06	9.67485e+06	1.36647e+07	1.43853e+07	1.68677e+06	2.07825e+06	#REF!	#REF!	#REF!	#REF!	#REF!	#REF!	#REF!	#REF!	0.0285177	0.0294223	414.127	3.96213	88.6474	2.8611	325.48	1.10103	4175	3225.21	1
147	12.3606	64.2506	1.2706	57.4457	0.638571		0.541806	0.72041	0.767846	0.726908	0.868865	0.787194	0.0560351	0.141239	0.0673761	0.04249	407253	1.46086e+07	119357	4.62493e+07	5.43538e+06	1.53404e+06	9.21783e+06	9.61915e+06	1.09454e+07	9.164e+06	1.56928e+06	2.41554e+06	#REF!	#REF!	#REF!	#REF!	#REF!	#REF!	#REF!	#REF!	0.0273185	0.0328741	377.287	3.66694	69.4269	2.73838	307.86	0.928556	3869.94	3102.3	1
148	16.3094	60.9978	1.91962	57.174	0.54626		0.530352	0.676415	0.766977	0.670414	0.9362	0.690123	0.0619382	0.0311158	0.0837029	0.0428983	421181	1.46079e+07	106023	5.35311e+07	6.21111e+06	1.46712e+06	9.1463e+06	8.59267e+06	1.07548e+07	9.34997e+06	1.97099e+06	2.23525e+06	#REF!	#REF!	#REF!	#REF!	#REF!	#REF!	#REF!	#REF!	0.026253	0.0270065	392.57	4.10358	77.9914	2.9335	314.578	1.17008	4360.39	3319.73	1
149	15.3748	58.872	1.51435	57.2662	0.592366		0.509177	0.71964	0.757801	0.680925	0.843019	0.861978	0.0484741	0.0678257	0.0891909	0.0856986	394589	1.46092e+07	105950	5.60121e+07	7.46657e+06	1.59137e+06	9.83759e+06	1.07422e+07	1.27324e+07	1.0328e+07	1.77029e+06	2.47268e+06	#REF!	#REF!	#REF!	#REF!	#REF!	#REF!	#REF!	#REF!	0.0288401	0.0316405	398.752	3.89813	81.3055	2.82315	317.447	1.07498	4116.25	3188.6	1
150	16.3034	64.643	1.61709	57.3523	0.579813		0.498047	0.765081	0.764671	0.654377	0.667017	0.806424	0.0421362	0.0755965	0.0704317	0.058165	369572	1.46082e+07	123747	5.6818e+07	5.46675e+06	1.48581e+06	8.3022e+06	8.19594e+06	1.96874e+07	1.10112e+07	2.15584e+06	2.28687e+06	#REF!	#REF!	#REF!	#REF!	#REF!	#REF!	#REF!	#REF!	0.0304144	0.0256903	431.816	4.09977	99.1275	2.91924	332.688	1.18053	4316.73	3282.08	1
151	13.598	59.7304	1.8331	56.5091	0.530172		0.396899	0.693757	0.693348	0.692306	0.921276	0.71556	0.0681274	0.0989647	0.0612965	0.0297315	381635	1.46078e+07	98195.5	5.16297e+07	5.62009e+06	1.62295e+06	8.94271e+06	1.04077e+07	7.80265e+06	1.70964e+07	1.65697e+06	2.36212e+06	#REF!	#REF!	#REF!	#REF!	#REF!	#REF!	#REF!	#REF!	0.0308391	0.0301477	396.163	3.49491	79.7149	2.6146	316.448	0.880302	3651.8	2948.64	1
152	14.9274	62.9988	1.47823	56.8274	0.57233		0.575765	0.805006	0.761691	0.725369	0.962081	0.807585	0.0923263	0.0817365	0.0661165	0.0440206	387006	1.4609e+07	86104.4	5.73468e+07	6.03093e+06	1.37612e+06	9.73372e+06	9.58338e+06	1.2504e+07	1.02125e+07	2.15585e+06	2.11218e+06	#REF!	#REF!	#REF!	#REF!	#REF!	#REF!	#REF!	#REF!	0.0289706	0.0283256	393.26	3.93913	78.4618	2.89453	314.799	1.04461	4169.23	3274.12	1
153	16.4374	57.9006	1.90037	57.9574	0.551239		0.466824	0.567296	0.69244	0.740524	0.842191	0.855514	0.0541299	0.0572079	0.0616146	0.0302988	397328	1.46086e+07	116224	5.36835e+07	5.92747e+06	1.66447e+06	9.77612e+06	8.96778e+06	1.61669e+07	1.80075e+07	2.27382e+06	2.42252e+06	#REF!	#REF!	#REF!	#REF!	#REF!	#REF!	#REF!	#REF!	0.0318316	0.0301789	447.268	3.79262	108.194	2.83245	339.074	0.960168	3945.52	3172.48	1
154	17.0785	51.9242	1.28881	57.485	0.572583		0.480942	0.652397	0.790079	0.648834	0.849516	0.890676	0.0626828	0.106156	0.0622791	0.0663271	375862	1.46085e+07	109581	5.18343e+07	5.46897e+06	1.58989e+06	9.90817e+06	9.72726e+06	9.93313e+06	1.22786e+07	1.77184e+06	2.11241e+06	#REF!	#REF!	#REF!	#REF!	#REF!	#REF!	#REF!	#REF!	0.035251	0.0283243	393.165	4.21684	78.1257	2.97853	315.039	1.23832	4490.99	3371.75	1
155	15.2099	62.6116	1.45955	55.4082	0.564103		0.480682	0.76537	0.792707	0.754952	0.911898	0.967714	0.0425379	0.0946562	0.0529931	0.062103	386662	1.46081e+07	127785	5.639e+07	6.64464e+06	1.37028e+06	9.24155e+06	8.62027e+06	8.76763e+06	9.66074e+06	1.80571e+06	2.55378e+06	#REF!	#REF!	#REF!	#REF!	#REF!	#REF!	#REF!	#REF!	0.0259492	0.031367	381.235	4.13284	71.3186	3.02634	309.916	1.1065	4405.62	3433.93	1
156	17.3669	68.3837	1.62248	57.6271	0.672723		0.534974	0.638304	0.789886	0.714997	0.957378	0.708193	0.0514038	0.0671607	0.0606154	0.0640463	424954	1.4609e+07	123969	5.67996e+07	5.95735e+06	1.3372e+06	8.84174e+06	9.30568e+06	6.07343e+06	1.40094e+07	2.09974e+06	1.91662e+06	#REF!	#REF!	#REF!	#REF!	#REF!	#REF!	#REF!	#REF!	0.0347842	0.0337079	387.646	4.1482	76.1611	3.0103	311.485	1.1379	4417	3410.51	1
157	13.7846	69.6181	1.67873	57.2751	0.52544		0.474142	0.593284	0.706302	0.717744	0.93071	0.978876	0.0752374	0.0577409	0.0417505	0.0471774	390126	1.46084e+07	103130	5.03696e+07	6.49715e+06	1.5662e+06	1.02463e+07	9.56272e+06	1.07224e+07	8.2752e+06	1.77635e+06	2.12977e+06	#REF!	#REF!	#REF!	#REF!	#REF!	#REF!	#REF!	#REF!	0.0351257	0.0248448	370.979	3.66149	66.174	2.74191	304.805	0.919584	3869.93	3109.63	1
158	14.0161	71.7304	1.96148	56.5197	0.582837		0.586998	0.588626	0.798501	0.771557	0.839419	0.9474	0.105792	0.0701356	0.0977549	0.0588906	325107	1.46083e+07	129753	4.97591e+07	6.58617e+06	1.72156e+06	9.76601e+06	9.87004e+06	1.32903e+07	1.11699e+07	1.66956e+06	2.58123e+06	#REF!	#REF!	#REF!	#REF!	#REF!	#REF!	#REF!	#REF!	0.0326698	0.0378982	394.036	3.95876	77.814	2.9339	316.222	1.02486	4191.19	3320.37	1
159	14.4008	51.2986	1.46126	55.5883	0.693154		0.470941	0.691195	0.806991	0.63947	0.904809	0.865154	0.0582899	0.0497045	0.0645921	0.0516829	470696	1.46093e+07	113676	4.53541e+07	6.12695e+06	1.41451e+06	9.38328e+06	1.07238e+07	7.71025e+06	1.37851e+07	1.55478e+06	2.15678e+06	#REF!	#REF!	#REF!	#REF!	#REF!	#REF!	#REF!	#REF!	0.0280948	0.0293558	393.303	4.00181	78.4811	2.84195	314.822	1.15986	4241.78	3213.2	1
160	16.4914	58.8998	1.31204	56.4194	0.566992		0.547361	0.821899	0.767097	0.685597	0.909358	0.821103	0.0630139	0.0875229	0.0613924	0.0560949	405655	1.46085e+07	113146	5.54652e+07	5.18221e+06	1.33651e+06	8.91305e+06	9.49025e+06	1.04769e+07	1.11087e+07	1.75455e+06	2.31559e+06	#REF!	#REF!	#REF!	#REF!	#REF!	#REF!	#REF!	#REF!	0.0306667	0.0252499	394.521	4.15713	78.9803	2.98348	315.541	1.17365	4420.46	3376.63	1
161	14.6903	62.387	1.53222	56.2336	0.683133		0.48937	0.634344	0.790854	0.655262	0.858427	0.71411	0.073831	0.0919057	0.0713734	0.0327952	427764	1.46081e+07	128120	5.65833e+07	6.23409e+06	1.28076e+06	9.02825e+06	9.17545e+06	8.5148e+06	1.13736e+07	1.69694e+06	2.27373e+06	#REF!	#REF!	#REF!	#REF!	#REF!	#REF!	#REF!	#REF!	0.0261513	0.0293244	386.294	3.95509	74.4609	2.83237	311.833	1.12271	4194.68	3206.13	1
162	15.6323	52.67	1.67512	57.3418	0.559608		0.51755	0.596474	0.778752	0.704605	0.824674	0.771592	0.0591084	0.0868848	0.105074	0.0557194	366749	1.46083e+07	126822	5.36803e+07	5.8552e+06	1.38973e+06	1.10699e+07	1.17775e+07	1.29219e+07	1.45965e+07	1.37208e+06	2.20262e+06	#REF!	#REF!	#REF!	#REF!	#REF!	#REF!	#REF!	#REF!	0.0290053	0.0288643	415.353	4.07041	89.0832	2.94487	326.27	1.12553	4299.19	3321.81	1
163	14.7693	59.4485	1.60746	57.4279	0.511822		0.466509	0.819039	0.806455	0.68737	0.958353	0.87635	0.0886774	0.0841469	0.062877	0.0439817	468355	1.46088e+07	89273.2	5.70512e+07	5.22322e+06	1.65159e+06	7.49149e+06	1.16064e+07	1.57708e+07	1.24921e+07	1.94163e+06	1.71129e+06	#REF!	#REF!	#REF!	#REF!	#REF!	#REF!	#REF!	#REF!	0.0297471	0.028907	419.707	4.07021	93.2104	2.92483	326.497	1.14538	4294.61	3294.47	1
164	16.4636	54.0566	1.47952	55.8419	0.58308		0.524196	0.751053	0.690864	0.657467	0.83533	0.838884	0.0807034	0.0588788	0.068904	0.045651	349546	1.46093e+07	100470	4.93213e+07	6.43205e+06	1.36765e+06	9.19675e+06	1.06688e+07	1.03019e+07	1.2578e+07	1.78439e+06	1.93486e+06	#REF!	#REF!	#REF!	#REF!	#REF!	#REF!	#REF!	#REF!	0.0300388	0.0313071	396.072	3.66864	78.7383	2.67844	317.333	0.990202	3853.12	3023.56	1
165	15.1458	62.245	1.14256	56.9206	0.570781		0.470452	0.718674	0.757454	0.703083	0.762548	0.766062	0.0815271	0.0500612	0.0647681	0.0584575	391652	1.46082e+07	121385	4.9348e+07	5.69241e+06	1.75136e+06	1.13172e+07	8.44935e+06	1.22117e+07	1.23262e+07	1.86117e+06	2.64175e+06	#REF!	#REF!	#REF!	#REF!	#REF!	#REF!	#REF!	#REF!	0.0293266	0.0337533	404.707	3.88213	84.4048	2.83238	320.303	1.04974	4091.76	3196.2	1
166	15.3415	60.3471	1.47533	57.236	0.566245		0.477776	0.750232	0.857984	0.719962	0.782748	0.607658	0.0703428	0.0804295	0.0733306	0.0543135	425296	1.46089e+07	103567	6.08067e+07	5.88966e+06	1.32676e+06	1.06986e+07	1.02246e+07	5.146e+06	1.22043e+07	2.06129e+06	2.21021e+06	#REF!	#REF!	#REF!	#REF!	#REF!	#REF!	#REF!	#REF!	0.0267726	0.0375054	378.224	4.23478	70.5764	3.03515	307.648	1.19963	4526.7	3444.88	1
167	13.0791	60.2871	1.56186	56.6617	0.653172		0.435916	0.664313	0.793782	0.632287	0.858263	0.813811	0.0385634	0.0534668	0.0592655	0.0545775	406281	1.46094e+07	97152.5	5.55493e+07	5.60978e+06	1.4958e+06	9.8857e+06	1.03183e+07	1.07526e+07	8.8139e+06	1.88347e+06	2.55026e+06	#REF!	#REF!	#REF!	#REF!	#REF!	#REF!	#REF!	#REF!	0.0300677	0.0376777	377.555	3.69489	70.3932	2.65284	307.162	1.04205	3902.04	3002.26	1
168	16.3907	56.0182	1.52906	56.9783	0.568095		0.410016	0.739848	0.732467	0.673877	0.85603	0.751103	0.0688445	0.0803543	0.0624519	0.0416229	409557	1.46088e+07	122278	6.45747e+07	6.9304e+06	1.66927e+06	9.30149e+06	8.69829e+06	9.71307e+06	1.22173e+07	1.94951e+06	2.10419e+06	#REF!	#REF!	#REF!	#REF!	#REF!	#REF!	#REF!	#REF!	0.0273881	0.0262531	399.31	3.9697	81.5857	2.86759	317.725	1.1021	4198.58	3239.8	1
169	15.0105	65.8376	1.67206	58.2235	0.493484		0.598916	0.836195	0.754323	0.692184	0.820141	0.881144	0.067792	0.0873034	0.0755907	0.0666085	459429	1.46085e+07	107400	5.5361e+07	6.15164e+06	1.70045e+06	9.34781e+06	9.079e+06	1.53053e+07	1.09933e+07	2.00956e+06	2.55059e+06	#REF!	#REF!	#REF!	#REF!	#REF!	#REF!	#REF!	#REF!	0.0345172	0.0290858	411.882	3.95331	89.7727	2.86564	322.11	1.08767	4167.03	3229.35	1
170	13.6456	56.7201	1.54607	57.2975	0.553116		0.526731	0.815668	0.743899	0.696315	0.746974	0.870097	0.0501662	0.0478481	0.095319	0.0501252	464220	1.46086e+07	130691	5.33294e+07	5.3094e+06	1.27674e+06	1.04956e+07	8.21425e+06	1.07935e+07	7.84352e+06	1.87613e+06	2.01e+06	#REF!	#REF!	#REF!	#REF!	#REF!	#REF!	#REF!	#REF!	0.0300304	0.0311124	377.586	3.68191	70.2028	2.71938	307.383	0.962534	3886.98	3079.51	1
171	15.0171	64.8576	1.90724	56.6477	0.516396		0.589499	0.759375	0.763723	0.644857	0.756629	0.791235	0.0936817	0.0892517	0.0796517	0.0510757	442843	1.4608e+07	129107	4.95142e+07	6.0004e+06	1.27133e+06	9.27477e+06	8.75672e+06	1.39795e+07	7.59312e+06	1.70797e+06	1.86084e+06	#REF!	#REF!	#REF!	#REF!	#REF!	#REF!	#REF!	#REF!	0.030643	0.0335776	393.584	3.85117	77.909	2.75434	315.675	1.09683	4067.03	3112.3	1
172	9.56829	62.1778	1.59342	57.5454	0.561465		0.468398	0.646852	0.718977	0.708418	0.953388	0.784646	0.135456	0.0907763	0.0491856	0.0504447	378362	1.46087e+07	98157	4.69483e+07	6.24945e+06	1.31389e+06	1.00571e+07	9.76352e+06	1.39841e+07	1.27556e+07	1.87269e+06	2.25105e+06	#REF!	#REF!	#REF!	#REF!	#REF!	#REF!	#REF!	#REF!	0.0325607	0.0313762	379.914	3.08225	72.5649	2.38542	307.35	0.696827	3190.1	2690.35	1
173	14.7324	60.5353	1.39942	56.5522	0.559388		0.58923	0.645871	0.737285	0.640348	0.826565	0.830131	0.0687268	0.0624893	0.076001	0.0457846	436964	1.46079e+07	118094	5.01643e+07	5.70504e+06	1.5019e+06	9.5411e+06	8.99966e+06	1.1629e+07	8.75931e+06	1.90546e+06	2.12644e+06	#REF!	#REF!	#REF!	#REF!	#REF!	#REF!	#REF!	#REF!	0.0315021	0.0292838	385.172	3.72705	74.1026	2.68923	311.07	1.03783	3931.68	3040.69	1
174	12.1833	57.6529	1.5336	56.1339	0.662904		0.512917	0.749913	0.658865	0.643298	0.965388	0.805657	0.0652468	0.0641191	0.0688009	0.0590951	364655	1.46079e+07	104934	4.59877e+07	5.25941e+06	1.4788e+06	9.09332e+06	1.03e+07	8.7627e+06	9.65284e+06	1.91384e+06	2.11091e+06	#REF!	#REF!	#REF!	#REF!	#REF!	#REF!	#REF!	#REF!	0.0324998	0.0276528	365.003	3.23938	62.6416	2.42859	302.362	0.810792	3387.01	2750.27	1
175	13.4681	62.0361	1.367	56.9802	0.560172		0.489777	0.692549	0.741862	0.705696	0.966644	0.784036	0.0509463	0.0600502	0.0981847	0.0579621	431723	1.46088e+07	98444.3	5.59418e+07	6.02739e+06	1.60932e+06	8.22434e+06	9.95594e+06	1.75348e+07	1.53098e+07	1.97549e+06	2.12297e+06	#REF!	#REF!	#REF!	#REF!	#REF!	#REF!	#REF!	#REF!	0.0289689	0.0270044	432.083	3.75392	100.089	2.77573	331.994	0.978189	3915.88	3114.89	1
176	14.6463	48.0617	1.64331	58.1448	0.509465		0.507746	0.675052	0.731439	0.679505	0.902051	0.902596	0.0635169	0.11602	0.0554616	0.0514098	377363	1.46082e+07	108437	5.58744e+07	6.16464e+06	1.53863e+06	9.86376e+06	1.02749e+07	1.25e+07	1.276e+07	1.79361e+06	2.31979e+06	#REF!	#REF!	#REF!	#REF!	#REF!	#REF!	#REF!	#REF!	0.0333225	0.0331887	399.91	3.67807	81.8761	2.69597	318.034	0.982104	3860.21	3040.72	1
177	17.3301	68.5782	1.69108	55.954	0.516989		0.585952	0.885565	0.794325	0.68422	0.852863	0.93352	0.0888258	0.0860941	0.0836862	0.034929	394245	1.46086e+07	102036	5.33897e+07	6.55354e+06	1.36067e+06	8.31787e+06	7.71976e+06	1.12888e+07	9.67698e+06	1.9812e+06	2.09382e+06	#REF!	#REF!	#REF!	#REF!	#REF!	#REF!	#REF!	#REF!	0.0294375	0.0287544	394.155	4.27461	78.6899	3.04116	315.466	1.23345	4556.9	3443.73	1
178	17.3601	64.1622	1.55119	57.9827	0.535802		0.593385	0.860392	0.693544	0.667182	0.836673	0.84549	0.0678287	0.049564	0.0491357	0.0513497	421859	1.46091e+07	115759	5.9087e+07	6.83504e+06	1.53011e+06	9.64797e+06	8.20189e+06	1.1301e+07	1.33383e+07	1.95562e+06	1.87027e+06	#REF!	#REF!	#REF!	#REF!	#REF!	#REF!	#REF!	#REF!	0.0276613	0.028944	413.951	3.80324	89.4623	2.76831	324.489	1.03493	3991.15	3116.93	1
179	14.2343	68.9192	1.58175	58.499	0.660417		0.588286	0.728627	0.815429	0.668457	0.885327	0.809537	0.0596093	0.0732661	0.0600884	0.0507084	358667	1.46076e+07	109530	4.72071e+07	6.00565e+06	1.60063e+06	9.87204e+06	1.04694e+07	1.09972e+07	1.13332e+07	2.19164e+06	2.25796e+06	#REF!	#REF!	#REF!	#REF!	#REF!	#REF!	#REF!	#REF!	0.0313515	0.0328753	388.137	4.00295	75.315	2.8654	312.822	1.13756	4248.28	3243.53	1
180	13.8534	66.1863	1.56968	57.4749	0.606598		0.549789	0.711833	0.742249	0.676296	0.941449	0.787185	0.0780641	0.0575742	0.0632924	0.0283565	463358	1.46088e+07	107612	5.1708e+07	6.3838e+06	1.59058e+06	1.00843e+07	9.49838e+06	5.45865e+06	1.06757e+07	2.03254e+06	2.41147e+06	#REF!	#REF!	#REF!	#REF!	#REF!	#REF!	#REF!	#REF!	0.0316595	0.0296672	366.903	3.67733	65.1646	2.69911	301.739	0.978212	3892.35	3061.08	1
181	17.1437	65.2912	1.46914	56.9069	0.572188		0.507145	0.802263	0.757202	0.705952	0.918443	0.846848	0.0804726	0.0526088	0.0831723	0.0451664	369390	1.46082e+07	113853	5.70136e+07	5.59706e+06	1.55076e+06	9.63791e+06	9.95837e+06	9.92444e+06	1.54084e+07	1.80718e+06	2.00119e+06	#REF!	#REF!	#REF!	#REF!	#REF!	#REF!	#REF!	#REF!	0.0287143	0.0259797	412.155	4.18845	87.9967	3.02798	324.158	1.16047	4439.1	3419.15	1
182	13.628	68.0254	1.83789	56.8862	0.566187		0.535648	0.771751	0.763667	0.709149	0.960561	0.727155	0.0785265	0.0680839	0.0808607	0.0678952	398544	1.4608e+07	109591	5.16198e+07	6.03279e+06	1.34935e+06	9.60936e+06	8.99193e+06	4.54977e+06	9.79827e+06	1.64638e+06	2.22413e+06	#REF!	#REF!	#REF!	#REF!	#REF!	#REF!	#REF!	#REF!	0.0295225	0.028684	356.527	3.81546	57.9984	2.80984	298.528	1.00563	4062.72	3196.49	1
183	12.3413	65.4937	1.49145	54.7609	0.462162		0.527606	0.670008	0.773357	0.714331	0.775225	0.863679	0.0568771	0.0807961	0.0509568	0.0538613	437135	1.46082e+07	124269	4.36312e+07	5.89595e+06	1.59321e+06	9.23142e+06	8.94271e+06	1.57093e+07	1.34012e+07	2.04613e+06	2.26109e+06	#REF!	#REF!	#REF!	#REF!	#REF!	#REF!	#REF!	#REF!	0.0328378	0.0268217	409.658	3.77076	88.231	2.79356	321.427	0.977208	3957.82	3147.4	1
184	18.4664	60.7706	2.07115	56.4894	0.682968		0.414012	0.581969	0.755209	0.637438	0.889814	0.900586	0.0948963	0.0559507	0.0831283	0.0538403	415365	1.46079e+07	105668	5.7391e+07	7.62991e+06	1.58526e+06	1.10799e+07	9.63713e+06	8.04749e+06	1.70802e+07	1.90519e+06	2.17586e+06	#REF!	#REF!	#REF!	#REF!	#REF!	#REF!	#REF!	#REF!	0.0282649	0.0365673	416.27	3.89994	92.0373	2.79946	324.233	1.10048	4100.82	3150.43	1
185	15.8609	68.8874	1.18706	56.4761	0.559441		0.502776	0.774851	0.77494	0.711323	0.806446	0.897181	0.0708359	0.0641422	0.0717705	0.0637016	387500	1.46083e+07	112291	4.67991e+07	5.49941e+06	1.34951e+06	1.01144e+07	9.39522e+06	1.24199e+07	1.30888e+07	1.57283e+06	2.45617e+06	#REF!	#REF!	#REF!	#REF!	#REF!	#REF!	#REF!	#REF!	0.0334101	0.0270017	404.562	4.10032	84.0973	2.97162	320.465	1.1287	4344.62	3357.77	1
186	14.111	67.6205	1.58173	57.0251	0.602373		0.505948	0.609975	0.782701	0.703701	0.877476	0.729592	0.109538	0.0690128	0.0763448	0.0568035	414308	1.46087e+07	111050	6.01213e+07	7.14828e+06	1.33484e+06	9.32627e+06	8.45231e+06	1.12246e+07	6.9471e+06	1.75495e+06	2.08001e+06	#REF!	#REF!	#REF!	#REF!	#REF!	#REF!	#REF!	#REF!	0.0307982	0.0343233	374.88	3.88725	68.2948	2.83368	306.585	1.05357	4127.52	3213.81	1
187	14.5629	64.7773	1.50627	57.3838	0.610339		0.514101	0.773854	0.711226	0.678182	0.646771	0.890512	0.0888614	0.0753139	0.0876375	0.0370363	419857	1.46088e+07	90031.4	5.13205e+07	6.37913e+06	1.52448e+06	1.14145e+07	1.06223e+07	1.02923e+07	1.34766e+07	1.79218e+06	2.69328e+06	#REF!	#REF!	#REF!	#REF!	#REF!	#REF!	#REF!	#REF!	0.0283887	0.0265974	400.308	3.70859	82.7655	2.72415	317.543	0.984447	3895.16	3072.47	1
188	14.5679	64.2475	1.4015	55.512	0.541383		0.506801	0.774342	0.714218	0.630945	0.873419	0.955838	0.105964	0.129173	0.0712806	0.0365747	449506	1.46083e+07	110917	6.25805e+07	7.62455e+06	1.40236e+06	7.21206e+06	9.23362e+06	1.62738e+07	1.20088e+07	1.9131e+06	2.22493e+06	#REF!	#REF!	#REF!	#REF!	#REF!	#REF!	#REF!	#REF!	0.0293204	0.0321083	420.055	3.57395	93.6019	2.59167	326.453	0.982287	3719.47	2908.19	1
189	14.0164	74.4489	1.80717	58.1017	0.687935		0.533339	0.642054	0.724404	0.677224	0.932378	0.831882	0.0457835	0.0579183	0.0609301	0.0554411	384116	1.4608e+07	97244.7	4.69104e+07	5.91002e+06	1.46403e+06	1.03746e+07	9.49434e+06	1.15343e+07	1.39315e+07	1.74441e+06	2.45448e+06	#REF!	#REF!	#REF!	#REF!	#REF!	#REF!	#REF!	#REF!	0.0364027	0.0255919	397.834	3.77524	81.1527	2.76401	316.681	1.01123	3974.83	3120.26	1
190	14.8101	62.3451	1.69031	56.6189	0.614632		0.558807	0.786601	0.708895	0.679492	0.857407	0.914953	0.0871288	0.0916531	0.0704486	0.0468614	376962	1.46079e+07	114669	5.83248e+07	6.38603e+06	1.50429e+06	9.34264e+06	9.27239e+06	1.20622e+07	7.22927e+06	1.9142e+06	2.05515e+06	#REF!	#REF!	#REF!	#REF!	#REF!	#REF!	#REF!	#REF!	0.0300949	0.0289125	378.029	3.65914	69.6113	2.6945	308.418	0.964648	3860.17	3051.28	1
191	16.3453	62.5555	1.66107	56.5554	0.532354		0.615571	0.73487	0.81432	0.664078	0.816309	0.697967	0.0629329	0.0777659	0.0863582	0.0581024	296915	1.46088e+07	119039	5.92203e+07	6.62482e+06	1.64072e+06	9.3522e+06	9.57216e+06	1.04883e+07	1.65898e+07	1.71861e+06	2.014e+06	#REF!	#REF!	#REF!	#REF!	#REF!	#REF!	#REF!	#REF!	0.026732	0.0287453	414.529	4.26566	87.8629	3.01073	326.666	1.25493	4526.17	3399.31	1
192	13.0946	67.0812	1.66779	57.8775	0.635727		0.454657	0.71761	0.758878	0.691836	0.971944	0.96306	0.0519897	0.118495	0.0769638	0.0354184	404055	1.46094e+07	92750.3	4.8874e+07	5.81873e+06	1.47895e+06	8.41859e+06	8.66891e+06	1.40703e+07	1.14294e+07	2.13387e+06	2.08783e+06	#REF!	#REF!	#REF!	#REF!	#REF!	#REF!	#REF!	#REF!	0.0254096	0.0244726	403.63	3.85116	83.9253	2.81922	319.705	1.03194	4056.97	3181.42	1
193	14.8887	60.1272	1.88697	57.3769	0.621592		0.503003	0.826971	0.729335	0.698597	0.880778	0.86335	0.0545221	0.103863	0.0634255	0.0449387	386350	1.46092e+07	119501	5.66765e+07	6.87131e+06	1.59279e+06	8.85144e+06	9.62965e+06	6.6716e+06	1.48866e+07	1.61261e+06	2.13516e+06	#REF!	#REF!	#REF!	#REF!	#REF!	#REF!	#REF!	#REF!	0.0327212	0.0248272	385.751	3.83876	73.7401	2.81994	312.011	1.01882	4060.49	3192.45	1
194	15.1073	63.8684	1.77164	57.3137	0.710412		0.506873	0.795975	0.891319	0.726321	0.943803	0.799012	0.0550233	0.0737928	0.0719726	0.0455344	411758	1.46087e+07	95040.9	5.82711e+07	6.804e+06	1.48615e+06	9.7623e+06	8.72731e+06	1.22702e+07	1.28157e+07	2.17146e+06	1.9146e+06	#REF!	#REF!	#REF!	#REF!	#REF!	#REF!	#REF!	#REF!	0.0309386	0.0305857	405.611	4.51018	85.6869	3.21373	319.924	1.29646	4818.3	3636.61	1
195	15.4732	65.5242	1.74178	56.8002	0.573215		0.430796	0.437027	0.70806	0.726702	0.997221	0.947285	0.0648882	0.106442	0.0695895	0.058917	370395	1.46083e+07	106642	5.63091e+07	6.17331e+06	1.49762e+06	9.40436e+06	1.06605e+07	1.29629e+07	1.28788e+07	1.7905e+06	2.41965e+06	#REF!	#REF!	#REF!	#REF!	#REF!	#REF!	#REF!	#REF!	0.0294387	0.0316455	408.544	3.74365	86.346	2.78548	322.198	0.958169	3927.53	3139.93	1
196	13.7143	72.4845	2.03359	56.9525	0.580024		0.492552	0.746946	0.773167	0.758999	0.931348	0.741856	0.0736327	0.0791817	0.0887526	0.052241	378509	1.46079e+07	82088.3	5.75426e+07	6.45993e+06	1.29887e+06	8.96028e+06	1.0397e+07	1.00298e+07	1.87756e+07	1.65185e+06	2.01327e+06	#REF!	#REF!	#REF!	#REF!	#REF!	#REF!	#REF!	#REF!	0.0305525	0.0319657	410.959	3.85096	87.7762	2.87359	323.183	0.977369	4049.41	3240.56	1
197	15.6065	63.2947	1.83147	57.2805	0.593069		0.441016	0.68523	0.724792	0.682064	0.722916	0.777779	0.05318	0.0909446	0.0654387	0.0467582	387681	1.46091e+07	109055	5.13643e+07	7.05878e+06	1.55012e+06	7.72346e+06	9.70331e+06	8.87654e+06	1.60751e+07	2.0786e+06	2.4458e+06	#REF!	#REF!	#REF!	#REF!	#REF!	#REF!	#REF!	#REF!	0.0319576	0.029957	403.984	3.79402	84.4247	2.77078	319.559	1.02324	3990.43	3124.83	1
198	13.5063	61.5585	1.24218	56.3982	0.530537		0.523926	0.826689	0.797914	0.650701	0.764144	0.926148	0.0797256	0.0558104	0.0927201	0.0558813	404301	1.46082e+07	124512	5.22412e+07	5.63614e+06	1.27423e+06	9.86639e+06	8.68455e+06	8.05377e+06	1.38395e+07	1.8032e+06	1.91331e+06	#REF!	#REF!	#REF!	#REF!	#REF!	#REF!	#REF!	#REF!	0.0313883	0.0358548	385.525	3.76143	73.7266	2.70991	311.799	1.05152	3971.15	3065.02	1
199	16.912	56.9467	1.4889	56.6923	0.636161		0.535258	0.7035	0.715435	0.66883	0.982951	0.814915	0.0872988	0.0746192	0.0705056	0.0393208	354219	1.46078e+07	124799	5.23447e+07	5.70482e+06	1.63311e+06	1.05843e+07	7.59649e+06	1.02259e+07	1.02028e+07	2.20279e+06	2.15769e+06	#REF!	#REF!	#REF!	#REF!	#REF!	#REF!	#REF!	#REF!	0.0301401	0.0359522	386.72	3.69007	74.4475	2.69721	312.272	0.992851	3887.29	3049.59	1
200	13.7369	57.0226	1.87772	57.2426	0.479508		0.46311	0.85683	0.768344	0.73214	0.876584	0.830844	0.08591	0.0744595	0.0677673	0.0528428	381398	1.46086e+07	97826.6	4.71503e+07	5.94806e+06	1.36001e+06	1.00774e+07	1.11505e+07	1.06629e+07	1.04812e+07	2.23519e+06	2.31096e+06	#REF!	#REF!	#REF!	#REF!	#REF!	#REF!	#REF!	#REF!	0.0293415	0.0278645	382.885	3.87425	72.8322	2.86689	310.053	1.00737	4104.46	3247.73	1
201	15.8101	64.7973	1.88735	57.18	0.652658		0.522184	0.659762	0.826544	0.710652	0.92518	0.872651	0.0494807	0.0854984	0.0757403	0.0473428	392877	1.46092e+07	102586	5.79668e+07	7.25642e+06	1.24498e+06	1.00574e+07	8.34745e+06	1.12725e+07	9.67574e+06	2.01718e+06	2.34823e+06	#REF!	#REF!	#REF!	#REF!	#REF!	#REF!	#REF!	#REF!	0.0354968	0.0323303	384.89	4.19511	74.4724	3.01781	310.418	1.17729	4474.08	3420.9	1
202	16.713	66.6734	1.66954	56.6549	0.597232		0.405689	0.674064	0.838031	0.708873	0.919267	0.936625	0.0688862	0.0427263	0.0837298	0.0520505	454598	1.4609e+07	104373	5.31546e+07	6.50397e+06	1.39837e+06	1.01023e+07	7.75472e+06	5.71823e+06	1.41874e+07	1.9556e+06	2.39912e+06	#REF!	#REF!	#REF!	#REF!	#REF!	#REF!	#REF!	#REF!	0.0324696	0.0259091	389.051	4.47569	77.1807	3.18217	311.87	1.29352	4794.91	3608.56	1
203	14.617	58.3737	1.45773	56.9909	0.630781		0.594032	0.728431	0.713657	0.660417	0.894518	0.882935	0.0732885	0.070487	0.0559087	0.0379166	380158	1.46088e+07	104760	6.33844e+07	6.00259e+06	1.57478e+06	9.16439e+06	9.6564e+06	1.04106e+07	7.37254e+06	1.67616e+06	2.28127e+06	#REF!	#REF!	#REF!	#REF!	#REF!	#REF!	#REF!	#REF!	0.0292493	0.0246576	372.517	3.73275	66.8275	2.72273	305.69	1.01002	3950.94	3086.77	1
204	13.6253	51.1181	1.86985	56.5433	0.731326		0.548571	0.740748	0.804457	0.608503	0.834819	0.92502	0.0658604	0.0562598	0.0813453	0.0481871	377142	1.46093e+07	111933	4.93773e+07	6.23806e+06	1.51429e+06	8.54265e+06	1.10024e+07	6.98947e+06	1.37949e+07	1.64044e+06	2.26592e+06	#REF!	#REF!	#REF!	#REF!	#REF!	#REF!	#REF!	#REF!	0.0310768	0.0228793	379.565	3.96885	70.4573	2.80022	309.108	1.16863	4217.35	3172.9	1
205	16.4406	60.9193	1.67782	57.4652	0.523754		0.406334	0.697219	0.763167	0.669256	0.973333	0.858985	0.0761268	0.0854554	0.0659035	0.0615057	429551	1.46086e+07	119098	6.15252e+07	7.05508e+06	1.90499e+06	9.94308e+06	9.83456e+06	1.26857e+07	1.44403e+07	1.88505e+06	2.15282e+06	#REF!	#REF!	#REF!	#REF!	#REF!	#REF!	#REF!	#REF!	0.0314926	0.0315556	419.447	3.99165	92.913	2.86214	326.534	1.12951	4203.87	3222.15	1
206	13.6277	52.2502	1.32878	56.2823	0.597711		0.475901	0.754746	0.687226	0.634092	0.831253	0.839719	0.0835103	0.0584285	0.0829215	0.0563635	439478	1.4609e+07	112764	5.22231e+07	6.92255e+06	1.45135e+06	7.82012e+06	9.66979e+06	1.11803e+07	8.75771e+06	1.72803e+06	2.35964e+06	#REF!	#REF!	#REF!	#REF!	#REF!	#REF!	#REF!	#REF!	0.0300497	0.0314134	381.026	3.38666	72.1233	2.49446	308.903	0.892203	3541.57	2817.08	1
207	12.9609	55.1354	1.67177	57.8134	0.505922		0.494542	0.836574	0.696012	0.702404	0.887175	0.764083	0.0739145	0.0793995	0.0821918	0.0441313	347102	1.46082e+07	108222	4.39463e+07	7.33073e+06	1.26758e+06	8.66012e+06	9.97521e+06	1.23134e+07	8.529e+06	1.91476e+06	2.52901e+06	#REF!	#REF!	#REF!	#REF!	#REF!	#REF!	#REF!	#REF!	0.0256476	0.0291035	378.036	3.42651	69.3974	2.58802	308.639	0.838493	3590.72	2928.17	1
208	12.4961	62.8662	1.55918	57.7515	0.51211		0.555695	0.736362	0.811677	0.655656	0.792933	0.793545	0.0946064	0.0681765	0.0684435	0.0467825	422892	1.46072e+07	117877	5.07988e+07	6.82643e+06	1.49535e+06	1.02826e+07	9.96466e+06	1.40179e+07	1.03796e+07	2.03836e+06	2.35111e+06	#REF!	#REF!	#REF!	#REF!	#REF!	#REF!	#REF!	#REF!	0.0300659	0.0295105	393.547	3.80737	79.2434	2.75061	314.303	1.05676	4016.33	3106.64	1
209	15.9563	71.3207	1.31289	57.6995	0.608663		0.522422	0.752756	0.84068	0.720218	0.837734	0.885827	0.0773866	0.0852743	0.0744102	0.0318157	385834	1.46081e+07	126542	5.58037e+07	6.14392e+06	1.54198e+06	9.7404e+06	8.31742e+06	8.14131e+06	1.3151e+07	1.52255e+06	2.21652e+06	#REF!	#REF!	#REF!	#REF!	#REF!	#REF!	#REF!	#REF!	0.0318754	0.0295356	388.193	4.32949	74.9796	3.1031	313.213	1.22639	4626.43	3519.18	1
210	15.5468	67.8544	1.46573	57.3645	0.615907		0.515261	0.800209	0.767862	0.711937	0.915283	0.674777	0.0680738	0.0610501	0.0647074	0.0415614	440827	1.46085e+07	87165.4	5.13406e+07	5.90043e+06	1.48249e+06	9.24603e+06	9.11019e+06	1.04611e+07	7.87978e+06	1.60059e+06	2.2518e+06	#REF!	#REF!	#REF!	#REF!	#REF!	#REF!	#REF!	#REF!	0.0271728	0.0313655	382.03	3.97727	72.412	2.89992	309.618	1.07734	4224.63	3286.42	1
211	13.7606	50.0149	1.429	56.7052	0.618516		0.566889	0.797888	0.789493	0.670081	0.924398	0.630658	0.125657	0.0693189	0.086276	0.0628833	465983	1.46087e+07	135846	4.98871e+07	6.35283e+06	1.30999e+06	7.90192e+06	9.1624e+06	1.65822e+07	1.32393e+07	1.93221e+06	2.2716e+06	#REF!	#REF!	#REF!	#REF!	#REF!	#REF!	#REF!	#REF!	0.0354386	0.0334473	417.444	3.79104	92.6095	2.74912	324.835	1.04191	3973.52	3091.56	1
212	14.638	61.5046	1.65602	56.7436	0.598286		0.525472	0.74354	0.838953	0.684796	0.926451	0.803778	0.0601717	0.0717418	0.0704844	0.0628565	428650	1.46093e+07	135055	5.55574e+07	5.23695e+06	1.37425e+06	9.09782e+06	9.97237e+06	1.44603e+07	1.63912e+07	1.85486e+06	2.26792e+06	#REF!	#REF!	#REF!	#REF!	#REF!	#REF!	#REF!	#REF!	0.0322725	0.030999	426.762	4.15624	96.718	2.96656	330.044	1.18968	4387.19	3339.3	1
213	17.1884	71.1441	1.45576	57.2738	0.670557		0.46452	0.673894	0.682149	0.63193	0.841251	0.930212	0.0711909	0.078818	0.0663992	0.0883622	493602	1.46088e+07	105484	5.43915e+07	6.02156e+06	1.31348e+06	9.60433e+06	8.29921e+06	1.21832e+07	1.20749e+07	1.36314e+06	2.1648e+06	#REF!	#REF!	#REF!	#REF!	#REF!	#REF!	#REF!	#REF!	0.0392088	0.028405	404.827	3.70172	86.3109	2.68964	318.516	1.01208	3882.68	3028.96	1
214	15.7214	60.4628	1.77729	57.8594	0.573833		0.506535	0.699629	0.745641	0.735154	0.720606	0.884146	0.114978	0.0645828	0.0406362	0.0507553	354279	1.46083e+07	117411	6.07134e+07	6.06395e+06	1.62636e+06	8.83416e+06	8.67305e+06	5.12547e+06	9.41711e+06	2.28177e+06	2.5066e+06	#REF!	#REF!	#REF!	#REF!	#REF!	#REF!	#REF!	#REF!	0.0275552	0.0268045	362.006	4.00488	61.3334	2.94613	300.672	1.05875	4276.64	3351.01	1
215	15.1672	60.0553	1.38929	57.2693	0.572364		0.551278	0.712489	0.68329	0.6511	0.746147	0.859688	0.106707	0.0690105	0.0794023	0.040135	395270	1.46081e+07	100165	5.48903e+07	5.89103e+06	1.74107e+06	8.58533e+06	9.12298e+06	9.67271e+06	1.54108e+07	1.81261e+06	2.22634e+06	#REF!	#REF!	#REF!	#REF!	#REF!	#REF!	#REF!	#REF!	0.0356275	0.0283242	401.177	3.61697	82.7834	2.64434	318.393	0.972634	3788.18	2980.02	1
216	16.0186	58.6169	1.56785	57.372	0.565579		0.543008	0.673218	0.810788	0.673387	0.882268	0.905696	0.128701	0.0667101	0.0581816	0.055969	405644	1.46083e+07	108499	5.0508e+07	5.15544e+06	1.56255e+06	8.36128e+06	9.14837e+06	1.13213e+07	1.03642e+07	1.92511e+06	2.06634e+06	#REF!	#REF!	#REF!	#REF!	#REF!	#REF!	#REF!	#REF!	0.0290039	0.0311098	395.633	4.20378	79.3292	2.98525	316.304	1.21853	4473.38	3378.33	1
217	17.8523	59.2251	1.8389	56.6578	0.57904		0.493372	0.622379	0.637014	0.692161	0.9023	0.764821	0.0485338	0.0810771	0.0466701	0.0617485	426092	1.46086e+07	94220.2	5.60111e+07	7.36882e+06	1.48954e+06	8.66933e+06	1.12807e+07	1.36568e+07	1.33865e+07	1.88691e+06	2.65828e+06	#REF!	#REF!	#REF!	#REF!	#REF!	#REF!	#REF!	#REF!	0.0330197	0.0286588	419.759	3.58085	94.0548	2.67763	325.704	0.903215	3727.75	3007.31	1
218	16.5282	62.2245	1.70935	57.4169	0.690901		0.615027	0.705405	0.66691	0.694454	0.879209	0.824978	0.0977771	0.0748391	0.073143	0.0502361	362411	1.4608e+07	113114	5.94612e+07	5.87031e+06	1.37636e+06	8.45082e+06	9.51319e+06	7.13622e+06	7.18877e+06	2.09605e+06	1.88306e+06	#REF!	#REF!	#REF!	#REF!	#REF!	#REF!	#REF!	#REF!	0.0356489	0.0308325	357.229	3.60144	58.6893	2.68932	298.54	0.912119	3814.13	3056.21	1
219	14.6758	59.51	1.52363	58.2049	0.600244		0.472083	0.899822	0.789351	0.637602	0.906871	0.828687	0.0711084	0.0865078	0.0730455	0.0650677	425562	1.46085e+07	113313	5.14175e+07	6.8499e+06	1.47185e+06	8.89372e+06	8.35318e+06	9.20207e+06	1.8009e+07	1.72019e+06	2.31682e+06	#REF!	#REF!	#REF!	#REF!	#REF!	#REF!	#REF!	#REF!	0.0298432	0.0265183	413.321	3.98906	89.2902	2.83389	324.031	1.15517	4207	3193.05	1
220	16.3039	61.8185	1.76906	57.112	0.638451		0.274018	0.593534	0.784586	0.734697	0.865895	0.735852	0.06705	0.0798953	0.0853451	0.0479635	442547	1.4609e+07	122090	6.07502e+07	5.84728e+06	1.47115e+06	9.48787e+06	1.0687e+07	1.38988e+07	1.01788e+07	1.75195e+06	2.75721e+06	#REF!	#REF!	#REF!	#REF!	#REF!	#REF!	#REF!	#REF!	0.0327312	0.0329669	406.077	4.10958	86.6627	2.99963	319.414	1.10995	4353.84	3387.66	1
221	14.4773	61.9684	1.79655	57.2965	0.522791		0.497182	0.683549	0.668622	0.673175	0.90086	0.86904	0.0533073	0.0829514	0.0849947	0.0580321	386071	1.46083e+07	100193	4.57775e+07	6.11399e+06	1.64501e+06	8.22659e+06	1.04366e+07	6.78946e+06	9.31254e+06	2.00588e+06	2.24063e+06	#REF!	#REF!	#REF!	#REF!	#REF!	#REF!	#REF!	#REF!	0.0350039	0.0246284	362.436	3.56226	61.5179	2.64202	300.919	0.920235	3763.54	2998.6	1
222	14.7478	60.0236	1.74269	57.336	0.599175		0.442332	0.701897	0.77969	0.631819	0.867717	0.839973	0.146692	0.0591829	0.150243	0.0380468	391613	1.46083e+07	115750	4.83343e+07	5.58651e+06	1.55059e+06	9.25075e+06	9.67595e+06	9.1711e+06	1.2768e+07	1.7482e+06	2.15828e+06	#REF!	#REF!	#REF!	#REF!	#REF!	#REF!	#REF!	#REF!	0.0336421	0.0361147	386.77	3.76471	74.4337	2.69163	312.336	1.07308	3973.69	3043.14	1
223	14.9312	55.5698	1.84575	57.4991	0.554861		0.532724	0.653336	0.748489	0.713735	0.836548	0.955079	0.0682407	0.0649042	0.0462936	0.0304869	509484	1.46087e+07	102669	5.59322e+07	6.65606e+06	1.43402e+06	7.54274e+06	9.58361e+06	1.30826e+07	1.3749e+07	2.1339e+06	2.58259e+06	#REF!	#REF!	#REF!	#REF!	#REF!	#REF!	#REF!	#REF!	0.0272271	0.0293495	419.977	3.85323	94.6626	2.83353	325.314	1.0197	4043.02	3187.26	1
224	13.6897	56.1315	1.6273	57.3214	0.63906		0.523879	0.660856	0.774044	0.673322	0.856856	0.86485	0.0531046	0.105082	0.0797147	0.0529111	412452	1.46085e+07	100857	5.2266e+07	6.8416e+06	1.46876e+06	8.47402e+06	8.97323e+06	7.86871e+06	1.56979e+07	2.08849e+06	2.08541e+06	#REF!	#REF!	#REF!	#REF!	#REF!	#REF!	#REF!	#REF!	0.0315735	0.0307663	392.455	3.78034	78.399	2.75076	314.056	1.02958	3986.11	3107.66	1
225	14.3064	56.878	1.60831	57.1712	0.680103		0.569823	0.708822	0.714143	0.604555	0.944198	0.925851	0.0657599	0.059065	0.101019	0.0400428	375580	1.46098e+07	116604	6.40985e+07	6.55713e+06	1.46012e+06	9.6155e+06	9.67416e+06	1.02685e+07	1.3048e+07	2.05685e+06	2.61671e+06	#REF!	#REF!	#REF!	#REF!	#REF!	#REF!	#REF!	#REF!	0.026206	0.0293561	397.94	3.58542	81.1441	2.57834	316.796	1.00708	3754.86	2905.21	1
226	15.8894	55.8507	1.38162	57.3647	0.584443		0.541397	0.737812	0.708761	0.677199	0.869153	0.777762	0.0810904	0.0622466	0.0591228	0.0460067	407770	1.46088e+07	104032	6.20129e+07	5.75961e+06	1.4494e+06	9.99067e+06	9.83052e+06	1.36413e+07	8.1152e+06	1.56621e+06	2.56588e+06	#REF!	#REF!	#REF!	#REF!	#REF!	#REF!	#REF!	#REF!	0.0288526	0.0356392	394.244	3.61917	79.054	2.65997	315.19	0.959203	3797.65	3001.85	1
227	13.6016	57.7445	1.39951	56.6148	0.545345		0.432705	0.694814	0.793287	0.687254	0.890302	0.826886	0.0737648	0.0593085	0.0629105	0.0434013	377400	1.46081e+07	94933.8	4.28011e+07	6.28357e+06	1.47342e+06	9.49734e+06	9.22967e+06	6.55951e+06	1.03572e+07	1.64561e+06	2.42145e+06	#REF!	#REF!	#REF!	#REF!	#REF!	#REF!	#REF!	#REF!	0.0327301	0.0278882	363.2	3.92275	61.7142	2.84742	301.486	1.07533	4180.31	3236.31	1
228	11.1776	57.3359	1.70501	57.433	0.56304		0.548165	0.833607	0.740224	0.666241	0.809504	0.700705	0.0770273	0.0656834	0.0835876	0.0350519	392354	1.46087e+07	112983	4.17983e+07	6.52753e+06	1.6379e+06	9.48501e+06	1.04218e+07	6.18121e+06	1.46306e+07	1.94206e+06	1.92212e+06	#REF!	#REF!	#REF!	#REF!	#REF!	#REF!	#REF!	#REF!	0.0331987	0.0288197	371.008	3.43345	66.2577	2.55528	304.75	0.878173	3605.78	2893.39	1
229	14.3375	72.581	1.5305	56.8557	0.574933		0.415179	0.665878	0.827593	0.669958	0.829352	0.773436	0.0613407	0.0633746	0.0795555	0.0578646	387403	1.46084e+07	125354	5.6249e+07	7.22753e+06	1.20492e+06	1.03654e+07	1.16033e+07	1.08754e+07	1.3839e+07	1.64526e+06	2.22617e+06	#REF!	#REF!	#REF!	#REF!	#REF!	#REF!	#REF!	#REF!	0.0348088	0.0324529	397.318	4.06622	80.1357	2.89955	317.182	1.16667	4312.38	3278.27	1
230	15.4875	59.3471	1.51188	57.4506	0.610047		0.551459	0.705357	0.780542	0.686061	0.766279	0.666223	0.066013	0.0538523	0.0817449	0.0439048	401527	1.4608e+07	120849	5.72177e+07	5.74811e+06	1.18233e+06	8.79864e+06	1.04132e+07	1.08247e+07	1.25554e+07	1.89693e+06	2.01283e+06	#REF!	#REF!	#REF!	#REF!	#REF!	#REF!	#REF!	#REF!	0.0250928	0.0289179	403.463	4.05149	83.2355	2.91759	320.227	1.1339	4289.17	3296.06	1
231	16.1186	52.2484	1.65765	57.5766	0.484787		0.503469	0.831383	0.84806	0.683552	0.783273	0.915398	0.0517841	0.0902714	0.064594	0.0356345	403418	1.46082e+07	111337	4.82092e+07	6.08264e+06	1.20742e+06	9.69586e+06	9.9683e+06	1.32439e+07	1.61256e+07	1.93814e+06	2.47351e+06	#REF!	#REF!	#REF!	#REF!	#REF!	#REF!	#REF!	#REF!	0.0293259	0.0301111	429.376	4.407	97.808	3.10249	331.568	1.3045	4675.02	3495.65	1
232	15.2217	54.2472	1.50334	55.7313	0.62351		0.4965	0.702761	0.742766	0.762969	0.808576	0.869323	0.0837212	0.0803412	0.0962835	0.0353849	437938	1.46079e+07	106066	5.87829e+07	5.77866e+06	1.36517e+06	7.36518e+06	8.87083e+06	1.59632e+07	1.38031e+07	1.80517e+06	2.31895e+06	#REF!	#REF!	#REF!	#REF!	#REF!	#REF!	#REF!	#REF!	0.0307793	0.0296682	427.516	3.96179	97.6325	2.94831	329.883	1.01348	4161.22	3317.24	1
233	14.879	70.0923	1.9315	56.2767	0.545925		0.553386	0.707826	0.838979	0.634008	0.811927	0.823609	0.0869959	0.0751316	0.072702	0.0448552	373111	1.46082e+07	97871	4.88607e+07	6.78941e+06	1.43495e+06	1.00807e+07	1.14804e+07	1.64184e+07	1.39162e+07	1.48224e+06	2.3255e+06	#REF!	#REF!	#REF!	#REF!	#REF!	#REF!	#REF!	#REF!	0.0292303	0.0318641	422.849	4.08471	93.633	2.87351	329.216	1.21121	4308.26	3234.6	1
234	14.2163	57.8022	1.39251	57.599	0.623209		0.48785	0.684765	0.802677	0.709755	0.829913	0.772394	0.0705699	0.0744282	0.0680964	0.0445603	344338	1.46085e+07	135128	4.77558e+07	6.27512e+06	1.61417e+06	1.04127e+07	9.60925e+06	6.50765e+06	1.1206e+07	1.84358e+06	2.24276e+06	#REF!	#REF!	#REF!	#REF!	#REF!	#REF!	#REF!	#REF!	0.0351408	0.0288725	366.626	4.07709	62.9011	2.95352	303.725	1.12357	4355.66	3358.01	1
235	14.6561	51.4742	1.75253	57.0878	0.611886		0.518936	0.593292	0.754287	0.706526	0.940195	0.812904	0.0497641	0.0647273	0.0820724	0.0644771	360435	1.4608e+07	122727	5.4461e+07	6.64347e+06	1.75408e+06	6.53942e+06	1.05283e+07	9.52605e+06	1.24158e+07	1.849e+06	2.62667e+06	#REF!	#REF!	#REF!	#REF!	#REF!	#REF!	#REF!	#REF!	0.0288238	0.032365	389.22	3.81179	75.7505	2.79904	313.469	1.01275	4025.78	3166.24	1
236	15.0193	57.7663	1.54153	56.5913	0.501737		0.560188	0.742826	0.760021	0.71835	0.948315	0.885838	0.104526	0.0492669	0.0789132	0.0517005	401713	1.46085e+07	118411	5.56e+07	6.47035e+06	1.57284e+06	8.68449e+06	1.03995e+07	1.36008e+07	1.33756e+07	1.82296e+06	2.22006e+06	#REF!	#REF!	#REF!	#REF!	#REF!	#REF!	#REF!	#REF!	0.0283301	0.0268069	416.219	4.05254	90.297	2.9514	325.922	1.10114	4277.63	3328.16	1
237	13.0773	64.881	1.73079	56.196	0.430631		0.523113	0.742564	0.74222	0.664722	0.614385	0.763278	0.0702999	0.0590749	0.0811086	0.0544827	431908	1.46089e+07	119208	4.4812e+07	6.29889e+06	1.62106e+06	9.50632e+06	8.52238e+06	9.58814e+06	1.51384e+07	1.66046e+06	2.07776e+06	#REF!	#REF!	#REF!	#REF!	#REF!	#REF!	#REF!	#REF!	0.0302286	0.0290675	398.539	3.67484	80.9903	2.6868	317.548	0.988043	3857.83	3030.98	1
238	16.13	61.5721	1.94433	56.763	0.551637		0.462822	0.699915	0.676639	0.656004	0.920966	0.905145	0.0682432	0.0768346	0.056306	0.0671951	362020	1.46081e+07	113649	4.72088e+07	6.18113e+06	1.7355e+06	7.36765e+06	9.3701e+06	9.37743e+06	1.16012e+07	1.98386e+06	2.26469e+06	#REF!	#REF!	#REF!	#REF!	#REF!	#REF!	#REF!	#REF!	0.0276577	0.0256184	391.302	3.71915	76.4133	2.71299	314.889	1.00616	3916.39	3065.9	1
239	14.703	50.7157	1.83215	56.6516	0.559118		0.46036	0.71653	0.774713	0.706804	0.965843	0.845611	0.062148	0.049489	0.0905114	0.0447391	366041	1.46077e+07	105126	5.5255e+07	5.12936e+06	1.51926e+06	1.02679e+07	7.72901e+06	1.08171e+07	1.54568e+07	1.73831e+06	2.23642e+06	#REF!	#REF!	#REF!	#REF!	#REF!	#REF!	#REF!	#REF!	0.0294294	0.0320638	406.008	3.90166	84.6886	2.84788	321.319	1.05378	4113.08	3213.86	1
240	17.0203	67.1617	1.57923	57.932	0.544443		0.53499	0.810093	0.638823	0.731284	0.940981	0.830595	0.0841621	0.102299	0.0545942	0.0523411	424339	1.46077e+07	117064	5.28623e+07	6.79391e+06	1.36276e+06	8.01169e+06	9.41451e+06	8.2598e+06	1.09619e+07	1.94659e+06	1.95408e+06	#REF!	#REF!	#REF!	#REF!	#REF!	#REF!	#REF!	#REF!	0.0297216	0.0322517	388.121	3.56909	75.5081	2.70136	312.613	0.867725	3745.77	3053.34	1
241	12.9536	50.2953	1.39506	56.395	0.639558		0.524434	0.836543	0.753412	0.662243	0.725703	0.763626	0.0465495	0.070563	0.0681392	0.0398767	438123	1.46087e+07	132609	4.59808e+07	6.46782e+06	1.53208e+06	9.15188e+06	1.0723e+07	7.51958e+06	1.1018e+07	1.77604e+06	2.12398e+06	#REF!	#REF!	#REF!	#REF!	#REF!	#REF!	#REF!	#REF!	0.028872	0.0270235	372.538	3.63226	67.0389	2.66473	305.499	0.967528	3834.52	3019.38	1
242	13.0752	65.7623	2.01595	57.4787	0.467206		0.618833	0.697567	0.675074	0.698342	0.957537	0.813186	0.0833483	0.0678562	0.0698722	0.035377	426253	1.4609e+07	116414	4.59754e+07	5.90752e+06	1.47013e+06	1.02456e+07	8.15403e+06	6.59064e+06	1.25776e+07	1.76999e+06	1.98785e+06	#REF!	#REF!	#REF!	#REF!	#REF!	#REF!	#REF!	#REF!	0.0306243	0.0276356	376.089	3.46908	68.7625	2.61134	307.326	0.857738	3641.97	2955.82	1
243	15.845	55.9981	1.59659	57.496	0.516785		0.510576	0.517096	0.794092	0.684825	0.73128	0.735643	0.0760293	0.0623864	0.0487473	0.039554	402574	1.46091e+07	116400	5.47502e+07	7.94106e+06	1.76792e+06	7.68949e+06	8.77295e+06	8.30317e+06	1.25865e+07	1.91491e+06	2.31251e+06	#REF!	#REF!	#REF!	#REF!	#REF!	#REF!	#REF!	#REF!	0.0291675	0.0260674	390.182	4.17542	76.4719	2.98427	313.71	1.19115	4445.98	3380.05	1
244	17.7419	61.0468	1.44607	57.6294	0.599999		0.559315	0.771321	0.700355	0.668408	0.776349	0.799757	0.0693409	0.075694	0.0951268	0.0407367	418350	1.46084e+07	129561	5.67153e+07	6.73525e+06	1.70446e+06	1.00376e+07	7.90468e+06	8.09522e+06	1.52648e+07	1.85625e+06	2.62737e+06	#REF!	#REF!	#REF!	#REF!	#REF!	#REF!	#REF!	#REF!	0.0321962	0.0322077	404.575	3.75825	85.3036	2.7442	319.271	1.01405	3948.41	3093.16	1
245	14.5224	62.5649	2.01641	56.0815	0.523435		0.597468	0.762567	0.67379	0.695484	0.790319	0.820217	0.0573734	0.068909	0.0444692	0.0574026	424147	1.46076e+07	118402	6.0602e+07	6.20392e+06	1.56748e+06	8.03083e+06	9.67441e+06	7.59566e+06	1.06373e+07	1.63637e+06	2.21325e+06	#REF!	#REF!	#REF!	#REF!	#REF!	#REF!	#REF!	#REF!	0.0238189	0.03616	380.832	3.41682	71.1939	2.56416	309.638	0.852656	3576.69	2898.74	1
246	14.4521	64.559	1.48036	57.4141	0.527135		0.520713	0.747136	0.633643	0.730932	0.820661	0.916589	0.093498	0.0633299	0.0945194	0.0548988	440512	1.46088e+07	115755	4.59638e+07	5.00389e+06	1.62574e+06	8.80432e+06	9.05182e+06	1.12649e+07	1.18128e+07	1.86317e+06	2.08121e+06	#REF!	#REF!	#REF!	#REF!	#REF!	#REF!	#REF!	#REF!	0.030842	0.0283559	396.559	3.41936	80.0169	2.61726	316.542	0.8021	3563.9	2951.42	1
247	16.6902	58.279	1.485	57.3285	0.550764		0.459176	0.733773	0.82832	0.65355	0.952027	0.908675	0.1122	0.0495771	0.0841109	0.0574195	413169	1.46092e+07	124956	5.72301e+07	6.51282e+06	1.44779e+06	9.75145e+06	9.61238e+06	1.05478e+07	1.19881e+07	2.11523e+06	2.25112e+06	#REF!	#REF!	#REF!	#REF!	#REF!	#REF!	#REF!	#REF!	0.0294555	0.0276107	400.812	4.33841	82.6527	3.04225	318.159	1.29615	4624.14	3441.03	1
248	15.2408	66.4625	1.68215	58.1721	0.508403		0.513686	0.759678	0.75502	0.71064	0.798124	0.774379	0.0807085	0.0658707	0.0655009	0.0698588	363613	1.46079e+07	109598	5.35475e+07	6.14303e+06	1.38434e+06	8.20668e+06	9.34885e+06	1.07083e+07	1.80219e+07	2.03175e+06	1.97496e+06	#REF!	#REF!	#REF!	#REF!	#REF!	#REF!	#REF!	#REF!	0.026413	0.0255262	422.796	4.04849	93.2008	2.94378	329.596	1.10471	4266.36	3316.43	1
249	17.0276	62.8598	1.60855	56.6876	0.58916		0.516575	0.677305	0.84589	0.687021	0.995478	0.928432	0.0514031	0.042203	0.0894462	0.048277	455245	1.46085e+07	119048	5.82363e+07	5.96972e+06	1.45674e+06	9.41914e+06	9.02003e+06	1.07419e+07	7.73551e+06	2.21588e+06	2.37919e+06	#REF!	#REF!	#REF!	#REF!	#REF!	#REF!	#REF!	#REF!	0.0345684	0.0251379	383.915	4.58277	74.8436	3.22567	309.072	1.3571	4924.06	3661.28	1
250	14.2394	59.0742	1.44632	57.0867	0.607047		0.603612	0.751227	0.72105	0.642015	0.795868	0.894641	0.0460193	0.0786986	0.0826188	0.0401249	389201	1.46088e+07	89426	4.66428e+07	6.06089e+06	1.69996e+06	9.20158e+06	8.7096e+06	1.64114e+07	1.61631e+07	1.83013e+06	1.87755e+06	#REF!	#REF!	#REF!	#REF!	#REF!	#REF!	#REF!	#REF!	0.0274612	0.032412	434.111	3.6065	99.73	2.62114	334.381	0.985353	3743.11	2936.21	1
251	15.2912	64.3833	1.69267	56.1432	0.540257		0.548396	0.673893	0.650748	0.669069	0.931774	0.877597	0.0901738	0.0764233	0.0755527	0.0383211	366150	1.4607e+07	101954	5.74776e+07	7.36934e+06	1.48507e+06	8.66142e+06	9.976e+06	1.66953e+07	1.52321e+07	1.80032e+06	2.30932e+06	#REF!	#REF!	#REF!	#REF!	#REF!	#REF!	#REF!	#REF!	0.0313867	0.0258145	431.774	3.54604	98.9131	2.6284	332.861	0.917634	3675.42	2945.43	1
252	17.5854	60.1895	1.50781	58.184	0.49204		0.412699	0.882543	0.79374	0.669222	0.949711	0.742388	0.0569008	0.0670845	0.0959935	0.0687333	473260	1.46083e+07	109240	5.63655e+07	5.67805e+06	1.42018e+06	8.70895e+06	9.36774e+06	1.33558e+07	1.6208e+07	1.86162e+06	2.31464e+06	#REF!	#REF!	#REF!	#REF!	#REF!	#REF!	#REF!	#REF!	0.0299639	0.0355494	437.308	4.10548	103.157	2.91978	334.151	1.1857	4317.86	3278.67	1
253	16.573	56.5829	1.65768	56.3827	0.548209		0.427978	0.673225	0.814732	0.647127	0.945782	0.876847	0.0597231	0.107797	0.0631259	0.0416001	356619	1.46084e+07	102877	4.93515e+07	6.23226e+06	1.48451e+06	1.0448e+07	8.21301e+06	1.54754e+07	1.4806e+07	2.08525e+06	2.37937e+06	#REF!	#REF!	#REF!	#REF!	#REF!	#REF!	#REF!	#REF!	0.0315236	0.0277408	427.936	4.26937	96.8169	2.99759	331.119	1.27178	4517.05	3375.14	1
254	15.9103	49.267	1.52535	57.2932	0.478933		0.443291	0.66519	0.747341	0.672696	0.88221	0.878468	0.0946957	0.0871583	0.0742132	0.0502647	430777	1.4609e+07	113698	6.31705e+07	6.69669e+06	1.69869e+06	9.64132e+06	8.83255e+06	8.76269e+06	1.27251e+07	1.6991e+06	2.71248e+06	#REF!	#REF!	#REF!	#REF!	#REF!	#REF!	#REF!	#REF!	0.0325016	0.029093	392.502	3.90274	78.7411	2.81753	313.76	1.08521	4127.84	3184.66	1
255	15.7164	53.079	1.43874	56.1458	0.549002		0.576513	0.721849	0.812051	0.665899	0.945859	0.884673	0.0677178	0.0693817	0.109322	0.0325299	397848	1.46087e+07	104727	5.31141e+07	6.97801e+06	1.4096e+06	9.95497e+06	8.04686e+06	1.51943e+07	1.35214e+07	2.07486e+06	2.74295e+06	#REF!	#REF!	#REF!	#REF!	#REF!	#REF!	#REF!	#REF!	0.0300112	0.0276009	422.433	4.19572	94.7628	2.97394	327.67	1.22178	4437.25	3349.79	1
256	16.1943	71.1638	1.72275	55.814	0.592385		0.486262	0.59995	0.651516	0.735388	0.90046	0.869413	0.0828035	0.053744	0.103297	0.0408515	370651	1.46083e+07	128962	4.54057e+07	6.84235e+06	1.54122e+06	1.08192e+07	9.20143e+06	1.1463e+07	6.29341e+06	1.87571e+06	2.17843e+06	#REF!	#REF!	#REF!	#REF!	#REF!	#REF!	#REF!	#REF!	0.02928	0.0296481	376.703	3.61657	68.457	2.73525	308.246	0.881327	3812.19	3099.64	1
257	15.6137	57.4654	1.31177	56.7397	0.573863		0.434304	0.599137	0.651979	0.655071	0.884973	0.801716	0.0783945	0.0645064	0.0751415	0.0353929	413325	1.46086e+07	111567	5.63703e+07	8.37968e+06	1.43669e+06	9.33004e+06	1.02446e+07	9.54478e+06	1.64609e+07	1.77184e+06	2.48804e+06	#REF!	#REF!	#REF!	#REF!	#REF!	#REF!	#REF!	#REF!	0.0305647	0.0299916	411.153	3.4598	88.3252	2.56021	322.828	0.899591	3596.16	2877.04	1
258	14.5203	53.8041	1.42572	56.8913	0.528256		0.4417	0.661456	0.64848	0.718052	0.723642	0.718756	0.0470727	0.0576359	0.0634495	0.0431862	468303	1.46088e+07	111917	4.83376e+07	6.79649e+06	1.37001e+06	1.01738e+07	1.18363e+07	8.83103e+06	1.26153e+07	1.66498e+06	2.40095e+06	#REF!	#REF!	#REF!	#REF!	#REF!	#REF!	#REF!	#REF!	0.0312444	0.0288919	391.552	3.45697	78.0272	2.62321	313.525	0.833753	3612.47	2960.31	1
259	17.081	71.2006	1.4064	57.0522	0.547462		0.548439	0.861263	0.780102	0.649845	0.91477	0.756988	0.05802	0.0864515	0.0667445	0.0504849	426550	1.46082e+07	122759	4.67244e+07	7.35825e+06	1.44863e+06	9.97301e+06	9.94107e+06	2.29691e+07	1.47178e+07	2.23863e+06	2.29931e+06	#REF!	#REF!	#REF!	#REF!	#REF!	#REF!	#REF!	#REF!	0.0287799	0.0317485	471.216	4.10103	121.236	2.90828	349.98	1.19275	4278.79	3247.27	1
260	16.4901	65.3631	1.34981	56.8565	0.601639		0.502559	0.784885	0.78686	0.748062	0.825059	0.918038	0.0585775	0.0579882	0.0941527	0.0463944	403342	1.46082e+07	113649	5.90386e+07	5.44884e+06	1.47502e+06	6.89547e+06	9.86308e+06	1.17648e+07	6.9298e+06	1.91659e+06	2.01627e+06	#REF!	#REF!	#REF!	#REF!	#REF!	#REF!	#REF!	#REF!	0.0279896	0.0318419	383.691	4.16336	72.9876	3.04196	310.703	1.1214	4438.51	3450.35	1
261	14.5356	53.538	1.65302	56.6516	0.626423		0.509568	0.723067	0.785898	0.702707	0.869929	0.871794	0.0815602	0.0649701	0.0624362	0.0389659	384325	1.46078e+07	114200	5.99149e+07	6.0406e+06	1.54334e+06	9.32364e+06	8.76162e+06	8.66828e+06	8.07589e+06	1.57432e+06	2.54312e+06	#REF!	#REF!	#REF!	#REF!	#REF!	#REF!	#REF!	#REF!	0.0310212	0.0307237	367.649	3.9649	64.338	2.88197	303.311	1.08293	4224.69	3273.7	1
262	12.5682	53.3088	1.71453	57.089	0.585251		0.491388	0.799637	0.77652	0.629924	0.91228	0.84676	0.0795572	0.0635128	0.0767659	0.0564678	406709	1.46079e+07	128819	5.58175e+07	5.55023e+06	1.65463e+06	8.79311e+06	1.0072e+07	5.27486e+06	1.5606e+07	1.84693e+06	2.27908e+06	#REF!	#REF!	#REF!	#REF!	#REF!	#REF!	#REF!	#REF!	0.0314686	0.0272585	378.396	3.68119	70.5595	2.65874	307.836	1.02245	3885.34	3008.92	1
263	14.7175	58.3847	1.54334	57.3385	0.496725		0.536622	0.674793	0.713474	0.680727	0.888716	0.886366	0.0577775	0.0936952	0.0401148	0.0453953	323745	1.46076e+07	114901	4.63095e+07	5.88582e+06	1.49012e+06	8.17375e+06	8.36028e+06	1.03509e+07	1.37586e+07	1.69691e+06	2.44283e+06	#REF!	#REF!	#REF!	#REF!	#REF!	#REF!	#REF!	#REF!	0.0316921	0.027611	392.929	3.70474	77.0192	2.7216	315.91	0.983133	3898.07	3075.27	1
264	15.7491	68.3207	1.93501	57.082	0.602026		0.551847	0.833948	0.777828	0.662969	0.901913	0.733829	0.0691334	0.072972	0.0868588	0.0441183	401173	1.46078e+07	103084	4.32329e+07	6.32306e+06	1.72481e+06	8.23529e+06	9.64081e+06	1.36629e+07	1.02501e+07	2.06037e+06	1.99821e+06	#REF!	#REF!	#REF!	#REF!	#REF!	#REF!	#REF!	#REF!	0.026704	0.0328506	403.889	3.93673	83.5436	2.82413	320.345	1.1126	4155.82	3187.5	1
265	16.1561	57.8914	1.8661	56.3376	0.525611		0.47556	0.73225	0.841864	0.617744	0.801951	0.966719	0.0857673	0.0647759	0.0972357	0.0472259	357452	1.46076e+07	112919	6.19288e+07	6.61744e+06	1.39025e+06	9.0115e+06	9.09261e+06	1.05476e+07	1.10616e+07	2.00193e+06	2.28477e+06	#REF!	#REF!	#REF!	#REF!	#REF!	#REF!	#REF!	#REF!	0.0313308	0.0298366	391.388	4.30911	77.0505	2.9836	314.338	1.32551	4599.63	3378.69	1
266	11.498	60.0328	1.67211	57.08	0.587309		0.544899	0.90965	0.878034	0.650619	0.879918	0.674908	0.0699496	0.0886303	0.0932491	0.0483233	431520	1.4609e+07	118318	4.05336e+07	6.29164e+06	1.40395e+06	7.85526e+06	1.0246e+07	1.23944e+07	1.25186e+07	2.03779e+06	2.39796e+06	#REF!	#REF!	#REF!	#REF!	#REF!	#REF!	#REF!	#REF!	0.0302561	0.0252586	390.542	3.97513	77.7848	2.84592	312.757	1.12922	4213.65	3218.49	1
267	15.8004	62.2528	1.59331	57.8636	0.535813		0.550251	0.661765	0.790929	0.757381	0.932893	0.91941	0.0960605	0.0907321	0.0913228	0.0382932	380708	1.46082e+07	118827	6.9667e+07	7.04109e+06	1.40503e+06	9.32686e+06	9.12166e+06	8.12539e+06	9.38796e+06	1.76477e+06	2.00948e+06	#REF!	#REF!	#REF!	#REF!	#REF!	#REF!	#REF!	#REF!	0.0270036	0.0299879	375.922	4.15886	68.3078	3.04468	307.614	1.11419	4441.07	3458.18	1
268	14.4397	65.287	1.47433	56.5455	0.601056		0.483111	0.763873	0.797716	0.701138	0.743251	0.688444	0.049662	0.0675721	0.0510742	0.0390769	401979	1.46084e+07	112427	5.51682e+07	6.80396e+06	1.50523e+06	8.28319e+06	8.57371e+06	1.73977e+07	1.26706e+07	1.67848e+06	2.39433e+06	#REF!	#REF!	#REF!	#REF!	#REF!	#REF!	#REF!	#REF!	0.0308954	0.0293512	422.574	4.03888	94.3253	2.92237	328.249	1.11652	4255.45	3290.5	1
269	14.0114	63.754	1.80893	56.3744	0.605727		0.600724	0.8473	0.657988	0.674629	0.903016	0.988006	0.0430092	0.0933352	0.0779586	0.0277305	341577	1.46081e+07	117529	4.19173e+07	6.83186e+06	1.41605e+06	9.21572e+06	9.56635e+06	1.20126e+07	1.70195e+07	1.94954e+06	2.16521e+06	#REF!	#REF!	#REF!	#REF!	#REF!	#REF!	#REF!	#REF!	0.0331373	0.0277565	412.342	3.46462	87.7903	2.58556	324.552	0.879054	3600.54	2906.93	1
270	13.0013	55.866	1.73989	57.9024	0.532064		0.504285	0.823281	0.752982	0.68406	0.71448	0.848542	0.0663986	0.0693291	0.0571801	0.0389008	452531	1.46088e+07	135433	5.83521e+07	6.33272e+06	1.62592e+06	1.24351e+07	1.03368e+07	1.60537e+07	1.06982e+07	1.80198e+06	2.08614e+06	#REF!	#REF!	#REF!	#REF!	#REF!	#REF!	#REF!	#REF!	0.0297014	0.026881	409.001	3.77636	87.2586	2.76588	321.743	1.01047	3964.96	3116.32	1
271	15.643	59.4884	1.82228	56.5372	0.548562		0.536935	0.765688	0.822119	0.698561	0.844865	0.819537	0.0657448	0.0745204	0.0614101	0.0444916	397285	1.46085e+07	110671	5.01542e+07	5.22086e+06	1.40255e+06	1.00743e+07	9.20724e+06	9.49771e+06	1.22815e+07	1.73219e+06	2.18155e+06	#REF!	#REF!	#REF!	#REF!	#REF!	#REF!	#REF!	#REF!	0.0308377	0.0299718	391.7	4.22383	77.0186	3.01929	314.682	1.20455	4500.55	3420.07	1
272	14.6762	60.4067	1.55699	56.3048	0.559292		0.632966	0.717806	0.744172	0.694203	0.716849	0.816979	0.0629516	0.102317	0.0976838	0.0343863	411533	1.46087e+07	115676	5.549e+07	6.52656e+06	1.44488e+06	1.11372e+07	8.5497e+06	2.05927e+07	1.46315e+07	1.57219e+06	1.83446e+06	#REF!	#REF!	#REF!	#REF!	#REF!	#REF!	#REF!	#REF!	0.0324498	0.0313092	442.028	3.77828	104.443	2.76915	337.584	1.00913	3934.16	3102.92	1
273	14.7841	57.0316	1.45931	58.3569	0.593313		0.563563	0.482036	0.783417	0.626252	0.842382	0.829729	0.0820672	0.0544112	0.0841561	0.0404802	341942	1.46083e+07	86980.7	5.58545e+07	6.48905e+06	1.42596e+06	8.80609e+06	1.10607e+07	1.36382e+07	1.259e+07	2.09788e+06	2.38672e+06	#REF!	#REF!	#REF!	#REF!	#REF!	#REF!	#REF!	#REF!	0.0297535	0.0322163	404.283	3.84411	84.1979	2.73468	320.085	1.10943	4048.14	3083.24	1
274	16.2243	59.4217	1.55696	56.1762	0.595407		0.472627	0.781043	0.763784	0.71791	0.924409	0.937795	0.061242	0.0882044	0.0573548	0.0362313	458497	1.46081e+07	108082	4.71385e+07	6.74005e+06	1.44243e+06	7.83203e+06	1.01686e+07	1.99071e+07	7.3459e+06	1.83936e+06	2.24665e+06	#REF!	#REF!	#REF!	#REF!	#REF!	#REF!	#REF!	#REF!	0.0303597	0.0320364	421.851	4.02906	94.4234	2.93673	327.428	1.09233	4244.8	3307.04	1
275	17.8761	59.1025	1.47279	57.0657	0.456915		0.422281	0.843147	0.794548	0.725121	0.895161	0.727387	0.0782773	0.0724812	0.0693119	0.0482811	423411	1.46083e+07	122757	5.55766e+07	5.52959e+06	1.61513e+06	9.14958e+06	1.04813e+07	1.43396e+07	1.34683e+07	1.74249e+06	2.25947e+06	#REF!	#REF!	#REF!	#REF!	#REF!	#REF!	#REF!	#REF!	0.0312758	0.0319825	425.274	4.2548	95.6706	3.06229	329.604	1.19251	4502.84	3451.22	1
276	17.7752	64.8883	1.71647	57.8463	0.746534		0.58884	0.83286	0.781049	0.639568	0.920418	0.939717	0.0832581	0.0500928	0.0496916	0.0637626	363112	1.46085e+07	120885	5.29572e+07	5.95357e+06	1.48919e+06	9.37397e+06	9.14862e+06	9.19514e+06	1.37199e+07	1.75667e+06	2.4783e+06	#REF!	#REF!	#REF!	#REF!	#REF!	#REF!	#REF!	#REF!	0.0320474	0.0330966	397.425	4.02441	81.1028	2.8753	316.322	1.14911	4263.83	3249.21	1
277	17.0168	69.3091	1.55086	57.642	0.659463		0.496115	0.746917	0.694161	0.68912	0.942714	0.908906	0.0812112	0.0797278	0.0903455	0.0477292	409293	1.46086e+07	112031	4.79907e+07	7.29061e+06	1.66769e+06	9.36383e+06	1.02457e+07	1.10826e+07	1.42946e+07	2.06359e+06	2.35293e+06	#REF!	#REF!	#REF!	#REF!	#REF!	#REF!	#REF!	#REF!	0.0287638	0.0290267	414.552	3.80771	90.5764	2.80508	323.975	1.00263	3995.72	3158.4	1
278	12.8946	54.527	1.56728	57.226	0.63097		0.51092	0.668361	0.765277	0.698022	0.938618	0.82662	0.0695361	0.0845096	0.163033	0.0374629	386280	1.4609e+07	130572	5.36835e+07	5.45375e+06	1.55169e+06	9.42589e+06	8.87882e+06	1.0104e+07	6.92911e+06	2.0919e+06	2.13607e+06	#REF!	#REF!	#REF!	#REF!	#REF!	#REF!	#REF!	#REF!	0.03277	0.0230177	362.157	3.78368	61.4631	2.79109	300.694	0.992597	4020.29	3171.31	1
279	14.8293	53.6787	1.69056	56.7287	0.56481		0.569251	0.738431	0.65403	0.702487	0.953618	0.890192	0.0600437	0.0551373	0.061327	0.053882	417548	1.46086e+07	121334	5.38422e+07	6.01631e+06	1.56214e+06	8.54103e+06	9.08069e+06	1.18921e+07	1.35021e+07	1.64056e+06	2.23788e+06	#REF!	#REF!	#REF!	#REF!	#REF!	#REF!	#REF!	#REF!	0.0305655	0.0318851	404.89	3.41323	84.4485	2.57765	320.442	0.835584	3548.48	2901.11	1
280	17.1207	70.8273	1.43297	56.3428	0.680266		0.519862	0.672444	0.70831	0.683881	0.757216	0.804364	0.0647694	0.0575056	0.0646286	0.0582605	426662	1.46091e+07	105901	6.14068e+07	6.96793e+06	1.50117e+06	8.75646e+06	9.24634e+06	1.26622e+07	1.74683e+07	1.73131e+06	2.14312e+06	#REF!	#REF!	#REF!	#REF!	#REF!	#REF!	#REF!	#REF!	0.0297463	0.037283	434.958	3.69601	102.055	2.72373	332.903	0.972282	3845.94	3052.7	1
281	16.2534	57.3793	1.24208	57.9325	0.577847		0.606151	0.519651	0.718525	0.69055	0.881	0.85712	0.0971533	0.0692517	0.0516355	0.0510409	476659	1.46085e+07	90214.5	5.06665e+07	5.37976e+06	1.48052e+06	9.23215e+06	9.04061e+06	1.37871e+07	1.72145e+07	1.85122e+06	2.40193e+06	#REF!	#REF!	#REF!	#REF!	#REF!	#REF!	#REF!	#REF!	0.0270169	0.0279051	442.722	3.89196	106.136	2.84055	336.586	1.05141	4065.13	3183.93	1
282	17.0324	73.0348	1.54379	56.9097	0.601592		0.503835	0.74368	0.754342	0.635292	0.864394	0.756175	0.0554684	0.0687963	0.0566716	0.062918	385245	1.4609e+07	108330	5.47071e+07	5.81177e+06	1.46738e+06	1.02771e+07	8.28387e+06	1.26662e+07	8.40178e+06	1.96821e+06	2.31076e+06	#REF!	#REF!	#REF!	#REF!	#REF!	#REF!	#REF!	#REF!	0.0285778	0.0322251	394.725	3.95401	79.1319	2.81713	315.594	1.13687	4184.99	3183.8	1
283	15.8555	62.1412	1.66953	57.057	0.636841		0.588031	0.648332	0.729139	0.681671	0.908261	0.90394	0.0750786	0.0635764	0.0744233	0.0250872	411428	1.46095e+07	113056	5.64973e+07	5.90192e+06	1.38677e+06	9.69118e+06	9.86559e+06	8.77933e+06	1.60928e+07	1.81948e+06	2.11443e+06	#REF!	#REF!	#REF!	#REF!	#REF!	#REF!	#REF!	#REF!	0.0267807	0.0292681	408.877	3.82057	86.6238	2.78844	322.253	1.03213	4016.29	3143.08	1
284	16.2824	53.5627	1.34538	57.6771	0.575865		0.4534	0.666194	0.799327	0.687268	0.935729	0.720318	0.0881648	0.072798	0.0510005	0.040287	440034	1.46097e+07	95174.4	5.35112e+07	5.73317e+06	1.60144e+06	9.7395e+06	9.22043e+06	6.73912e+06	1.70069e+07	1.85975e+06	2.21639e+06	#REF!	#REF!	#REF!	#REF!	#REF!	#REF!	#REF!	#REF!	0.035264	0.0298817	401.61	4.19567	83.7469	2.99817	317.863	1.1975	4458.02	3388.88	1
285	13.608	61.5388	1.52217	58.3923	0.627142		0.539675	0.764234	0.782795	0.723233	0.846638	0.868795	0.0743071	0.0319767	0.0689455	0.0533276	461659	1.46087e+07	119281	5.21123e+07	6.07993e+06	1.52937e+06	7.38229e+06	8.73896e+06	1.16006e+07	1.89828e+07	1.91332e+06	2.18619e+06	#REF!	#REF!	#REF!	#REF!	#REF!	#REF!	#REF!	#REF!	0.0289008	0.0272509	425.347	3.93248	96.4659	2.89087	328.881	1.04161	4129.44	3251.88	1
286	12.1236	54.5547	1.24167	55.3501	0.615025		0.502042	0.846444	0.797062	0.692932	0.711712	0.799811	0.110085	0.0810882	0.0900695	0.0497185	390286	1.46091e+07	97392.2	4.69308e+07	4.92583e+06	1.77465e+06	1.06609e+07	9.55354e+06	1.39719e+07	1.24935e+07	1.65794e+06	2.58752e+06	#REF!	#REF!	#REF!	#REF!	#REF!	#REF!	#REF!	#REF!	0.0292304	0.0278572	399.034	3.82039	81.8257	2.79778	317.208	1.02261	4025.92	3158.69	1
287	15.7735	58.6606	1.43333	57.0605	0.556156		0.61063	0.627262	0.755152	0.643263	0.79857	0.781236	0.0934805	0.0801832	0.0879518	0.0493154	372995	1.46083e+07	102154	5.63717e+07	5.99739e+06	1.63327e+06	1.0633e+07	7.44668e+06	1.16194e+07	1.20319e+07	1.79429e+06	1.8224e+06	#REF!	#REF!	#REF!	#REF!	#REF!	#REF!	#REF!	#REF!	0.0358483	0.0286168	393.743	3.90783	78.1233	2.79277	315.62	1.11507	4132.5	3156.59	1
288	13.8282	68.0806	1.99717	56.894	0.594471		0.606136	0.695683	0.747093	0.72583	0.832841	0.904482	0.0831456	0.0906771	0.0726382	0.0575012	382998	1.46086e+07	129823	4.50278e+07	7.46027e+06	1.68199e+06	9.38094e+06	9.0324e+06	1.41007e+07	1.18457e+07	1.38284e+06	2.3382e+06	#REF!	#REF!	#REF!	#REF!	#REF!	#REF!	#REF!	#REF!	0.0290991	0.0327208	401.806	3.70023	81.9503	2.75626	319.855	0.943975	3883.98	3110.48	1
289	15.0401	66.2365	1.89504	57.4736	0.61846		0.499134	0.755517	0.811595	0.684282	0.904685	0.858769	0.0627206	0.0696819	0.0858982	0.0584784	414421	1.46095e+07	119637	4.6807e+07	5.97671e+06	1.23208e+06	9.56579e+06	9.51169e+06	9.8767e+06	1.41413e+07	1.92122e+06	2.56341e+06	#REF!	#REF!	#REF!	#REF!	#REF!	#REF!	#REF!	#REF!	0.0341813	0.0284551	399.658	4.18925	82.2563	2.99192	317.401	1.19733	4452.53	3383.13	1
290	16.6303	66.9686	1.58486	57.5043	0.639533		0.455189	0.70322	0.738473	0.637857	0.974981	0.852398	0.0616879	0.0551176	0.0782478	0.051654	380139	1.46078e+07	106616	7.00802e+07	6.22979e+06	1.5578e+06	1.00425e+07	9.10839e+06	1.23125e+07	9.65062e+06	1.81843e+06	2.15605e+06	#REF!	#REF!	#REF!	#REF!	#REF!	#REF!	#REF!	#REF!	0.0324404	0.0307365	392.889	3.85313	78.487	2.76383	314.402	1.0893	4069.99	3122.72	1
291	15.3748	61.3128	1.5663	57.233	0.655473		0.515484	0.526888	0.763362	0.657328	0.895184	0.834815	0.0968674	0.0674641	0.106835	0.03919	440610	1.46089e+07	116201	5.99362e+07	7.01485e+06	1.42888e+06	8.48799e+06	8.59086e+06	1.25985e+07	9.81357e+06	1.50915e+06	2.37001e+06	#REF!	#REF!	#REF!	#REF!	#REF!	#REF!	#REF!	#REF!	0.0425611	0.0277135	388.144	3.96622	76.6629	2.84619	311.481	1.12003	4205.72	3219.93	1
292	16.6251	55.8252	1.64632	57.1299	0.662695		0.527147	0.632386	0.778072	0.697127	0.92631	0.963358	0.122274	0.111994	0.0529633	0.0420302	404245	1.46094e+07	126387	6.48095e+07	5.32781e+06	1.61912e+06	9.40907e+06	9.24046e+06	1.00833e+07	1.24226e+07	2.02374e+06	1.90665e+06	#REF!	#REF!	#REF!	#REF!	#REF!	#REF!	#REF!	#REF!	0.0282974	0.0305747	400.132	4.08715	82.1811	2.95551	317.951	1.13165	4333.8	3341.03	1
293	15.3228	58.4028	1.7268	56.7911	0.70541		0.537188	0.767561	0.747653	0.732219	0.930427	0.870115	0.0706721	0.073163	0.0479263	0.0390938	350484	1.46084e+07	135927	5.24582e+07	5.41418e+06	1.15338e+06	9.57576e+06	9.62823e+06	1.17265e+07	1.83599e+07	1.78468e+06	2.36796e+06	#REF!	#REF!	#REF!	#REF!	#REF!	#REF!	#REF!	#REF!	0.0330451	0.0306662	421.269	3.91846	93.1353	2.89614	328.134	1.02232	4117.28	3261.31	1
294	14.6733	64.9866	1.789	56.2326	0.57378		0.518121	0.662012	0.780992	0.663444	0.6755	0.745273	0.0504589	0.0703574	0.0589031	0.0311718	481675	1.46094e+07	107892	5.32397e+07	5.83799e+06	1.55596e+06	9.82208e+06	9.45597e+06	1.01833e+07	7.48991e+06	1.71374e+06	2.02738e+06	#REF!	#REF!	#REF!	#REF!	#REF!	#REF!	#REF!	#REF!	0.0286704	0.0363038	378.37	3.80154	70.6972	2.74262	307.673	1.05891	4024.75	3105.94	1
295	15.136	49.6323	1.94498	57.9819	0.659274		0.477486	0.74463	0.702216	0.662841	0.830869	0.939544	0.0808569	0.0398496	0.0636052	0.0657428	404229	1.46076e+07	112274	5.06291e+07	6.85168e+06	1.37112e+06	9.12062e+06	9.11493e+06	9.6654e+06	1.20674e+07	1.85645e+06	2.57427e+06	#REF!	#REF!	#REF!	#REF!	#REF!	#REF!	#REF!	#REF!	0.0315603	0.0287314	391.458	3.69401	77.7363	2.70231	313.721	0.9917	3887.12	3052.21	1
296	15.1323	50.3107	1.73649	56.2138	0.648301		0.49474	0.740492	0.728838	0.706399	0.935822	0.806853	0.0501206	0.0994693	0.0645413	0.0588162	395189	1.46094e+07	104100	5.23162e+07	5.02205e+06	1.67138e+06	8.87156e+06	1.0309e+07	1.55082e+07	1.71526e+07	1.91085e+06	2.22733e+06	#REF!	#REF!	#REF!	#REF!	#REF!	#REF!	#REF!	#REF!	0.0350745	0.0329934	432.363	3.77521	99.9941	2.78291	332.369	0.992303	3940.27	3123.3	1
297	15.6417	63.9319	1.71746	57.9828	0.616439		0.412431	0.694757	0.800386	0.713254	0.907121	0.884801	0.0683856	0.0412971	0.0694115	0.0764713	437648	1.46091e+07	110567	5.16994e+07	5.99493e+06	1.60231e+06	1.13394e+07	8.52563e+06	1.08474e+07	1.2174e+07	1.90202e+06	2.29194e+06	#REF!	#REF!	#REF!	#REF!	#REF!	#REF!	#REF!	#REF!	0.0272462	0.0284586	402.539	4.17432	83.6274	3.01398	318.912	1.16034	4432.36	3407.31	1
298	14.8428	51.1325	1.56598	56.8179	0.641114		0.487713	0.748271	0.855709	0.687358	0.823559	0.890916	0.0566989	0.0501164	0.0627541	0.0663946	412272	1.46081e+07	113459	5.15589e+07	6.39594e+06	1.47519e+06	8.12131e+06	8.92203e+06	1.26774e+07	9.52413e+06	1.75981e+06	2.52294e+06	#REF!	#REF!	#REF!	#REF!	#REF!	#REF!	#REF!	#REF!	0.0324556	0.0328472	390.299	4.18711	77.0752	2.98445	313.224	1.20266	4459.41	3379.65	1
299	13.3188	51.3293	1.43665	55.9143	0.67906		0.461889	0.603628	0.721911	0.694982	0.982669	0.886082	0.0986179	0.0871528	0.0842743	0.0632591	423310	1.46084e+07	111620	4.01794e+07	5.23667e+06	1.33522e+06	8.67692e+06	7.91264e+06	1.09339e+07	1.09066e+07	1.7572e+06	2.3009e+06	#REF!	#REF!	#REF!	#REF!	#REF!	#REF!	#REF!	#REF!	0.0269965	0.0321449	388.926	3.57717	75.7193	2.65921	313.207	0.917963	3754.33	3004.31	1
300	16.3919	54.1951	1.69095	56.2779	0.616773		0.431528	0.718312	0.767148	0.714345	0.760815	0.834273	0.114849	0.0502149	0.0474426	0.0372159	401662	1.46089e+07	116391	5.05094e+07	6.24034e+06	1.28242e+06	9.12301e+06	8.78649e+06	1.08487e+07	1.25241e+07	2.1114e+06	2.27089e+06	#REF!	#REF!	#REF!	#REF!	#REF!	#REF!	#REF!	#REF!	0.0283388	0.0276437	403.791	4.12961	84.1959	2.99831	319.595	1.1313	4379.32	3388.59	1
301	14.0722	62.4619	1.69637	56.7042	0.580896		0.599101	0.79959	0.889472	0.686315	0.782152	0.814361	0.115987	0.0616697	0.0969991	0.053346	452668	1.46092e+07	125470	5.8766e+07	6.26614e+06	1.58225e+06	9.03518e+06	1.07674e+07	1.3549e+07	1.22436e+07	1.86578e+06	2.05061e+06	#REF!	#REF!	#REF!	#REF!	#REF!	#REF!	#REF!	#REF!	0.0291232	0.0291143	409.864	4.40356	87.5921	3.10538	322.271	1.29818	4690.55	3509.2	1
302	14.4655	63.6544	1.66765	57.6957	0.530892		0.601225	0.601491	0.737672	0.676403	0.89648	0.624932	0.0463218	0.108966	0.074687	0.0379086	367352	1.46081e+07	118630	4.34956e+07	5.76655e+06	1.55372e+06	9.08775e+06	8.26855e+06	1.27586e+07	9.79417e+06	2.02406e+06	2.61118e+06	#REF!	#REF!	#REF!	#REF!	#REF!	#REF!	#REF!	#REF!	0.0278282	0.0284664	392.717	3.78398	77.5565	2.7587	315.161	1.02529	3990.07	3117.7	1
303	12.8082	57.4463	1.41979	57.4202	0.61475		0.472673	0.758435	0.73951	0.660051	0.84365	0.82221	0.0822663	0.0568809	0.124049	0.0397246	347351	1.46088e+07	109444	4.16956e+07	6.84473e+06	1.87525e+06	1.14125e+07	8.39587e+06	9.86786e+06	1.30908e+07	1.91162e+06	2.47151e+06	#REF!	#REF!	#REF!	#REF!	#REF!	#REF!	#REF!	#REF!	0.0327743	0.0293421	381.682	3.5409	71.8099	2.60854	309.872	0.932358	3719.55	2949.52	1
304	13.9199	52.5155	1.56636	56.3603	0.556018		0.588635	0.677356	0.743906	0.657591	0.867347	0.661453	0.0762611	0.0647873	0.0770664	0.0562801	443420	1.46081e+07	109753	5.25099e+07	5.85324e+06	1.50918e+06	9.70434e+06	9.24446e+06	9.40229e+06	1.37222e+07	1.70068e+06	2.39913e+06	#REF!	#REF!	#REF!	#REF!	#REF!	#REF!	#REF!	#REF!	0.0296549	0.0312058	394.068	3.63766	79.3733	2.65592	314.694	0.981738	3819.24	2996.84	1
305	13.91	59.4727	1.70443	56.4861	0.439858		0.479033	0.597304	0.753804	0.633383	0.755875	0.756291	0.114213	0.0778231	0.0623303	0.0622412	347425	1.46092e+07	119840	6.60531e+07	6.80588e+06	1.47095e+06	8.51869e+06	9.65459e+06	1.29139e+07	1.05515e+07	1.791e+06	2.45303e+06	#REF!	#REF!	#REF!	#REF!	#REF!	#REF!	#REF!	#REF!	0.0292443	0.0268321	390.643	3.7241	76.5492	2.68518	314.094	1.03892	3922.79	3033.56	1
306	14.2562	66.0542	1.51391	58.4783	0.631242		0.582064	0.703875	0.784606	0.692235	0.844644	0.852581	0.0667426	0.0859943	0.0745753	0.0533317	400607	1.46091e+07	105620	5.94561e+07	6.15918e+06	1.44903e+06	1.02097e+07	1.04266e+07	1.04235e+07	1.22133e+07	1.72847e+06	2.75787e+06	#REF!	#REF!	#REF!	#REF!	#REF!	#REF!	#REF!	#REF!	0.0281874	0.0353082	394.789	3.86285	79.6347	2.80795	315.155	1.0549	4079.35	3172.67	1
307	15.6784	58.7849	1.34397	57.6618	0.634021		0.56184	0.710795	0.674779	0.690438	0.872539	0.754318	0.0847854	0.045998	0.0921424	0.036412	511928	1.46081e+07	98139	5.93916e+07	4.7346e+06	1.43194e+06	8.96304e+06	1.06856e+07	6.42734e+06	1.43059e+07	1.7494e+06	1.88598e+06	#REF!	#REF!	#REF!	#REF!	#REF!	#REF!	#REF!	#REF!	0.0319573	0.0318082	393.176	3.5573	79.4762	2.64914	313.7	0.90815	3727.05	2988.89	1
308	14.489	54.2205	1.61808	55.3774	0.621787		0.579266	0.687751	0.696163	0.694446	0.702698	0.775009	0.104475	0.0683996	0.106407	0.045254	365206	1.46087e+07	115110	5.18543e+07	5.77545e+06	1.57056e+06	9.27611e+06	1.08705e+07	1.15667e+07	1.00152e+07	1.54005e+06	2.10303e+06	#REF!	#REF!	#REF!	#REF!	#REF!	#REF!	#REF!	#REF!	0.0301308	0.0302204	386.049	3.60078	73.2821	2.67587	312.767	0.924913	3784.55	3026.04	1
309	16.143	63.0436	1.24739	55.461	0.580075		0.598204	0.72151	0.783831	0.677397	0.657496	0.63138	0.0855474	0.109612	0.0691929	0.0491038	357747	1.46091e+07	118987	6.95688e+07	6.47031e+06	1.22771e+06	9.10573e+06	1.03957e+07	9.75619e+06	1.20334e+07	1.61756e+06	2.667e+06	#REF!	#REF!	#REF!	#REF!	#REF!	#REF!	#REF!	#REF!	0.0315735	0.0282912	392.109	4.15223	77.7307	2.96745	314.379	1.18478	4417.2	3359.31	1
310	15.99	65.0718	1.62066	57.1535	0.568132		0.536556	0.690968	0.76272	0.751133	0.919959	0.811262	0.0575195	0.0637524	0.0571425	0.0617332	478037	1.46083e+07	95237.5	5.87859e+07	6.04245e+06	1.38682e+06	9.8386e+06	1.05705e+07	1.62523e+07	1.26902e+07	1.67007e+06	2.21482e+06	#REF!	#REF!	#REF!	#REF!	#REF!	#REF!	#REF!	#REF!	0.0288301	0.0316254	428.597	3.9984	98.2397	2.94895	330.358	1.04945	4202.54	3317.37	1
311	15.583	54.7088	1.85592	57.1014	0.548203		0.566705	0.638876	0.717834	0.691597	0.783137	0.723789	0.0768248	0.0842415	0.113413	0.0542313	383810	1.46091e+07	118223	5.44746e+07	6.64958e+06	1.52069e+06	9.15289e+06	1.15444e+07	8.85433e+06	1.28082e+07	1.83665e+06	2.67276e+06	#REF!	#REF!	#REF!	#REF!	#REF!	#REF!	#REF!	#REF!	0.0283455	0.0290173	393.281	3.79688	78.2657	2.78213	315.016	1.01475	4004.44	3144.13	1
312	16.5252	63.7444	1.83818	56.9623	0.586369		0.485783	0.799472	0.797774	0.716547	0.724173	0.899815	0.0449528	0.0842495	0.0753958	0.0475893	411106	1.46088e+07	126730	5.79206e+07	6.93196e+06	1.31941e+06	8.06653e+06	8.16102e+06	1.36058e+07	1.4462e+07	1.93311e+06	2.11098e+06	#REF!	#REF!	#REF!	#REF!	#REF!	#REF!	#REF!	#REF!	0.0339074	0.0281348	419.638	4.25875	92.9185	3.06725	326.72	1.19149	4513.04	3459.72	1
313	16.1275	62.4222	1.42443	56.1091	0.609815		0.598269	0.653759	0.728137	0.694577	0.943928	0.841067	0.0643138	0.050191	0.0529875	0.046838	444780	1.46088e+07	99641.9	5.23389e+07	5.33705e+06	1.57785e+06	8.45717e+06	9.82965e+06	1.19979e+07	1.19506e+07	1.83883e+06	2.60927e+06	#REF!	#REF!	#REF!	#REF!	#REF!	#REF!	#REF!	#REF!	0.0281168	0.0322315	409.13	3.84643	87.7645	2.81378	321.365	1.03265	4045.99	3171.29	1
314	14.1619	62.8155	1.73689	57.2504	0.487245		0.451884	0.791903	0.750163	0.738698	0.905902	0.867731	0.0596422	0.0821863	0.0555217	0.0556969	446748	1.46085e+07	117513	5.28257e+07	6.05408e+06	1.55054e+06	9.83022e+06	9.08711e+06	8.39903e+06	1.40289e+07	2.10332e+06	2.21774e+06	#REF!	#REF!	#REF!	#REF!	#REF!	#REF!	#REF!	#REF!	0.0261259	0.033696	398.292	3.80906	81.3324	2.82645	316.959	0.982617	4013.55	3192.39	1
315	15.1483	53.0357	1.55991	58.1009	0.626317		0.478782	0.784506	0.843286	0.688474	0.978201	0.776711	0.0796169	0.059139	0.0813616	0.0479384	384548	1.46084e+07	128992	5.8058e+07	6.68988e+06	1.52434e+06	8.97667e+06	9.5182e+06	8.43412e+06	1.26053e+07	1.64884e+06	2.22881e+06	#REF!	#REF!	#REF!	#REF!	#REF!	#REF!	#REF!	#REF!	0.0310756	0.0317932	387.735	4.25449	74.7976	3.02655	312.938	1.22794	4540.02	3430.7	1
316	13.6673	62.2602	1.52245	56.2867	0.636532		0.519524	0.665128	0.77889	0.653992	0.644637	0.923999	0.0664133	0.073341	0.130002	0.0358483	440545	1.46079e+07	103589	5.1307e+07	6.13403e+06	1.68213e+06	8.18826e+06	8.57836e+06	1.3676e+07	1.38374e+07	1.8379e+06	2.08891e+06	#REF!	#REF!	#REF!	#REF!	#REF!	#REF!	#REF!	#REF!	0.0310426	0.0295819	409.677	3.79853	87.8088	2.74294	321.868	1.05558	3989.96	3089.2	1
317	13.495	50.5336	1.88536	55.5679	0.719638		0.513349	0.765656	0.782989	0.674383	0.873768	0.85279	0.0971916	0.052532	0.0527462	0.0656473	360375	1.46079e+07	98827.6	5.366e+07	5.76363e+06	1.76249e+06	9.15131e+06	9.17717e+06	9.39158e+06	1.13586e+07	1.58052e+06	2.14479e+06	#REF!	#REF!	#REF!	#REF!	#REF!	#REF!	#REF!	#REF!	0.0275086	0.0314497	380.4	3.80296	70.4847	2.76406	309.915	1.0389	4024.37	3130.98	1
318	16.3935	59.4008	1.86918	58.1038	0.570298		0.490988	0.800697	0.716385	0.693651	0.949797	0.79608	0.112701	0.0598104	0.0579635	0.0461776	451297	1.46088e+07	115143	6.69803e+07	5.50247e+06	1.54181e+06	9.29577e+06	1.18817e+07	1.08284e+07	9.46523e+06	1.93466e+06	2.19755e+06	#REF!	#REF!	#REF!	#REF!	#REF!	#REF!	#REF!	#REF!	0.0257949	0.0297941	396.217	3.84898	80.5644	2.8162	315.653	1.03279	4061.86	3181.29	1
319	14.6408	56.6223	1.55134	56.6125	0.554044		0.498372	0.642575	0.736489	0.651319	0.951141	0.925917	0.0448977	0.0451504	0.0745851	0.0374829	376344	1.46089e+07	101702	4.86259e+07	6.56052e+06	1.68019e+06	7.95585e+06	8.81683e+06	1.43482e+07	8.56828e+06	2.29563e+06	2.0317e+06	#REF!	#REF!	#REF!	#REF!	#REF!	#REF!	#REF!	#REF!	0.0318169	0.0274721	391.321	3.76891	77.1866	2.72626	314.134	1.04265	3974.02	3080.5	1
320	13.5592	62.7655	1.69927	57.7996	0.61558		0.409496	0.734685	0.780401	0.712992	0.864764	0.844131	0.0784739	0.0525965	0.100644	0.0295241	353186	1.46094e+07	99834.9	4.84493e+07	5.56882e+06	1.64827e+06	9.45803e+06	9.32818e+06	1.34102e+07	1.62011e+07	1.76052e+06	2.92495e+06	#REF!	#REF!	#REF!	#REF!	#REF!	#REF!	#REF!	#REF!	0.0314422	0.0253567	413.084	3.9459	89.342	2.89116	323.742	1.05474	4157.25	3259.34	1
321	14.68	67.4856	1.77102	56.3143	0.512691		0.528502	0.825155	0.752878	0.686236	0.850323	0.808091	0.0730277	0.0714134	0.0699604	0.062022	438245	1.46086e+07	104833	5.86791e+07	5.83358e+06	1.61339e+06	9.58673e+06	9.78116e+06	1.19002e+07	1.44178e+07	1.94961e+06	2.00421e+06	#REF!	#REF!	#REF!	#REF!	#REF!	#REF!	#REF!	#REF!	0.0270097	0.0270674	412.866	3.88373	89.1178	2.82554	323.748	1.05819	4085.46	3183.56	1
322	14.2341	55.6024	1.4702	57.1518	0.598604		0.558319	0.758219	0.803439	0.687363	0.655689	0.874307	0.057256	0.075025	0.0908543	0.0449361	369380	1.46086e+07	108342	5.72258e+07	7.24007e+06	1.36781e+06	9.54205e+06	9.82949e+06	1.16448e+07	9.34403e+06	1.73884e+06	2.00921e+06	#REF!	#REF!	#REF!	#REF!	#REF!	#REF!	#REF!	#REF!	0.0313187	0.0314232	383.088	4.00702	72.1561	2.88724	310.932	1.11978	4258.03	3271.98	1
323	16.3275	59.0625	1.60998	57.2674	0.552967		0.512419	0.778644	0.770272	0.67071	0.878331	0.661347	0.0585283	0.0863868	0.0333228	0.0646613	419876	1.46073e+07	113455	6.71592e+07	7.26375e+06	1.60056e+06	8.40121e+06	8.06634e+06	1.32619e+07	9.67064e+06	1.635e+06	2.1058e+06	#REF!	#REF!	#REF!	#REF!	#REF!	#REF!	#REF!	#REF!	0.0341525	0.0305582	398.167	4.04107	81.3402	2.89407	316.827	1.147	4282.4	3270.71	1
324	14.4972	64.1026	1.46935	56.5844	0.522621		0.472931	0.734486	0.764288	0.666725	0.992078	0.836773	0.079005	0.0950041	0.087739	0.0492202	459700	1.46087e+07	95666.5	5.43875e+07	6.51254e+06	1.23707e+06	8.55376e+06	1.03787e+07	8.31883e+06	2.07576e+07	2.03926e+06	2.08957e+06	#REF!	#REF!	#REF!	#REF!	#REF!	#REF!	#REF!	#REF!	0.0264129	0.024325	426.101	3.96206	96.7695	2.85248	329.332	1.10959	4162.95	3207.11	1
325	12.6577	76.5554	1.69221	56.4613	0.565503		0.503559	0.563297	0.837318	0.658351	0.809584	0.854154	0.102665	0.0846928	0.0892929	0.0598102	429269	1.46085e+07	113243	5.07267e+07	6.37123e+06	1.49245e+06	8.50534e+06	8.8574e+06	9.1476e+06	1.1915e+07	1.63756e+06	2.12037e+06	#REF!	#REF!	#REF!	#REF!	#REF!	#REF!	#REF!	#REF!	0.0298166	0.0296724	380.599	3.90483	71.6238	2.80688	308.976	1.09795	4142.17	3179.44	1
326	16.7896	59.1079	2.1645	56.2037	0.561762		0.515862	0.819617	0.725035	0.71071	0.770303	0.834252	0.0690388	0.0850138	0.116908	0.0342908	460659	1.46083e+07	97645.1	4.82666e+07	7.16457e+06	1.72235e+06	1.08249e+07	9.73017e+06	2.24067e+07	9.63704e+06	1.95601e+06	2.43137e+06	#REF!	#REF!	#REF!	#REF!	#REF!	#REF!	#REF!	#REF!	0.0329685	0.0275562	440.396	3.95207	105.133	2.89403	335.263	1.05805	4137.09	3246.87	1
327	15.1196	61.3738	1.86747	56.8899	0.553395		0.494136	0.73296	0.800147	0.642533	0.859018	0.898354	0.0649801	0.109621	0.0804504	0.052751	423184	1.46097e+07	115666	5.50702e+07	5.46111e+06	1.85808e+06	9.72864e+06	1.04349e+07	1.20729e+07	8.89277e+06	1.78056e+06	2.09316e+06	#REF!	#REF!	#REF!	#REF!	#REF!	#REF!	#REF!	#REF!	0.0277048	0.0340852	392.281	3.98586	77.5032	2.8259	314.778	1.15996	4224.33	3195.59	1
328	17.2159	61.8094	1.83758	56.8046	0.58257		0.523106	0.61697	0.773343	0.691299	0.919394	0.835785	0.0585597	0.0531727	0.0769816	0.0441994	417120	1.4608e+07	109937	6.18874e+07	5.58523e+06	1.41048e+06	8.77147e+06	1.03121e+07	1.47305e+07	1.21108e+07	1.89426e+06	2.13528e+06	#REF!	#REF!	#REF!	#REF!	#REF!	#REF!	#REF!	#REF!	0.0342736	0.0327931	416.737	4.08858	91.9447	2.94563	324.793	1.14295	4318.86	3319.83	1
329	14.0438	61.9641	1.49506	57.9119	0.567945		0.557307	0.789557	0.791344	0.640191	0.842255	0.868844	0.0772591	0.0596435	0.0701808	0.0480622	429721	1.46087e+07	113965	5.59346e+07	5.67369e+06	1.28361e+06	7.71736e+06	8.1373e+06	1.10787e+07	1.00841e+07	1.90247e+06	2.04029e+06	#REF!	#REF!	#REF!	#REF!	#REF!	#REF!	#REF!	#REF!	0.0303598	0.0294126	388.24	3.94527	75.6869	2.80769	312.553	1.13758	4181.36	3176.32	1
330	15.5935	58.7252	1.60306	57.9002	0.674033		0.509615	0.689795	0.775613	0.68552	0.934391	0.911353	0.0665307	0.0613115	0.0716875	0.0645002	440361	1.46085e+07	113496	4.83591e+07	6.23502e+06	1.52681e+06	8.39827e+06	8.93144e+06	1.28027e+07	1.02125e+07	1.6202e+06	2.1668e+06	#REF!	#REF!	#REF!	#REF!	#REF!	#REF!	#REF!	#REF!	0.0278554	0.0305645	401.348	3.98943	82.6733	2.88446	318.674	1.10497	4219.41	3258.25	1
331	12.8263	58.2663	1.85108	56.3691	0.658133		0.525968	0.633705	0.811957	0.683019	0.82528	0.780244	0.067012	0.0676748	0.0512209	0.0627466	401023	1.46087e+07	102669	5.74645e+07	7.048e+06	1.3588e+06	8.924e+06	1.0322e+07	1.56862e+07	6.85043e+06	1.76451e+06	2.1574e+06	#REF!	#REF!	#REF!	#REF!	#REF!	#REF!	#REF!	#REF!	0.0283048	0.0292977	385.723	3.84199	74.4111	2.79744	311.312	1.04455	4064.25	3165.72	1
332	15.3774	55.6623	1.43042	56.8455	0.663668		0.512865	0.844305	0.781141	0.645808	0.688815	0.946208	0.0815458	0.0915362	0.0529816	0.0457397	373566	1.46083e+07	117101	5.9113e+07	5.58543e+06	1.51131e+06	9.45874e+06	8.78683e+06	9.96811e+06	1.06577e+07	1.81578e+06	2.38519e+06	#REF!	#REF!	#REF!	#REF!	#REF!	#REF!	#REF!	#REF!	0.0286232	0.0270476	387.219	4.04123	74.813	2.87658	312.406	1.16465	4293.52	3256.98	1
333	15.5432	57.564	1.80444	57.5836	0.491817		0.577616	0.907038	0.717711	0.70729	0.900382	0.781567	0.0746983	0.0674485	0.0821299	0.0850015	423370	1.46082e+07	121301	5.70373e+07	5.34662e+06	1.53274e+06	9.51099e+06	9.75206e+06	7.20858e+06	1.32872e+07	2.02569e+06	2.10395e+06	#REF!	#REF!	#REF!	#REF!	#REF!	#REF!	#REF!	#REF!	0.0312181	0.0308641	388.565	3.78198	75.8281	2.78504	312.737	0.996935	3991.9	3149.94	1
334	13.748	61.0859	1.42872	56.2208	0.592202		0.58692	0.56947	0.671983	0.660252	0.827166	0.878873	0.110973	0.0728746	0.078118	0.0608422	448132	1.46085e+07	113171	4.98298e+07	6.22405e+06	1.70755e+06	8.84875e+06	8.91e+06	1.08804e+07	1.52954e+07	1.67181e+06	2.64506e+06	#REF!	#REF!	#REF!	#REF!	#REF!	#REF!	#REF!	#REF!	0.0338344	0.0307199	403.426	3.36658	84.9136	2.51104	318.513	0.855536	3495.9	2823.49	1
335	16.1452	59.0209	1.8018	56.381	0.6136		0.433313	0.710333	0.675621	0.695456	0.724235	0.885421	0.0867663	0.0726712	0.0508761	0.0546654	453861	1.4608e+07	111575	5.99345e+07	4.67494e+06	1.4939e+06	9.76842e+06	8.74912e+06	1.40122e+07	1.03243e+07	2.02601e+06	2.6296e+06	#REF!	#REF!	#REF!	#REF!	#REF!	#REF!	#REF!	#REF!	0.0323996	0.0293795	408.15	3.6782	87.9558	2.72908	320.194	0.949118	3852.12	3073	1
336	15.4558	53.5883	1.70264	56.6758	0.52236		0.501109	0.859889	0.704927	0.724499	0.89917	0.86978	0.0955252	0.077906	0.0665785	0.0439885	375155	1.46088e+07	116069	5.487e+07	6.07848e+06	1.49741e+06	9.41439e+06	8.6579e+06	8.9571e+06	1.10942e+07	1.63983e+06	2.62203e+06	#REF!	#REF!	#REF!	#REF!	#REF!	#REF!	#REF!	#REF!	0.0286641	0.0301077	385.225	3.76008	73.5452	2.79341	311.68	0.966673	3969.88	3161.91	1
337	12.7972	51.5442	1.57312	57.5399	0.473557		0.482746	0.661207	0.823363	0.69595	0.893021	0.694554	0.0834201	0.0483722	0.0614432	0.0711037	329529	1.46089e+07	112969	5.21333e+07	5.94184e+06	1.21706e+06	8.83615e+06	9.5779e+06	8.54427e+06	9.79503e+06	1.8353e+06	2.30469e+06	#REF!	#REF!	#REF!	#REF!	#REF!	#REF!	#REF!	#REF!	0.0285704	0.0239174	365.56	3.99289	62.421	2.90196	303.139	1.09093	4259.19	3298.77	1
338	16.8784	60.0915	1.56294	58.1887	0.536951		0.505375	0.700267	0.762308	0.644521	0.960965	0.911016	0.0690634	0.0686285	0.0588263	0.0533509	407642	1.46076e+07	115245	5.77449e+07	6.42096e+06	1.55715e+06	9.69384e+06	1.01416e+07	1.08269e+07	1.86303e+07	1.97075e+06	2.45105e+06	#REF!	#REF!	#REF!	#REF!	#REF!	#REF!	#REF!	#REF!	0.0261394	0.0298419	433.651	3.99494	100.265	2.84184	333.386	1.15311	4193.48	3191.29	1
339	15.279	58.3834	1.85798	57.2728	0.666002		0.526961	0.73223	0.759672	0.732352	0.95363	0.754257	0.0817809	0.0504713	0.059451	0.0514361	356421	1.46082e+07	103716	5.87724e+07	6.5215e+06	1.25926e+06	8.8772e+06	1.12675e+07	1.08e+07	1.10031e+07	1.77793e+06	2.06554e+06	#REF!	#REF!	#REF!	#REF!	#REF!	#REF!	#REF!	#REF!	0.0307429	0.0280695	388.849	4.02571	75.348	2.95721	313.501	1.0685	4273.92	3349.83	1
340	11.2183	60.4182	1.31888	57.5052	0.518505		0.509088	0.744492	0.772914	0.664975	0.856199	0.916774	0.0831022	0.0886219	0.125931	0.0401191	433521	1.46082e+07	113189	4.18205e+07	6.38141e+06	1.49993e+06	9.53659e+06	1.06412e+07	1.48238e+07	1.04056e+07	1.66179e+06	2.90664e+06	#REF!	#REF!	#REF!	#REF!	#REF!	#REF!	#REF!	#REF!	0.0221956	0.0315637	396.915	3.51192	81.112	2.59365	315.803	0.918267	3670.76	2922.98	1
341	15.8817	53.4271	1.85956	58.0149	0.624372		0.620416	0.791872	0.805119	0.660099	0.836255	0.820375	0.0717681	0.076698	0.0692314	0.0393835	408665	1.46086e+07	113312	5.50358e+07	6.95273e+06	1.66254e+06	9.01828e+06	9.87618e+06	1.01791e+07	7.47858e+06	1.76212e+06	2.25217e+06	#REF!	#REF!	#REF!	#REF!	#REF!	#REF!	#REF!	#REF!	0.0321454	0.0331696	374.445	4.03734	68.2007	2.87677	306.244	1.16058	4301.8	3263.81	1
342	14.5871	58.472	1.40339	56.4342	0.67273		0.47119	0.746556	0.70172	0.614102	0.98829	0.815326	0.091505	0.0915133	0.0736334	0.0669432	450287	1.4609e+07	95588.2	5.1517e+07	5.04306e+06	1.4524e+06	9.4605e+06	1.18207e+07	9.74781e+06	9.50797e+06	1.82443e+06	2.39202e+06	#REF!	#REF!	#REF!	#REF!	#REF!	#REF!	#REF!	#REF!	0.0338261	0.0225642	379.515	3.66551	71.8739	2.64236	307.641	1.02314	3866.05	2988.64	1
343	14.9781	54.7541	1.25564	56.6784	0.638098		0.588859	0.741297	0.711247	0.797405	0.785137	0.873791	0.0635892	0.0471964	0.0921773	0.053839	408686	1.46089e+07	126120	5.24017e+07	6.03329e+06	1.5108e+06	9.88885e+06	1.03636e+07	1.19498e+07	1.04404e+07	1.90887e+06	2.37232e+06	#REF!	#REF!	#REF!	#REF!	#REF!	#REF!	#REF!	#REF!	0.0268585	0.0301376	395.422	3.77667	79.3447	2.87828	316.077	0.898398	3978.9	3254.41	1
344	16.203	63.3539	1.73911	56.5526	0.611915		0.511621	0.618394	0.665713	0.642801	0.772198	0.818536	0.0862123	0.0583036	0.0641475	0.0530735	406360	1.46084e+07	95834.2	5.6929e+07	6.34447e+06	1.56924e+06	9.15846e+06	9.4595e+06	8.03765e+06	1.4094e+07	1.96165e+06	2.42458e+06	#REF!	#REF!	#REF!	#REF!	#REF!	#REF!	#REF!	#REF!	0.0291485	0.0310543	397.819	3.54642	81.4199	2.59913	316.4	0.947292	3709.81	2929.01	1
345	14.6384	52.717	1.55436	57.9997	0.531493		0.52408	0.682072	0.736255	0.710099	0.93564	0.881728	0.109676	0.0669987	0.0842444	0.0574958	442063	1.46085e+07	123529	5.16465e+07	5.56117e+06	1.46476e+06	9.70329e+06	9.14646e+06	1.23221e+07	1.2257e+07	1.88881e+06	2.07057e+06	#REF!	#REF!	#REF!	#REF!	#REF!	#REF!	#REF!	#REF!	0.0305103	0.0341388	403.26	3.71428	83.9036	2.74511	319.357	0.969169	3898.8	3095.62	1
346	14.7421	61.0954	1.50942	56.7485	0.61447		0.515151	0.734121	0.734847	0.633383	0.979871	0.796969	0.0890759	0.0417648	0.0666223	0.0712953	345239	1.46087e+07	104481	4.99698e+07	6.51197e+06	1.62737e+06	9.48513e+06	9.83489e+06	1.91513e+07	1.24e+07	1.78394e+06	1.95202e+06	#REF!	#REF!	#REF!	#REF!	#REF!	#REF!	#REF!	#REF!	0.034008	0.031043	421.754	3.67617	93.002	2.65265	328.752	1.02352	3836.16	2979.42	1
347	14.0453	59.5558	1.4866	57.155	0.535138		0.459545	0.666256	0.753397	0.74849	0.940736	0.779314	0.0841547	0.0656542	0.0761988	0.0500414	336904	1.46083e+07	104650	5.64083e+07	6.59973e+06	1.41192e+06	9.34439e+06	9.42205e+06	7.72341e+06	8.52969e+06	1.97036e+06	2.15891e+06	#REF!	#REF!	#REF!	#REF!	#REF!	#REF!	#REF!	#REF!	0.0332259	0.0230004	361.147	4.03446	60.2443	2.98108	300.902	1.05339	4311.76	3392.58	1
348	13.7982	62.7407	1.45385	56.0721	0.548942		0.552244	0.727903	0.732552	0.685072	0.963044	0.896769	0.0680407	0.0818189	0.0835527	0.0526723	386345	1.46081e+07	100813	4.47168e+07	6.53173e+06	1.28343e+06	8.14468e+06	8.27361e+06	1.23409e+07	2.12097e+07	2.30167e+06	1.7394e+06	#REF!	#REF!	#REF!	#REF!	#REF!	#REF!	#REF!	#REF!	0.0310405	0.030493	429.971	3.63534	98.2298	2.68361	331.742	0.95173	3780.65	3010.06	1
349	15.8005	62.2484	1.28771	56.952	0.523041		0.438302	0.547729	0.773335	0.690967	0.867909	0.860299	0.0612482	0.0962495	0.0857316	0.0604995	372192	1.46079e+07	118509	5.06405e+07	4.92015e+06	1.59198e+06	9.55823e+06	8.88849e+06	1.57577e+07	8.64123e+06	1.612e+06	2.48717e+06	#REF!	#REF!	#REF!	#REF!	#REF!	#REF!	#REF!	#REF!	0.0316413	0.029618	400.77	4.01971	81.811	2.90031	318.959	1.11941	4255.05	3277.46	1
350	17.394	62.0961	1.43721	56.9348	0.475968		0.457774	0.726719	0.736883	0.660835	0.824965	0.83064	0.068604	0.0479175	0.0576602	0.0554217	386472	1.46087e+07	117216	5.91443e+07	5.58221e+06	1.51383e+06	1.17526e+07	8.13307e+06	1.45772e+07	1.1086e+07	1.61056e+06	2.39365e+06	#REF!	#REF!	#REF!	#REF!	#REF!	#REF!	#REF!	#REF!	0.0293739	0.0316971	415.155	3.9368	89.7795	2.82472	325.375	1.11209	4144.64	3181.94	1
351	11.7998	59.9587	1.4454	56.5184	0.542853		0.497311	0.789595	0.777942	0.654455	0.875614	0.973958	0.043167	0.0529859	0.0739914	0.026676	385151	1.46084e+07	103219	5.4922e+07	5.56402e+06	1.59213e+06	9.14155e+06	9.20373e+06	9.5147e+06	1.43735e+07	1.7579e+06	2.13499e+06	#REF!	#REF!	#REF!	#REF!	#REF!	#REF!	#REF!	#REF!	0.028351	0.0299302	384.967	3.54146	73.9869	2.60223	310.98	0.939229	3716.92	2940.04	1
352	13.7964	63.5637	1.88344	57.1132	0.667401		0.472937	0.651254	0.790096	0.73211	0.83344	0.749152	0.0858008	0.0704757	0.060501	0.0582488	441459	1.46083e+07	117824	5.12898e+07	6.68532e+06	1.47534e+06	1.0154e+07	9.18637e+06	1.06427e+07	9.44766e+06	2.25222e+06	2.4447e+06	#REF!	#REF!	#REF!	#REF!	#REF!	#REF!	#REF!	#REF!	0.0340597	0.0268153	379.886	3.97923	72.3684	2.92658	307.517	1.05266	4229.05	3317.33	1
353	14.3636	64.6523	1.59994	57.7058	0.662198		0.522643	0.789223	0.819421	0.669174	0.905644	0.818998	0.0556938	0.0552248	0.106967	0.0506982	491217	1.46083e+07	95525.6	5.7487e+07	4.97069e+06	1.37595e+06	9.82525e+06	8.55281e+06	1.09671e+07	1.323e+07	2.00704e+06	1.89158e+06	#REF!	#REF!	#REF!	#REF!	#REF!	#REF!	#REF!	#REF!	0.0280047	0.0274792	406.041	4.12568	86.2418	2.94168	319.799	1.184	4372.52	3320.95	1
354	16.1338	67.8109	1.65572	57.2104	0.615564		0.567486	0.781323	0.633447	0.577292	0.755622	0.877274	0.0730371	0.0614982	0.0728865	0.0646913	429312	1.46081e+07	105771	5.24403e+07	6.76802e+06	1.63739e+06	8.23945e+06	9.35574e+06	1.06228e+07	9.44817e+06	1.96698e+06	2.72139e+06	#REF!	#REF!	#REF!	#REF!	#REF!	#REF!	#REF!	#REF!	0.0280733	0.03018	391.613	3.35132	78.3261	2.42648	313.287	0.924839	3490.04	2732.13	1
355	12.206	56.7222	1.59598	57.926	0.608241		0.550488	0.695207	0.704699	0.704129	0.92068	0.910486	0.079543	0.0518921	0.051168	0.0513775	331258	1.46076e+07	119466	5.22333e+07	5.29933e+06	1.70861e+06	8.87692e+06	8.63745e+06	1.28787e+07	1.47162e+07	2.04251e+06	2.35351e+06	#REF!	#REF!	#REF!	#REF!	#REF!	#REF!	#REF!	#REF!	0.0297262	0.0288568	400.316	3.46483	81.8187	2.61142	318.498	0.853414	3612.82	2942.85	1
356	11.7185	70.5557	1.77325	57.9046	0.575443		0.557157	0.691811	0.785892	0.686669	0.986281	0.85771	0.0766741	0.0742531	0.0550903	0.0656057	400155	1.46092e+07	115866	5.29056e+07	5.67766e+06	1.48953e+06	8.4741e+06	7.70697e+06	1.48067e+07	9.52527e+06	2.11891e+06	2.62606e+06	#REF!	#REF!	#REF!	#REF!	#REF!	#REF!	#REF!	#REF!	0.0295531	0.030773	387.722	3.59372	76.4633	2.66124	311.259	0.93248	3774.69	3005.91	1
357	13.5076	54.3529	1.76492	57.1746	0.601965		0.507014	0.628083	0.769849	0.680529	0.897615	0.836948	0.069115	0.102095	0.0657331	0.0439696	495742	1.46092e+07	112750	5.64068e+07	7.28691e+06	1.43721e+06	8.50195e+06	1.2676e+07	1.85532e+07	6.21567e+06	1.46744e+06	2.40216e+06	#REF!	#REF!	#REF!	#REF!	#REF!	#REF!	#REF!	#REF!	0.0324432	0.0246122	401.528	3.88035	84.16	2.82311	317.368	1.05724	4092.87	3185.7	1
358	14.0499	60.2728	1.90395	56.1219	0.644857		0.623946	0.829583	0.781408	0.695018	0.836989	0.735123	0.0598418	0.0687764	0.0816028	0.0608562	363284	1.46091e+07	91655.6	6.09226e+07	7.38498e+06	1.48343e+06	9.20414e+06	8.85591e+06	1.29485e+07	1.02312e+07	1.71193e+06	1.9831e+06	#REF!	#REF!	#REF!	#REF!	#REF!	#REF!	#REF!	#REF!	0.0317846	0.0297458	390.68	3.95554	76.5014	2.87131	314.179	1.08422	4190.81	3249.19	1
359	14.9818	70.6853	1.50273	56.8848	0.54167		0.45782	0.714244	0.734803	0.731091	0.794188	0.909707	0.0561376	0.0564324	0.121017	0.0546924	417923	1.46084e+07	103429	5.63511e+07	5.53983e+06	1.609e+06	8.60355e+06	1.0322e+07	1.32285e+07	1.02368e+07	2.08305e+06	2.18501e+06	#REF!	#REF!	#REF!	#REF!	#REF!	#REF!	#REF!	#REF!	0.0300491	0.0366901	397.714	3.68719	81.1042	2.7467	316.609	0.940488	3872.97	3100.26	1
360	13.8349	65.4066	1.68448	55.7177	0.651562		0.423419	0.698404	0.737107	0.740478	0.970704	0.936977	0.0628702	0.0837382	0.0556152	0.0535869	396524	1.46082e+07	124538	5.23095e+07	5.00666e+06	1.75684e+06	8.80073e+06	9.33256e+06	1.37545e+07	8.06071e+06	1.96355e+06	2.36591e+06	#REF!	#REF!	#REF!	#REF!	#REF!	#REF!	#REF!	#REF!	0.032037	0.0257668	384.903	3.79507	73.9924	2.83665	310.911	0.958417	4010.72	3211.55	1
361	13.5853	47.6941	1.81236	56.147	0.470491		0.553482	0.6342	0.863712	0.675952	0.842141	0.950555	0.0493314	0.0978386	0.126377	0.0518462	347130	1.46082e+07	102903	5.30394e+07	5.43157e+06	1.41587e+06	8.09933e+06	1.01113e+07	1.78329e+07	1.14373e+07	2.35798e+06	2.3689e+06	#REF!	#REF!	#REF!	#REF!	#REF!	#REF!	#REF!	#REF!	0.026978	0.0317068	415.245	4.11751	90.2592	2.9364	324.986	1.18111	4353.85	3310.82	1
362	12.6095	67.0747	1.69657	58.1544	0.64523		0.670794	0.669406	0.731395	0.673017	0.810019	0.816863	0.0793189	0.0840521	0.0820254	0.0607377	362742	1.46084e+07	115050	5.56882e+07	6.0864e+06	1.25734e+06	8.33123e+06	9.7348e+06	1.48403e+07	7.49338e+06	1.88322e+06	2.27513e+06	#REF!	#REF!	#REF!	#REF!	#REF!	#REF!	#REF!	#REF!	0.0289169	0.0315635	382.744	3.49103	72.3817	2.59043	310.362	0.900599	3660.73	2927.98	1
363	14.6254	58.0102	1.78038	56.6167	0.654982		0.531435	0.792211	0.768031	0.716536	0.660355	0.840415	0.083916	0.0788528	0.0690885	0.0402464	367934	1.4609e+07	128337	5.53551e+07	7.23944e+06	1.43143e+06	7.98377e+06	1.01017e+07	1.20332e+07	1.7159e+07	2.32566e+06	2.6408e+06	#REF!	#REF!	#REF!	#REF!	#REF!	#REF!	#REF!	#REF!	0.0314429	0.0269917	417.72	3.97665	92.0984	2.91062	325.621	1.06603	4188.23	3279.12	1
364	14.5584	53.8925	1.76812	55.1685	0.535241		0.498454	0.698351	0.680312	0.656308	0.854011	0.75697	0.0770441	0.0953119	0.0481706	0.0370041	392193	1.46082e+07	111645	5.56345e+07	7.18173e+06	1.64373e+06	9.21313e+06	1.07535e+07	7.9091e+06	1.45176e+07	1.54857e+06	2.39895e+06	#REF!	#REF!	#REF!	#REF!	#REF!	#REF!	#REF!	#REF!	0.029467	0.0339184	392.103	3.43573	77.2718	2.53902	314.832	0.896704	3587.32	2863.54	1
365	16.4521	64.8278	1.282	57.2799	0.548227		0.465645	0.642965	0.70782	0.723067	0.693848	0.884727	0.0703279	0.0816183	0.047802	0.0550743	459802	1.46086e+07	108482	5.42945e+07	7.12829e+06	1.35963e+06	9.15463e+06	7.57413e+06	1.20233e+07	8.90354e+06	1.61442e+06	2.2633e+06	#REF!	#REF!	#REF!	#REF!	#REF!	#REF!	#REF!	#REF!	0.0268199	0.031457	398.037	3.81446	81.1432	2.82329	316.894	0.991176	4020.06	3188.92	1
366	13.569	56.8756	1.66922	56.7375	0.554438		0.546539	0.626119	0.715177	0.696987	0.675857	0.860648	0.0658675	0.0568084	0.102465	0.036644	360809	1.46083e+07	133340	5.49018e+07	5.43958e+06	1.76164e+06	9.82922e+06	8.29444e+06	5.7193e+06	1.55788e+07	1.95522e+06	2.62361e+06	#REF!	#REF!	#REF!	#REF!	#REF!	#REF!	#REF!	#REF!	0.0267946	0.031124	384.906	3.57013	73.3874	2.6588	311.518	0.911337	3750.19	3006.16	1
367	14.6602	45.415	1.18755	56.0208	0.651696		0.517894	0.854461	0.820002	0.721716	0.903236	0.886426	0.0962025	0.0570422	0.0678574	0.0494627	513391	1.46078e+07	105682	4.53029e+07	6.0751e+06	1.39139e+06	1.05931e+07	1.0531e+07	1.16366e+07	1.92871e+07	1.90013e+06	2.39266e+06	#REF!	#REF!	#REF!	#REF!	#REF!	#REF!	#REF!	#REF!	0.0314842	0.0289078	432.216	4.15874	101.073	3.01133	331.143	1.14741	4384.63	3386.79	1
368	18.0042	60.3509	1.94585	55.7908	0.662939		0.588424	0.667806	0.647067	0.709234	0.952451	0.723901	0.0624114	0.078396	0.103325	0.0378704	387158	1.46091e+07	118644	6.35909e+07	5.5653e+06	1.38266e+06	1.05316e+07	9.47752e+06	9.16245e+06	1.61964e+07	1.90788e+06	2.35639e+06	#REF!	#REF!	#REF!	#REF!	#REF!	#REF!	#REF!	#REF!	0.0356154	0.0309369	409.115	3.62977	88.2023	2.73263	320.913	0.897141	3795.06	3076.86	1
369	17.208	66.0784	1.36773	56.342	0.528035		0.528248	0.857615	0.782115	0.636021	0.759593	0.918837	0.0792533	0.0714261	0.0910938	0.0582252	428951	1.46091e+07	98035.3	6.21355e+07	6.58374e+06	1.47084e+06	7.81743e+06	9.343e+06	8.02367e+06	1.51406e+07	1.78735e+06	1.9689e+06	#REF!	#REF!	#REF!	#REF!	#REF!	#REF!	#REF!	#REF!	0.0249151	0.0272479	410.144	4.20004	87.454	2.95343	322.69	1.24661	4454.54	3333.35	1
370	14.7845	60.7677	1.48332	57.0428	0.56404		0.594151	0.759317	0.724548	0.709488	0.72812	0.778216	0.103591	0.0539546	0.0940314	0.0433265	411374	1.46089e+07	106248	5.98502e+07	6.47998e+06	1.42336e+06	8.12068e+06	9.90072e+06	8.9652e+06	1.18434e+07	1.85972e+06	2.0998e+06	#REF!	#REF!	#REF!	#REF!	#REF!	#REF!	#REF!	#REF!	0.0368932	0.0289227	381.527	3.75821	72.466	2.77843	309.061	0.979774	3971.41	3145.65	1
371	16.2817	59.6682	1.68652	57.066	0.652117		0.49813	0.645366	0.80296	0.760146	0.875682	0.746925	0.0858695	0.0480044	0.0729319	0.0414529	373727	1.4608e+07	128672	5.09855e+07	5.7885e+06	1.37909e+06	9.24499e+06	9.69527e+06	1.71536e+07	1.70517e+07	1.70059e+06	2.36694e+06	#REF!	#REF!	#REF!	#REF!	#REF!	#REF!	#REF!	#REF!	0.02529	0.0349321	451.794	4.17067	109.425	3.05621	342.369	1.11446	4378.88	3430.42	1
372	12.9778	55.4768	1.70424	57.1345	0.517712		0.410408	0.663832	0.688954	0.699127	0.943725	0.897848	0.0660065	0.0941343	0.0877144	0.0653416	420026	1.46083e+07	92020.5	6.19315e+07	7.0325e+06	1.71385e+06	8.56209e+06	1.11993e+07	1.30194e+07	8.71433e+06	1.69859e+06	1.96463e+06	#REF!	#REF!	#REF!	#REF!	#REF!	#REF!	#REF!	#REF!	0.0334471	0.0257309	380.218	3.44568	71.9288	2.60157	308.289	0.844116	3610.74	2941.33	1
373	17.3979	61.4089	1.53286	57.7043	0.592555		0.528194	0.83952	0.727498	0.676477	0.597471	0.770776	0.0705147	0.0703118	0.0674012	0.0505031	416757	1.46092e+07	109465	6.38569e+07	7.10739e+06	1.50207e+06	1.01027e+07	7.9815e+06	1.56546e+07	1.11735e+07	2.03811e+06	2.66649e+06	#REF!	#REF!	#REF!	#REF!	#REF!	#REF!	#REF!	#REF!	0.0269723	0.0273352	424.739	3.98882	96.5616	2.88733	328.178	1.1015	4195.31	3247.68	1
374	12.941	60.38	1.62383	55.5699	0.565603		0.401092	0.802445	0.768942	0.665694	0.850948	0.873545	0.0709565	0.0662441	0.0673052	0.032275	362201	1.46086e+07	94821.7	5.09071e+07	6.04074e+06	1.14796e+06	1.05195e+07	1.06088e+07	6.84903e+06	1.24002e+07	1.95267e+06	1.96404e+06	#REF!	#REF!	#REF!	#REF!	#REF!	#REF!	#REF!	#REF!	0.0315782	0.0364934	368.727	3.54892	64.7263	2.60764	304	0.941282	3741.81	2955.57	1
375	15.2283	55.4724	1.39222	58.0192	0.529524		0.475355	0.632359	0.739625	0.694204	0.88074	0.875822	0.0687299	0.0900617	0.0764155	0.082619	397719	1.46086e+07	107326	5.2704e+07	6.42021e+06	1.41232e+06	8.94032e+06	9.54656e+06	1.10025e+07	1.30909e+07	1.83663e+06	2.626e+06	#REF!	#REF!	#REF!	#REF!	#REF!	#REF!	#REF!	#REF!	0.026983	0.0308325	405.072	3.8576	84.6558	2.81371	320.416	1.04389	4062.98	3174.32	1
376	15.2961	54.365	1.66902	58.5096	0.502398		0.454626	0.719428	0.776805	0.700606	0.879038	0.966566	0.0604182	0.0751906	0.0828325	0.0792867	375035	1.46083e+07	120754	5.3375e+07	6.5661e+06	1.66622e+06	8.82983e+06	9.92951e+06	1.01668e+07	8.59489e+06	1.81565e+06	2.22606e+06	#REF!	#REF!	#REF!	#REF!	#REF!	#REF!	#REF!	#REF!	0.0274808	0.0232156	380.459	4.18089	70.4171	3.00892	310.042	1.17198	4462.05	3414.65	1
377	15.813	59.0553	1.5605	56.3422	0.524263		0.542305	0.736736	0.767515	0.653194	0.898836	0.70276	0.0680011	0.0655322	0.0613343	0.0448829	484347	1.46081e+07	108054	4.9685e+07	6.44698e+06	1.55389e+06	9.191e+06	1.05766e+07	1.82565e+07	1.41896e+07	1.66329e+06	1.99736e+06	#REF!	#REF!	#REF!	#REF!	#REF!	#REF!	#REF!	#REF!	0.0299584	0.036049	442.435	3.8282	105.261	2.74676	337.174	1.08143	3991.56	3076.17	1
378	16.5865	54.1061	1.36171	56.1272	0.584973		0.362423	0.698557	0.815339	0.737657	0.837443	0.79321	0.0821112	0.0623462	0.0904676	0.0630181	422160	1.46087e+07	115534	5.50429e+07	6.64921e+06	1.57703e+06	8.01395e+06	9.32815e+06	1.11327e+07	1.11136e+07	2.0633e+06	2.52171e+06	#REF!	#REF!	#REF!	#REF!	#REF!	#REF!	#REF!	#REF!	0.0358401	0.0300412	394.724	4.31542	80.2005	3.11627	314.523	1.19915	4603.6	3529.21	1
379	17.2457	65.0794	1.87093	57.3352	0.611485		0.57135	0.881738	0.723345	0.70627	0.970489	0.778812	0.0489397	0.0799895	0.0593103	0.0675406	474500	1.46087e+07	117952	5.18648e+07	6.55576e+06	1.26231e+06	1.1062e+07	9.76483e+06	1.18382e+07	1.10439e+07	2.14369e+06	2.16309e+06	#REF!	#REF!	#REF!	#REF!	#REF!	#REF!	#REF!	#REF!	0.0271446	0.0295166	409.994	3.95339	88.6043	2.8967	321.389	1.05669	4169.01	3266.49	1
380	15.6558	69.0111	1.43759	57.2219	0.526572		0.510383	0.626661	0.781914	0.770386	0.832573	0.919059	0.0927653	0.0820241	0.0505951	0.0470843	336671	1.46087e+07	124138	5.60446e+07	6.65254e+06	1.35973e+06	8.69498e+06	1.09696e+07	1.23863e+07	1.32195e+07	1.80762e+06	1.98538e+06	#REF!	#REF!	#REF!	#REF!	#REF!	#REF!	#REF!	#REF!	0.0297779	0.0280847	405.117	4.17577	83.3837	3.07111	321.733	1.10466	4431.46	3473.72	1
381	14.6658	60.1097	1.6528	55.9877	0.595877		0.587922	0.863613	0.793365	0.656847	0.838345	0.772545	0.0342478	0.0599476	0.0523996	0.0483619	402897	1.46083e+07	112424	4.7849e+07	6.34631e+06	1.6372e+06	9.91592e+06	1.07482e+07	1.04306e+07	1.45555e+07	2.07108e+06	2.10956e+06	#REF!	#REF!	#REF!	#REF!	#REF!	#REF!	#REF!	#REF!	0.0325231	0.0349132	400.813	3.86768	82.4582	2.77463	318.355	1.09305	4078.92	3131.25	1
382	14.0714	65.1487	1.5294	55.4338	0.588013		0.473747	0.667924	0.779566	0.655693	0.73392	0.844	0.102888	0.0737278	0.095161	0.0369401	390119	1.4608e+07	89642.5	5.24166e+07	5.31184e+06	1.60183e+06	9.25033e+06	8.51434e+06	1.29468e+07	9.66795e+06	1.60405e+06	1.90504e+06	#REF!	#REF!	#REF!	#REF!	#REF!	#REF!	#REF!	#REF!	0.0266833	0.0300486	393.462	3.90178	77.4719	2.79938	315.99	1.1024	4125.77	3164.9	1
383	15.0214	58.1183	1.5298	56.5959	0.560454		0.596728	0.74241	0.73437	0.657546	0.822092	0.781503	0.0920825	0.0956908	0.0982865	0.0599525	369229	1.46089e+07	110191	5.80625e+07	6.4394e+06	1.33711e+06	8.48725e+06	9.30445e+06	2.60982e+07	1.17984e+07	1.67078e+06	2.00668e+06	#REF!	#REF!	#REF!	#REF!	#REF!	#REF!	#REF!	#REF!	0.0291021	0.027411	458.753	3.85913	112.9	2.7836	345.853	1.07552	4011.07	3111.2	1
384	17.9266	63.8917	1.85207	56.1613	0.521604		0.530957	0.672769	0.788458	0.666322	0.552204	0.860938	0.0601415	0.0654652	0.0789123	0.0353503	487154	1.4608e+07	94804.5	4.61109e+07	5.16941e+06	1.38029e+06	9.0194e+06	7.26694e+06	9.19073e+06	1.31868e+07	2.21295e+06	2.28314e+06	#REF!	#REF!	#REF!	#REF!	#REF!	#REF!	#REF!	#REF!	0.0297674	0.0342863	406.462	4.10322	86.8413	2.91993	319.621	1.18329	4346.09	3295.17	1
385	13.8556	64.4782	1.71476	57.1647	0.516801		0.532591	0.752973	0.69237	0.660641	0.913608	0.868136	0.0670469	0.0878179	0.112123	0.0472233	411696	1.46095e+07	121027	5.34453e+07	6.05903e+06	1.67415e+06	9.16276e+06	9.56336e+06	7.38859e+06	1.25455e+07	1.86195e+06	2.4885e+06	#REF!	#REF!	#REF!	#REF!	#REF!	#REF!	#REF!	#REF!	0.0311129	0.036079	379.247	3.36535	71.0074	2.5017	308.239	0.863651	3518.66	2826.58	1
386	14.9787	57.071	1.69047	57.1113	0.599131		0.541376	0.824741	0.775794	0.672021	0.874394	0.790349	0.0590157	0.0548383	0.0682438	0.0491041	420044	1.46083e+07	106591	6.01324e+07	6.14e+06	1.64817e+06	8.44543e+06	1.0143e+07	1.46514e+07	1.70401e+07	1.93375e+06	2.02044e+06	#REF!	#REF!	#REF!	#REF!	#REF!	#REF!	#REF!	#REF!	0.0315451	0.0246199	429.635	4.00847	98.4444	2.88368	331.191	1.12478	4213.16	3241.58	1
387	14.1352	65.7629	1.63173	56.952	0.678099		0.49296	0.800365	0.776084	0.71955	0.853981	0.782629	0.129856	0.106005	0.0817579	0.0644388	394253	1.46078e+07	116668	5.46278e+07	5.03713e+06	1.3683e+06	9.38269e+06	1.00702e+07	9.48077e+06	9.18023e+06	1.56e+06	2.27038e+06	#REF!	#REF!	#REF!	#REF!	#REF!	#REF!	#REF!	#REF!	0.0323101	0.0305982	374.475	3.94275	67.8058	2.8894	306.669	1.05335	4192.2	3278.84	1
388	17.649	58.3198	1.36714	58.2565	0.585512		0.47226	0.772994	0.725302	0.679243	0.932018	0.708826	0.0670161	0.0707462	0.0760048	0.0450941	437661	1.46085e+07	112134	5.55126e+07	6.09564e+06	1.48266e+06	8.1148e+06	8.93337e+06	9.8452e+06	1.26982e+07	1.50857e+06	2.15085e+06	#REF!	#REF!	#REF!	#REF!	#REF!	#REF!	#REF!	#REF!	0.0279498	0.0289396	404.8	3.94886	84.6462	2.86457	320.154	1.08428	4168.95	3233.24	1
389	15.4055	55.1319	1.38935	57.7646	0.461292		0.545574	0.65611	0.683073	0.636722	0.92424	0.751329	0.0412384	0.0704111	0.0496205	0.0408239	386843	1.46085e+07	131195	5.24551e+07	4.864e+06	1.45725e+06	9.24078e+06	9.87299e+06	1.39299e+07	1.35677e+07	1.74137e+06	2.31022e+06	#REF!	#REF!	#REF!	#REF!	#REF!	#REF!	#REF!	#REF!	0.0305691	0.0259901	415.785	3.64895	89.8553	2.64737	325.93	1.00158	3810.61	2976.46	1
390	15.4416	62.1101	1.65253	57.4167	0.620104		0.490377	0.722503	0.808072	0.678954	0.940329	0.868167	0.0384268	0.0827617	0.0621197	0.0625322	415270	1.46077e+07	102818	5.97778e+07	6.34578e+06	1.71438e+06	9.46145e+06	8.79515e+06	1.41013e+07	8.2507e+06	1.71376e+06	2.84462e+06	#REF!	#REF!	#REF!	#REF!	#REF!	#REF!	#REF!	#REF!	0.0335089	0.0362365	393.71	4.00938	79.6486	2.87556	314.061	1.13382	4250.14	3250.96	1
391	17.1248	63.2936	1.32222	56.558	0.636808		0.559163	0.648083	0.759821	0.718882	0.871964	0.797088	0.0564461	0.0736845	0.0558225	0.0737013	387117	1.46092e+07	95275.8	5.60824e+07	7.4576e+06	1.6265e+06	9.00323e+06	9.08248e+06	1.54103e+07	1.23375e+07	1.83584e+06	1.93225e+06	#REF!	#REF!	#REF!	#REF!	#REF!	#REF!	#REF!	#REF!	0.0271217	0.0310264	424.782	4.08916	95.2834	2.98341	329.499	1.10575	4311.48	3360.25	1
392	16.0531	62.5144	1.54858	56.4112	0.733211		0.492372	0.681821	0.760157	0.736503	0.891041	0.679787	0.0703926	0.0578272	0.0828496	0.0519301	440203	1.46089e+07	124701	6.82811e+07	4.9859e+06	1.31545e+06	8.57153e+06	9.1456e+06	1.1426e+07	1.20001e+07	2.04672e+06	2.03218e+06	#REF!	#REF!	#REF!	#REF!	#REF!	#REF!	#REF!	#REF!	0.0295547	0.0335951	404.797	3.97968	85.7026	2.93805	319.094	1.04163	4204.66	3317.29	1
393	16.6476	58.1745	1.55457	56.6353	0.488449		0.466134	0.630609	0.764721	0.686735	0.920614	0.7398	0.088663	0.0542996	0.0690945	0.0490249	395511	1.46084e+07	119055	5.48062e+07	5.84395e+06	1.55588e+06	1.03147e+07	7.99266e+06	9.76733e+06	8.94817e+06	1.599e+06	2.27282e+06	#REF!	#REF!	#REF!	#REF!	#REF!	#REF!	#REF!	#REF!	0.0351049	0.0300272	378.478	4.05339	70.0109	2.91452	308.467	1.13887	4316.35	3305.73	1
394	17.0249	55.5203	1.54312	56.1034	0.50078		0.481835	0.761616	0.665721	0.696968	0.953058	0.784339	0.0763295	0.0536707	0.103236	0.0436139	352170	1.46074e+07	108568	5.46727e+07	6.72677e+06	1.34211e+06	9.93397e+06	9.22261e+06	1.57398e+07	9.53508e+06	1.86089e+06	2.06196e+06	#REF!	#REF!	#REF!	#REF!	#REF!	#REF!	#REF!	#REF!	0.0271237	0.0260792	412.692	3.77662	87.8454	2.78861	324.847	0.988011	3961.57	3142.06	1
395	14.5591	54.3552	1.79496	57.4129	0.636925		0.500796	0.690821	0.843599	0.618266	0.621522	0.83251	0.0501664	0.100264	0.0667388	0.0428426	429688	1.46093e+07	124963	5.33917e+07	6.10791e+06	1.66064e+06	1.11636e+07	9.49785e+06	1.24497e+07	1.19266e+07	2.05292e+06	2.62558e+06	#REF!	#REF!	#REF!	#REF!	#REF!	#REF!	#REF!	#REF!	0.0305442	0.0314735	402.506	4.08994	84.2195	2.86287	318.287	1.22708	4334.66	3231.69	1
396	14.6291	56.4202	1.69286	57.6962	0.495483		0.475531	0.581325	0.750474	0.716927	0.63022	0.89044	0.0653665	0.0808148	0.0561439	0.0540417	408153	1.46084e+07	108328	6.19417e+07	7.03206e+06	1.41225e+06	9.6837e+06	8.5664e+06	1.14188e+07	2.1491e+07	1.78126e+06	2.50215e+06	#REF!	#REF!	#REF!	#REF!	#REF!	#REF!	#REF!	#REF!	0.0319366	0.0307948	434.038	3.8388	101.07	2.82599	332.968	1.01281	4012.24	3172.13	1
397	14.0164	56.8281	1.56303	57.3974	0.522268		0.597373	0.72155	0.729965	0.668773	0.699619	0.815125	0.0620284	0.0607483	0.108916	0.0573933	390740	1.46089e+07	121435	4.26556e+07	5.29133e+06	1.59901e+06	8.99662e+06	1.02588e+07	1.95162e+07	9.92838e+06	1.79149e+06	2.21899e+06	#REF!	#REF!	#REF!	#REF!	#REF!	#REF!	#REF!	#REF!	0.0265892	0.0285845	422.798	3.7418	93.392	2.72759	329.406	1.0142	3911.13	3065.84	1
398	14.3096	61.1504	1.47201	57.4018	0.638346		0.558849	0.780531	0.765416	0.728266	0.835253	0.873953	0.0791215	0.097667	0.084224	0.0395246	351673	1.46086e+07	105977	5.19339e+07	6.57987e+06	1.28739e+06	9.84134e+06	9.60445e+06	1.39426e+07	1.36795e+07	1.95951e+06	2.18945e+06	#REF!	#REF!	#REF!	#REF!	#REF!	#REF!	#REF!	#REF!	0.0330363	0.0300292	407.569	3.92241	85.8766	2.88685	321.692	1.03557	4135.56	3257.81	1
399	13.2179	58.1848	1.61666	57.3879	0.546704		0.45964	0.746105	0.681353	0.722687	0.914707	0.845296	0.116981	0.0729928	0.0710257	0.0492938	427688	1.46086e+07	113570	5.72392e+07	5.42691e+06	1.41114e+06	9.41982e+06	9.04862e+06	8.36037e+06	1.28673e+07	2.2339e+06	2.44994e+06	#REF!	#REF!	#REF!	#REF!	#REF!	#REF!	#REF!	#REF!	0.0296775	0.0280073	386.214	3.51524	75.5348	2.66091	310.68	0.854321	3685.3	3006.46	1
400	15.404	59.2145	1.29582	58.087	0.555229		0.560704	0.716753	0.798071	0.727647	0.893546	0.961677	0.0860222	0.0814381	0.0914559	0.0351029	388552	1.4609e+07	122748	5.52425e+07	6.09607e+06	1.6915e+06	7.66124e+06	8.54147e+06	1.13766e+07	1.69283e+07	2.00036e+06	2.35811e+06	#REF!	#REF!	#REF!	#REF!	#REF!	#REF!	#REF!	#REF!	0.0288011	0.0275346	420.968	4.2062	93.0782	3.04494	327.89	1.16126	4450.86	3433.72	1
401	15.95	66.6722	1.50243	56.0714	0.605077		0.514491	0.705005	0.74076	0.700504	0.854846	0.923886	0.0873065	0.0585734	0.0709924	0.0698449	395496	1.4608e+07	106302	4.94974e+07	5.60165e+06	1.69722e+06	9.67911e+06	9.06247e+06	9.05868e+06	1.30394e+07	1.75869e+06	2.57032e+06	#REF!	#REF!	#REF!	#REF!	#REF!	#REF!	#REF!	#REF!	0.030118	0.0277779	393.628	3.92296	78.565	2.86483	315.063	1.05813	4150.13	3239.62	1
402	18.9154	54.1913	1.35056	57.3607	0.558425		0.666582	0.610743	0.731067	0.667023	0.693775	0.662945	0.0736267	0.0939045	0.0713376	0.0485418	393744	1.46093e+07	113483	4.81058e+07	5.25011e+06	1.35864e+06	8.8567e+06	8.44632e+06	7.71714e+06	1.4819e+07	1.44457e+06	2.37462e+06	#REF!	#REF!	#REF!	#REF!	#REF!	#REF!	#REF!	#REF!	0.0268217	0.0329497	405.12	3.93081	84.3836	2.83902	320.737	1.09179	4147.74	3203.91	1
403	14.4743	61.2894	1.59267	56.4978	0.678244		0.516345	0.753591	0.732222	0.664131	0.832493	0.851349	0.0647979	0.0807322	0.105068	0.0355486	481194	1.46089e+07	120655	4.92031e+07	6.03305e+06	1.52568e+06	9.28384e+06	9.40184e+06	7.41407e+06	1.357e+07	1.90609e+06	2.15487e+06	#REF!	#REF!	#REF!	#REF!	#REF!	#REF!	#REF!	#REF!	0.0325324	0.0287988	389.312	3.7355	77.0388	2.72252	312.273	1.01298	3937.32	3076.31	1
404	15.5028	56.0754	1.61696	56.0098	0.538981		0.622242	0.870561	0.766076	0.672924	0.911849	0.819982	0.0840853	0.0632905	0.0606201	0.0412331	430378	1.46075e+07	113266	5.68921e+07	5.56641e+06	1.49279e+06	9.74131e+06	9.48149e+06	1.15401e+07	1.04589e+07	1.51294e+06	2.17387e+06	#REF!	#REF!	#REF!	#REF!	#REF!	#REF!	#REF!	#REF!	0.0325892	0.0220918	393.329	4.12433	78.3545	2.95208	314.975	1.17225	4383.66	3340.89	1
405	16.8054	71.9884	1.71015	57.1129	0.606638		0.549017	0.657079	0.70377	0.684014	0.714398	0.887596	0.0608572	0.0565113	0.0644384	0.0489842	300514	1.46084e+07	97585.8	5.69573e+07	5.69942e+06	1.56184e+06	8.93449e+06	7.15605e+06	1.38294e+07	1.41401e+07	1.76684e+06	2.2904e+06	#REF!	#REF!	#REF!	#REF!	#REF!	#REF!	#REF!	#REF!	0.0286408	0.032545	416.331	3.72608	89.6658	2.73644	326.665	0.989634	3899.39	3079.81	1
406	14.0228	60.5652	1.84336	56.5997	0.57276		0.447403	0.778393	0.782457	0.703524	0.914045	0.871084	0.0542097	0.0792897	0.0679006	0.0498178	465969	1.46086e+07	120892	6.21278e+07	5.53224e+06	1.38511e+06	9.19064e+06	1.01036e+07	1.20546e+07	1.35515e+07	1.86277e+06	2.07262e+06	#REF!	#REF!	#REF!	#REF!	#REF!	#REF!	#REF!	#REF!	0.0322488	0.0258591	407.374	4.04834	86.7312	2.9357	320.643	1.11265	4281.61	3313.53	1
407	15.9767	48.9037	1.51104	56.5424	0.591585		0.508243	0.796444	0.710413	0.678016	0.697336	0.774075	0.0590102	0.0766148	0.0517777	0.0652725	458921	1.46088e+07	123811	6.53584e+07	6.61275e+06	1.62644e+06	1.02944e+07	9.33863e+06	1.03767e+07	1.41248e+07	1.83843e+06	2.40235e+06	#REF!	#REF!	#REF!	#REF!	#REF!	#REF!	#REF!	#REF!	0.0290621	0.0319448	409.416	3.69265	87.968	2.70773	321.448	0.984919	3867.58	3048.25	1
408	17.6494	54.1997	1.71045	57.3382	0.560677		0.471274	0.63233	0.765895	0.713194	0.954967	0.852309	0.102311	0.0614821	0.0613569	0.0329173	387409	1.46087e+07	107502	6.37865e+07	6.62654e+06	1.52836e+06	7.98922e+06	9.43093e+06	1.2298e+07	1.71108e+07	1.65499e+06	2.05506e+06	#REF!	#REF!	#REF!	#REF!	#REF!	#REF!	#REF!	#REF!	0.0291711	0.0256731	430.988	4.24483	98.6132	3.06584	332.374	1.17898	4485.58	3452.39	1
409	14.6555	72.7649	1.22035	57.1763	0.612823		0.525723	0.713151	0.659684	0.667708	0.905581	0.812203	0.0516857	0.0883136	0.0914255	0.0444464	395195	1.46072e+07	140018	5.64902e+07	6.3668e+06	1.38335e+06	7.88596e+06	8.51988e+06	1.35617e+07	1.73246e+07	1.98805e+06	2.15954e+06	#REF!	#REF!	#REF!	#REF!	#REF!	#REF!	#REF!	#REF!	0.0298556	0.0308634	427.067	3.41269	96.3705	2.54452	330.697	0.868169	3525.67	2850.81	1
410	13.3233	58.6866	1.69089	57.5765	0.648727		0.508278	0.741524	0.80235	0.680494	0.769094	0.909387	0.0742529	0.0765534	0.0722561	0.0460201	451310	1.4608e+07	107541	4.79515e+07	5.79926e+06	1.61724e+06	1.0037e+07	9.54521e+06	1.02433e+07	1.16572e+07	1.89512e+06	2.6562e+06	#REF!	#REF!	#REF!	#REF!	#REF!	#REF!	#REF!	#REF!	0.0265903	0.0287277	391.985	3.93581	78.5296	2.84641	313.455	1.08941	4166.66	3218.31	1
411	14.2334	59.894	1.75043	56.3578	0.587465		0.489977	0.828197	0.81932	0.712087	0.912298	0.875396	0.0514976	0.0773581	0.0859172	0.0327009	416540	1.46077e+07	116908	4.84836e+07	6.3491e+06	1.80918e+06	1.05021e+07	9.51773e+06	1.39996e+07	1.30082e+07	1.69868e+06	2.25609e+06	#REF!	#REF!	#REF!	#REF!	#REF!	#REF!	#REF!	#REF!	0.0288856	0.0266026	412.45	4.19557	88.4788	3.02352	323.971	1.17205	4447.06	3413.51	1
412	16.2979	55.3642	1.41201	56.1919	0.631205		0.559909	0.593041	0.80936	0.68666	0.844946	0.856274	0.0670288	0.114175	0.0633715	0.0525691	395995	1.46089e+07	115835	5.30714e+07	6.63381e+06	1.65519e+06	1.06386e+07	9.3271e+06	8.21672e+06	1.39681e+07	2.17638e+06	2.19839e+06	#REF!	#REF!	#REF!	#REF!	#REF!	#REF!	#REF!	#REF!	0.0290503	0.0354851	397.768	4.10879	80.8747	2.94477	316.893	1.16403	4361.23	3329.89	1
413	13.3385	62.3156	1.61398	57.9486	0.596177		0.576513	0.833439	0.752557	0.669095	0.911833	0.713929	0.0537189	0.0712535	0.0620886	0.0362429	358921	1.46088e+07	94701.3	5.21711e+07	6.15787e+06	1.64964e+06	9.76536e+06	9.38522e+06	2.0062e+07	1.15473e+07	1.90567e+06	2.06155e+06	#REF!	#REF!	#REF!	#REF!	#REF!	#REF!	#REF!	#REF!	0.0298428	0.0277856	421.688	3.74212	93.4532	2.73036	328.235	1.01176	3912.62	3068.98	1
414	15.9593	65.0109	1.48869	57.3424	0.604412		0.547746	0.533139	0.830991	0.733415	0.867544	0.502527	0.0747311	0.0914172	0.144385	0.0608223	339677	1.46085e+07	103549	5.43722e+07	6.44348e+06	1.44866e+06	7.89503e+06	1.02172e+07	1.1639e+07	1.32052e+07	1.57554e+06	1.66065e+06	#REF!	#REF!	#REF!	#REF!	#REF!	#REF!	#REF!	#REF!	0.0280368	0.0295115	402.173	4.30455	81.3245	3.1031	320.848	1.20145	4583.57	3512.83	1
415	15.1085	62.8279	1.86434	57.6672	0.620828		0.546093	0.726994	0.801041	0.784599	0.798169	0.952932	0.0478235	0.10132	0.0610135	0.0506014	450095	1.46092e+07	101691	5.92038e+07	5.79716e+06	1.59876e+06	7.8774e+06	8.40656e+06	1.82785e+07	7.40943e+06	1.85051e+06	2.29457e+06	#REF!	#REF!	#REF!	#REF!	#REF!	#REF!	#REF!	#REF!	0.0295516	0.029774	412.204	4.22813	89.4158	3.11523	322.788	1.1129	4485.02	3518.79	1
416	14.9553	61.5206	1.5973	57.4123	0.570493		0.595721	0.69974	0.766586	0.717061	0.98431	0.950625	0.0998376	0.0614359	0.0514272	0.0448865	351584	1.46087e+07	106358	5.09886e+07	4.75967e+06	1.72536e+06	7.80785e+06	9.58546e+06	1.26584e+07	9.86049e+06	1.62421e+06	2.27706e+06	#REF!	#REF!	#REF!	#REF!	#REF!	#REF!	#REF!	#REF!	0.0362779	0.0314329	384.748	3.89167	73.1111	2.85418	311.637	1.03748	4122.77	3232.74	1
417	15.051	43.7841	1.34086	57.4855	0.595547		0.641188	0.768909	0.774336	0.667498	0.948744	0.854159	0.0615545	0.087305	0.0823755	0.0480482	427064	1.46087e+07	119953	5.11311e+07	5.79187e+06	1.51127e+06	1.03118e+07	1.09838e+07	1.45935e+07	1.19941e+07	1.91837e+06	2.11265e+06	#REF!	#REF!	#REF!	#REF!	#REF!	#REF!	#REF!	#REF!	0.0257731	0.0307619	418.261	3.96918	91.4931	2.84956	326.768	1.11963	4179.04	3209	1
418	16.1129	72.0604	1.6283	57.379	0.598507		0.470714	0.734351	0.821441	0.705993	0.840975	0.8804	0.0801527	0.0890517	0.0758167	0.0379691	379663	1.46077e+07	87298.3	5.76379e+07	6.85616e+06	1.48765e+06	8.00873e+06	8.36357e+06	1.21611e+07	1.10946e+07	1.61208e+06	2.21109e+06	#REF!	#REF!	#REF!	#REF!	#REF!	#REF!	#REF!	#REF!	0.0275129	0.0296079	401.617	4.31425	82.466	3.08453	319.151	1.22972	4595.36	3490.19	1
419	14.4414	61.2924	1.57833	57.1308	0.713067		0.45941	0.693752	0.793876	0.718757	0.965546	0.82123	0.0658986	0.0683549	0.0990677	0.0343408	463210	1.46091e+07	104761	4.71329e+07	7.09314e+06	1.3772e+06	8.7494e+06	9.88639e+06	1.45972e+07	9.81795e+06	1.69924e+06	2.08354e+06	#REF!	#REF!	#REF!	#REF!	#REF!	#REF!	#REF!	#REF!	0.0372559	0.0310572	397.634	4.00182	81.5962	2.92164	316.038	1.08018	4237.46	3302.39	1
420	16.6412	63.7951	1.64727	56.1507	0.599622		0.432727	0.834487	0.795903	0.708116	0.97322	0.75657	0.121069	0.0582459	0.0607686	0.0585857	405685	1.46087e+07	112187	5.6991e+07	5.14177e+06	1.30135e+06	1.04776e+07	1.04819e+07	1.33878e+07	1.19658e+07	1.99699e+06	2.08776e+06	#REF!	#REF!	#REF!	#REF!	#REF!	#REF!	#REF!	#REF!	0.0298512	0.0295551	411.261	4.20787	88.246	3.0291	323.015	1.17876	4462.49	3420.21	1
421	13.9372	62.2994	1.61184	58.1172	0.678932		0.563005	0.715798	0.729163	0.696268	0.917958	0.821169	0.0639382	0.0906937	0.0848501	0.0574312	365668	1.46089e+07	103084	4.50829e+07	6.23377e+06	1.79806e+06	8.02847e+06	7.96444e+06	1.50504e+07	1.50096e+07	1.74897e+06	1.90736e+06	#REF!	#REF!	#REF!	#REF!	#REF!	#REF!	#REF!	#REF!	0.0297456	0.0297458	415.69	3.64612	89.6835	2.70255	326.006	0.943568	3807.42	3040.54	1
422	13.938	65.8868	1.46729	57.6579	0.583336		0.454716	0.662965	0.777565	0.674151	0.764876	0.883884	0.0654269	0.0602044	0.0698156	0.0420635	400276	1.4609e+07	108164	5.12088e+07	6.40032e+06	1.53195e+06	1.00711e+07	1.07634e+07	9.6227e+06	1.00052e+07	1.85282e+06	2.3767e+06	#REF!	#REF!	#REF!	#REF!	#REF!	#REF!	#REF!	#REF!	0.0276714	0.0295049	379.054	3.81707	70.6163	2.77363	308.438	1.04344	4042.05	3141.94	1
423	14.7997	58.6105	1.83078	57.6489	0.631113		0.566279	0.634428	0.806567	0.689223	0.909288	0.805234	0.0740248	0.0669255	0.0640669	0.0525912	396041	1.46089e+07	102807	5.22749e+07	5.30737e+06	1.38299e+06	8.85075e+06	1.00087e+07	9.59631e+06	1.18545e+07	1.91412e+06	2.21771e+06	#REF!	#REF!	#REF!	#REF!	#REF!	#REF!	#REF!	#REF!	0.0294681	0.0296976	388.194	4.05353	75.4218	2.91828	312.773	1.13524	4306.79	3304.67	1
424	15.5895	60.2789	1.83877	56.48	0.501461		0.673512	0.766125	0.751314	0.711459	0.803943	0.731902	0.0602157	0.0541053	0.0828258	0.0402932	419899	1.46088e+07	125558	5.9509e+07	5.95607e+06	1.87179e+06	8.81887e+06	8.91982e+06	8.13515e+06	1.9638e+07	2.21057e+06	1.97034e+06	#REF!	#REF!	#REF!	#REF!	#REF!	#REF!	#REF!	#REF!	0.0315633	0.0299898	418.468	3.94364	92.1199	2.87894	326.349	1.0647	4149.24	3242.41	1
425	15.1159	55.8324	1.30061	56.1586	0.56366		0.635243	0.693721	0.77172	0.714458	0.92304	0.728931	0.066226	0.075416	0.070082	0.0538376	342915	1.46089e+07	109352	4.82828e+07	6.31384e+06	1.34224e+06	9.17895e+06	8.75191e+06	1.32761e+07	1.26195e+07	1.69814e+06	1.91131e+06	#REF!	#REF!	#REF!	#REF!	#REF!	#REF!	#REF!	#REF!	0.0333694	0.0354095	402.68	3.92167	82.1301	2.86223	320.55	1.05944	4139.59	3233.04	1
426	14.8731	52.4511	1.61145	56.9632	0.65573		0.505204	0.72826	0.828757	0.617276	0.82019	0.837116	0.0855884	0.0905716	0.0676639	0.0492241	365658	1.46091e+07	115065	4.41862e+07	6.27726e+06	1.5992e+06	9.91934e+06	8.33025e+06	9.66039e+06	1.40436e+07	1.84148e+06	2.65082e+06	#REF!	#REF!	#REF!	#REF!	#REF!	#REF!	#REF!	#REF!	0.0287078	0.0294025	396.416	4.06834	79.5833	2.85353	316.832	1.21481	4315.73	3225.51	1
427	15.9995	61.6758	1.46675	56.9519	0.515109		0.520921	0.767882	0.708315	0.654427	0.948751	0.764347	0.0800226	0.0675535	0.0549212	0.0509286	386153	1.46087e+07	128356	5.76705e+07	5.86885e+06	1.713e+06	9.01812e+06	7.7986e+06	1.84089e+07	1.07142e+07	1.90375e+06	2.71496e+06	#REF!	#REF!	#REF!	#REF!	#REF!	#REF!	#REF!	#REF!	0.0244215	0.0323037	429.206	3.65665	97.4658	2.66044	331.74	0.996207	3806.1	2983.99	1
428	14.4008	66.7722	1.53489	57.0804	0.609692		0.47761	0.834185	0.797872	0.729225	0.845656	0.708019	0.0700311	0.052564	0.0785136	0.0882902	414115	1.46085e+07	118956	5.49177e+07	6.8081e+06	1.87772e+06	1.14666e+07	9.92024e+06	1.33811e+07	1.07543e+07	1.85751e+06	2.02702e+06	#REF!	#REF!	#REF!	#REF!	#REF!	#REF!	#REF!	#REF!	0.0349129	0.0291764	396.197	4.07382	80.093	2.97095	316.104	1.10288	4322.3	3361	1
429	15.1034	58.2489	1.98032	58.555	0.627615		0.505633	0.613893	0.824159	0.73837	0.871602	0.94557	0.119772	0.0750576	0.0527718	0.0479748	459833	1.4608e+07	100557	4.30239e+07	6.49749e+06	1.43894e+06	1.05046e+07	9.08e+06	1.40609e+07	1.54144e+07	1.66397e+06	2.62339e+06	#REF!	#REF!	#REF!	#REF!	#REF!	#REF!	#REF!	#REF!	0.0315716	0.0320685	426.661	4.2244	97.318	3.06113	329.343	1.16327	4466.24	3448.22	1
430	15.1583	63.8332	1.30476	56.9852	0.640163		0.583036	0.533729	0.728011	0.645093	0.855255	0.742463	0.0649861	0.0741995	0.0620464	0.0585108	433659	1.46092e+07	103810	5.599e+07	5.77243e+06	1.77253e+06	8.093e+06	8.61328e+06	1.39356e+07	2.36076e+07	1.85649e+06	2.43074e+06	#REF!	#REF!	#REF!	#REF!	#REF!	#REF!	#REF!	#REF!	0.0291781	0.0304652	461.388	3.75221	116.039	2.71133	345.349	1.04088	3884.6	3024.36	1
431	16.0636	61.6672	1.45006	58.2661	0.626322		0.433536	0.741584	0.725778	0.715123	0.81914	0.778992	0.0718598	0.0763293	0.0738075	0.0423371	359248	1.4609e+07	102816	4.51749e+07	5.84822e+06	1.36707e+06	8.72561e+06	9.91139e+06	1.12791e+07	1.37941e+07	1.51625e+06	2.03377e+06	#REF!	#REF!	#REF!	#REF!	#REF!	#REF!	#REF!	#REF!	0.034393	0.0286838	401.705	3.92801	82.0451	2.88808	319.66	1.03993	4147.91	3263.07	1
432	14.7147	55.1157	1.44928	57.1643	0.558379		0.491169	0.604043	0.759847	0.663829	0.878864	0.71314	0.0763804	0.123912	0.114062	0.0515504	367081	1.46083e+07	86724.3	5.59349e+07	5.97526e+06	1.84011e+06	8.46333e+06	9.57712e+06	1.51435e+07	1.34166e+07	1.83301e+06	1.93035e+06	#REF!	#REF!	#REF!	#REF!	#REF!	#REF!	#REF!	#REF!	0.0305948	0.0275328	413.942	3.87833	89.0311	2.79874	324.911	1.07959	4078.12	3152.6	1
433	14.2395	53.8162	1.38392	56.5821	0.658095		0.564791	0.664054	0.725039	0.627989	0.680845	0.905512	0.070252	0.0887881	0.0760011	0.0396163	418868	1.46084e+07	102609	5.49897e+07	6.57018e+06	1.22322e+06	7.60823e+06	8.78729e+06	1.00762e+07	8.28237e+06	1.70987e+06	2.19959e+06	#REF!	#REF!	#REF!	#REF!	#REF!	#REF!	#REF!	#REF!	0.0281671	0.0309977	377.329	3.62881	69.6068	2.62272	307.722	1.00609	3825.73	2968.15	1
434	15.4744	55.7569	1.5824	57.4405	0.607479		0.508312	0.74126	0.766597	0.731977	0.83692	0.767387	0.0719698	0.0916637	0.0701467	0.0696682	457959	1.46086e+07	126118	4.78335e+07	7.23757e+06	1.3428e+06	1.05813e+07	8.83572e+06	1.33588e+07	1.10039e+07	1.86421e+06	2.1533e+06	#REF!	#REF!	#REF!	#REF!	#REF!	#REF!	#REF!	#REF!	0.0319558	0.0292349	405.547	4.03773	85.3705	2.95733	320.176	1.0804	4271.14	3339.95	1
435	13.1881	64.7563	1.57593	57.4733	0.564719		0.464732	0.859323	0.718324	0.709007	0.895361	0.925242	0.082743	0.0587299	0.0633366	0.050092	400148	1.46087e+07	105089	4.58065e+07	6.73612e+06	1.50683e+06	7.42152e+06	7.95942e+06	1.00969e+07	1.0318e+07	1.58314e+06	2.49778e+06	#REF!	#REF!	#REF!	#REF!	#REF!	#REF!	#REF!	#REF!	0.0304314	0.0313455	379.729	3.59211	70.8375	2.68259	308.891	0.909515	3780.82	3036.27	1
436	11.802	69.1941	1.49426	58.4886	0.498582		0.462637	0.590679	0.739518	0.677486	0.948794	0.831645	0.0812997	0.0717002	0.0913892	0.0359627	396785	1.46086e+07	108364	4.94869e+07	6.44822e+06	1.41224e+06	8.54313e+06	1.03892e+07	1.03768e+07	1.24022e+07	1.97287e+06	2.51487e+06	#REF!	#REF!	#REF!	#REF!	#REF!	#REF!	#REF!	#REF!	0.0279793	0.0322093	382.413	3.39691	73.0877	2.54052	309.325	0.85639	3552.05	2869.47	1
437	14.786	57.8672	1.77003	56.9395	0.523543		0.497871	0.762773	0.777405	0.694711	0.949856	0.852643	0.071673	0.0818165	0.0801395	0.0458807	398754	1.46084e+07	100094	5.4631e+07	5.81569e+06	1.63181e+06	1.13849e+07	9.89508e+06	1.29383e+07	9.23151e+06	1.79427e+06	2.47193e+06	#REF!	#REF!	#REF!	#REF!	#REF!	#REF!	#REF!	#REF!	0.0290589	0.0272952	391.935	3.9903	77.7302	2.89188	314.205	1.09841	4229.82	3271.79	1
438	16.4749	51.8996	1.62924	57.4558	0.601798		0.50168	0.75279	0.770291	0.726934	0.930746	0.699669	0.110577	0.0861227	0.052376	0.0511568	383101	1.4608e+07	109014	5.59403e+07	7.21036e+06	1.69727e+06	8.3864e+06	1.0087e+07	1.01289e+07	9.09052e+06	1.71737e+06	2.35753e+06	#REF!	#REF!	#REF!	#REF!	#REF!	#REF!	#REF!	#REF!	0.0285165	0.031981	384.291	4.06693	73.2074	2.96733	311.084	1.0996	4326.22	3363.69	1
439	15.2248	59.4648	1.68118	56.3894	0.608971		0.536095	0.860454	0.793838	0.689706	0.834512	0.902191	0.0417839	0.0581141	0.0617909	0.0495794	357195	1.46084e+07	112782	6.03134e+07	5.6454e+06	1.67109e+06	8.38684e+06	9.24179e+06	1.75557e+07	7.6155e+06	1.81509e+06	2.1752e+06	#REF!	#REF!	#REF!	#REF!	#REF!	#REF!	#REF!	#REF!	0.0316372	0.0287832	402.666	4.11443	82.9103	2.95577	319.756	1.15866	4362.87	3340.6	1
440	16.0695	52.5969	1.24249	58.1132	0.632075		0.507893	0.74795	0.703091	0.63547	0.915346	0.767941	0.0652368	0.113114	0.077945	0.0408073	463325	1.46087e+07	116211	6.24897e+07	5.99883e+06	1.23177e+06	8.55713e+06	8.79024e+06	1.2207e+07	1.00685e+07	1.76528e+06	2.3252e+06	#REF!	#REF!	#REF!	#REF!	#REF!	#REF!	#REF!	#REF!	0.0267456	0.033783	404.137	3.64321	85.0906	2.64107	319.047	1.00214	3815.6	2973.92	1
441	15.3295	68.4409	1.49966	57.0126	0.611662		0.467355	0.762356	0.819269	0.737912	0.907006	0.694369	0.146868	0.0568282	0.0851331	0.0602113	490088	1.46087e+07	114793	5.58373e+07	6.24614e+06	1.63959e+06	8.94384e+06	9.40967e+06	9.51384e+06	7.56189e+06	1.84033e+06	2.33319e+06	#REF!	#REF!	#REF!	#REF!	#REF!	#REF!	#REF!	#REF!	0.0404188	0.029515	371.868	4.25952	68.295	3.0837	303.573	1.17582	4561.71	3503.39	1
442	14.3808	48.7857	1.50558	56.2128	0.595608		0.388552	0.768034	0.81385	0.733443	0.92334	0.952139	0.0545789	0.0835079	0.0435127	0.0589392	380127	1.46088e+07	91155.3	5.66538e+07	6.19768e+06	1.5946e+06	9.51623e+06	9.20164e+06	1.29957e+07	1.31658e+07	1.96146e+06	2.03652e+06	#REF!	#REF!	#REF!	#REF!	#REF!	#REF!	#REF!	#REF!	0.0391672	0.0292645	398.578	4.14273	81.71	3.01229	316.868	1.13044	4399.73	3407.27	1
443	15.8333	45.6769	1.58669	56.4864	0.610955		0.469953	0.668122	0.729415	0.676094	0.925447	0.826605	0.0620129	0.0836761	0.0709919	0.0364012	461259	1.46088e+07	115116	5.61434e+07	5.94228e+06	1.11425e+06	1.03559e+07	1.023e+07	1.06718e+07	9.3218e+06	2.03613e+06	1.97353e+06	#REF!	#REF!	#REF!	#REF!	#REF!	#REF!	#REF!	#REF!	0.0263471	0.03023	391.836	3.79986	77.9505	2.76814	313.885	1.03173	4009.35	3128.24	1
444	15.6158	56.852	1.37677	56.8446	0.494712		0.574885	0.589711	0.711157	0.656815	0.76579	0.733432	0.038187	0.0669501	0.0958455	0.0370294	376927	1.46089e+07	114441	5.15982e+07	4.55076e+06	1.37762e+06	8.50228e+06	7.40321e+06	1.03384e+07	9.64172e+06	1.917e+06	2.20955e+06	#REF!	#REF!	#REF!	#REF!	#REF!	#REF!	#REF!	#REF!	0.0330735	0.0262831	381.745	3.7852	71.6027	2.74249	310.143	1.04271	4002.46	3104.88	1
445	15.2239	51.821	1.5518	57.3786	0.585204		0.55058	0.610204	0.682269	0.703238	0.896412	0.598768	0.0824415	0.0727104	0.0470618	0.038438	397409	1.46083e+07	103981	5.00355e+07	7.04689e+06	1.52945e+06	9.03099e+06	9.42595e+06	6.38592e+06	1.09296e+07	1.91672e+06	1.93103e+06	#REF!	#REF!	#REF!	#REF!	#REF!	#REF!	#REF!	#REF!	0.0318537	0.0310517	371.973	3.62023	66.3931	2.69577	305.58	0.92446	3821.15	3055.98	1
446	14.6349	64.3071	1.4806	56.1417	0.464281		0.570183	0.706143	0.861219	0.715	0.816455	0.879011	0.0628424	0.0849623	0.108631	0.0674367	435726	1.46086e+07	116506	4.79835e+07	7.76609e+06	1.64981e+06	9.9128e+06	1.05928e+07	1.35093e+07	1.66908e+07	1.91858e+06	2.25698e+06	#REF!	#REF!	#REF!	#REF!	#REF!	#REF!	#REF!	#REF!	0.0293582	0.0283163	426.904	4.33795	96.7398	3.09997	330.164	1.23798	4597.52	3493.8	1
447	15.4023	63.1354	1.70977	57.0694	0.619003		0.571908	0.701159	0.677947	0.646312	0.841671	0.805638	0.0647579	0.0920115	0.0954674	0.0517763	417132	1.46088e+07	90354.7	5.03518e+07	7.02379e+06	1.66913e+06	8.76708e+06	1.01948e+07	1.12587e+07	9.76116e+06	1.81123e+06	2.39028e+06	#REF!	#REF!	#REF!	#REF!	#REF!	#REF!	#REF!	#REF!	0.0334479	0.0354696	387.583	3.46038	75.7814	2.54389	311.802	0.916492	3620.4	2870.67	1
448	14.1043	45.6102	1.82487	56.9474	0.560461		0.502854	0.675922	0.797523	0.68222	0.936228	0.836197	0.0776723	0.0911363	0.101281	0.0660654	428770	1.46074e+07	108400	6.27052e+07	5.9669e+06	1.46315e+06	8.22485e+06	1.15726e+07	1.46591e+07	1.32445e+07	1.87464e+06	2.9069e+06	#REF!	#REF!	#REF!	#REF!	#REF!	#REF!	#REF!	#REF!	0.0296636	0.0267654	417.269	4.06949	92.5487	2.92309	324.72	1.14641	4296.21	3293.11	1
449	16.3002	57.7572	1.53162	57.6374	0.628917		0.501738	0.853414	0.769884	0.700014	0.780939	0.949752	0.0599797	0.0539159	0.0925234	0.0377777	413031	1.46095e+07	109929	5.51106e+07	7.94582e+06	1.40837e+06	1.09651e+07	9.35082e+06	9.26649e+06	1.24619e+07	2.034e+06	2.51401e+06	#REF!	#REF!	#REF!	#REF!	#REF!	#REF!	#REF!	#REF!	0.0278459	0.0302128	398.073	4.06849	81.5807	2.9459	316.492	1.12258	4314.24	3330.51	1
450	15.3352	61.2195	1.81944	56.2169	0.567618		0.539423	0.751378	0.78638	0.685266	0.880722	0.856509	0.0891414	0.0692309	0.0633597	0.0444366	449747	1.46082e+07	95560.3	5.81602e+07	5.88941e+06	1.7862e+06	8.6691e+06	8.84302e+06	8.84115e+06	1.27576e+07	2.16299e+06	2.08284e+06	#REF!	#REF!	#REF!	#REF!	#REF!	#REF!	#REF!	#REF!	0.031397	0.030089	393.959	4.05527	79.6565	2.91459	314.302	1.14068	4303.05	3296.16	1
451	17.6723	56.1712	1.54869	56.7645	0.429947		0.448333	0.534269	0.716585	0.675824	0.890053	0.875884	0.0719914	0.0951777	0.0827264	0.0389752	343682	1.46092e+07	119462	5.11078e+07	6.65257e+06	1.75057e+06	9.86082e+06	1.08671e+07	9.82264e+06	1.35462e+07	1.86976e+06	2.37067e+06	#REF!	#REF!	#REF!	#REF!	#REF!	#REF!	#REF!	#REF!	0.0279039	0.033135	403.857	3.8406	82.9289	2.78258	320.928	1.05802	4044.51	3139.99	1
452	14.8277	58.6775	1.55456	57.0022	0.544691		0.494314	0.767422	0.782531	0.565959	0.797502	0.960047	0.0473824	0.0765857	0.0804184	0.0364226	357115	1.46087e+07	118491	6.35804e+07	5.69106e+06	1.64632e+06	9.63473e+06	8.38818e+06	1.15579e+07	1.44396e+07	1.69259e+06	2.48051e+06	#REF!	#REF!	#REF!	#REF!	#REF!	#REF!	#REF!	#REF!	0.0289139	0.0277289	405.523	3.85904	84.5515	2.68586	320.971	1.17318	4064.2	3026.34	1
453	15.0642	56.4093	1.81974	57.0905	0.576973		0.510873	0.727028	0.786486	0.660189	0.938597	0.691926	0.085146	0.0727004	0.0774726	0.0767418	402431	1.46093e+07	103071	6.26366e+07	6.60899e+06	1.64928e+06	1.07288e+07	1.00072e+07	1.42167e+07	1.3465e+07	1.93176e+06	2.59588e+06	#REF!	#REF!	#REF!	#REF!	#REF!	#REF!	#REF!	#REF!	0.0274875	0.0302752	420.339	4.02336	93.4871	2.87136	326.852	1.152	4239.71	3232.26	1
454	15.9461	58.2701	1.5729	57.3529	0.663064		0.434797	0.532682	0.714611	0.674937	0.887615	0.914952	0.0520984	0.0701489	0.0610719	0.0490247	392705	1.46091e+07	102782	5.74661e+07	6.66499e+06	1.70232e+06	9.72951e+06	7.94324e+06	1.59704e+07	1.56974e+07	1.73712e+06	2.07706e+06	#REF!	#REF!	#REF!	#REF!	#REF!	#REF!	#REF!	#REF!	0.0327472	0.0284099	430.214	3.7652	98.4531	2.75453	331.761	1.01067	3930.82	3091.97	1
455	17.4293	57.6283	1.5282	57.1028	0.621475		0.443255	0.745713	0.720008	0.681595	0.906628	0.828709	0.124582	0.0563092	0.0781001	0.0489058	455230	1.4609e+07	110237	5.36378e+07	6.32641e+06	1.41456e+06	9.08414e+06	1.12875e+07	6.66207e+06	1.4534e+07	1.60349e+06	2.11874e+06	#REF!	#REF!	#REF!	#REF!	#REF!	#REF!	#REF!	#REF!	0.0277623	0.0301694	399.914	3.896	82.3966	2.83926	317.518	1.05674	4112.62	3206.17	1
456	14.2381	58.4571	1.84035	56.2041	0.5507		0.504465	0.636176	0.781522	0.626634	0.958757	0.890452	0.074639	0.0796571	0.0832248	0.051744	417723	1.46078e+07	127368	5.4578e+07	5.2491e+06	1.50756e+06	8.41091e+06	1.14621e+07	1.06423e+07	1.35906e+07	1.586e+06	2.37989e+06	#REF!	#REF!	#REF!	#REF!	#REF!	#REF!	#REF!	#REF!	0.0320974	0.0281445	399.109	3.91464	81.378	2.77866	317.731	1.13598	4135.01	3137	1
457	14.6903	64.7978	1.69598	57.786	0.625565		0.54178	0.827611	0.82706	0.651398	0.749376	0.832409	0.0603183	0.0557147	0.060389	0.04404	410914	1.46091e+07	105976	5.44841e+07	6.11268e+06	1.48801e+06	8.69772e+06	8.6484e+06	1.63478e+07	1.31098e+07	1.64979e+06	2.80804e+06	#REF!	#REF!	#REF!	#REF!	#REF!	#REF!	#REF!	#REF!	0.0276981	0.0336078	423.847	4.01902	95.2834	2.8545	328.564	1.16451	4231.17	3210.94	1
458	18.0879	60.6032	1.40469	57.5438	0.577523		0.448658	0.786308	0.788393	0.695419	0.954061	0.687547	0.0731803	0.0702498	0.0492265	0.0547152	384461	1.46074e+07	112314	6.66373e+07	6.36884e+06	1.7036e+06	1.00603e+07	1.02349e+07	1.29313e+07	7.78291e+06	2.21473e+06	2.30327e+06	#REF!	#REF!	#REF!	#REF!	#REF!	#REF!	#REF!	#REF!	0.0281371	0.0260344	396.155	4.37448	80.6915	3.12733	315.463	1.24715	4670.57	3541.53	1
459	14.249	61.7273	1.61772	57.1324	0.659217		0.642158	0.636553	0.733926	0.672476	0.86109	0.88684	0.0866283	0.0734488	0.0461235	0.0427701	452535	1.46093e+07	115494	4.96528e+07	5.82558e+06	1.34003e+06	1.01328e+07	8.4664e+06	5.03615e+06	1.23422e+07	1.4844e+06	2.05916e+06	#REF!	#REF!	#REF!	#REF!	#REF!	#REF!	#REF!	#REF!	0.033976	0.0261296	371.47	3.80193	66.5729	2.77134	304.897	1.03059	4032.1	3143.32	1
460	12.7901	61.7033	1.90227	56.9705	0.581985		0.537417	0.687108	0.858942	0.661598	0.802911	0.752803	0.07136	0.0502011	0.0778381	0.0483764	413315	1.4608e+07	117855	4.94535e+07	5.03073e+06	1.77173e+06	1.09639e+07	1.11586e+07	1.18186e+07	8.14056e+06	1.83379e+06	2.07664e+06	#REF!	#REF!	#REF!	#REF!	#REF!	#REF!	#REF!	#REF!	0.0342675	0.0292246	373.205	3.99803	67.6556	2.86204	305.55	1.13599	4257.51	3247.3	1
461	12.901	64.7789	1.63774	57.4374	0.610502		0.528123	0.748285	0.718697	0.625266	0.959735	0.754946	0.0654581	0.0508555	0.083137	0.0398351	524178	1.46088e+07	105462	4.52547e+07	6.78485e+06	1.43015e+06	9.99257e+06	1.00085e+07	1.02389e+07	1.54188e+07	1.95965e+06	2.01733e+06	#REF!	#REF!	#REF!	#REF!	#REF!	#REF!	#REF!	#REF!	0.0281807	0.029235	404.741	3.42471	86.1125	2.51003	318.629	0.914677	3561.92	2821.13	1
462	17.8449	61.5745	1.69037	56.7906	0.57686		0.466674	0.773602	0.719698	0.6603	0.93628	0.821504	0.0565953	0.0503995	0.0392924	0.0542872	440100	1.46091e+07	109408	6.19031e+07	6.24092e+06	1.87044e+06	1.02312e+07	7.30163e+06	1.37508e+07	1.27112e+07	1.62599e+06	2.08124e+06	#REF!	#REF!	#REF!	#REF!	#REF!	#REF!	#REF!	#REF!	0.0263382	0.0311733	424.291	3.85778	95.4051	2.79006	328.886	1.06772	4043.98	3136.17	1
463	14.2184	54.4746	1.66735	56.318	0.543053		0.583494	0.669972	0.798794	0.736824	0.949412	0.827808	0.0716167	0.0469575	0.0681943	0.0589401	410263	1.46086e+07	121265	6.31967e+07	6.05394e+06	1.5974e+06	7.65349e+06	9.56506e+06	1.33776e+07	1.32508e+07	2.251e+06	2.08756e+06	#REF!	#REF!	#REF!	#REF!	#REF!	#REF!	#REF!	#REF!	0.0315234	0.0263074	409.243	4.14536	87.4919	3.02206	321.751	1.12331	4392.12	3412.8	1
464	16.0349	61.1836	1.61743	57.3249	0.574902		0.408246	0.802665	0.746382	0.706778	0.720519	0.961036	0.116121	0.101518	0.0907442	0.0472545	394220	1.46083e+07	122176	5.91857e+07	6.63255e+06	1.64173e+06	7.04757e+06	9.45141e+06	6.81433e+06	1.40146e+07	1.97326e+06	2.27816e+06	#REF!	#REF!	#REF!	#REF!	#REF!	#REF!	#REF!	#REF!	0.0281871	0.0294154	392.65	3.99985	77.9059	2.91301	314.744	1.08684	4240.17	3296.08	1
465	16.3917	42.1227	1.66262	57.53	0.629305		0.55227	0.66927	0.669142	0.699889	0.820306	0.71201	0.063573	0.0678076	0.0680155	0.0539982	417947	1.46082e+07	104545	6.07217e+07	5.87312e+06	1.30905e+06	1.0489e+07	1.00448e+07	1.12379e+07	1.27803e+07	2.29477e+06	2.39986e+06	#REF!	#REF!	#REF!	#REF!	#REF!	#REF!	#REF!	#REF!	0.0295903	0.0289158	406.939	3.66181	86.9485	2.72698	319.991	0.934833	3834.35	3071.57	1
466	15.733	61.7562	1.53457	56.1552	0.574292		0.466499	0.816402	0.756268	0.664702	0.91268	0.839139	0.0879108	0.0946148	0.0694083	0.0317098	355263	1.46081e+07	105192	5.47198e+07	6.28691e+06	1.58518e+06	1.0683e+07	1.08679e+07	1.2041e+07	9.46879e+06	1.97507e+06	2.19326e+06	#REF!	#REF!	#REF!	#REF!	#REF!	#REF!	#REF!	#REF!	0.0284318	0.0309381	390.035	3.88915	75.877	2.80183	314.158	1.08731	4114.56	3169.34	1
467	13.6294	59.7683	1.38321	57.2825	0.512985		0.460433	0.696434	0.785213	0.660366	0.797872	0.684399	0.0583381	0.0864387	0.0559162	0.0299461	391899	1.46077e+07	87783.6	6.10821e+07	6.01911e+06	1.57055e+06	8.98213e+06	9.39078e+06	9.10021e+06	1.68561e+07	1.6115e+06	1.82921e+06	#REF!	#REF!	#REF!	#REF!	#REF!	#REF!	#REF!	#REF!	0.0267901	0.0239592	403.425	3.93195	83.3857	2.83118	320.039	1.10077	4150.75	3195.82	1
468	13.5169	56.0847	1.5222	56.8902	0.654483		0.50811	0.828772	0.77674	0.694103	0.799694	0.929467	0.078545	0.052896	0.104771	0.0377364	408239	1.46091e+07	105999	5.93624e+07	6.82709e+06	1.68036e+06	9.01239e+06	9.09606e+06	1.02277e+07	1.27808e+07	1.97425e+06	2.52462e+06	#REF!	#REF!	#REF!	#REF!	#REF!	#REF!	#REF!	#REF!	0.0287933	0.0329119	392.648	3.77694	78.6882	2.76629	313.959	1.01066	3981.99	3125.36	1
469	13.9948	47.2676	1.63838	57.386	0.537286		0.411712	0.596454	0.774047	0.660474	0.875249	0.721543	0.075878	0.0683556	0.113217	0.04112	396291	1.46083e+07	143931	5.01194e+07	6.35167e+06	1.68858e+06	1.0018e+07	9.22406e+06	1.10609e+07	9.65171e+06	1.76291e+06	2.47001e+06	#REF!	#REF!	#REF!	#REF!	#REF!	#REF!	#REF!	#REF!	0.0325708	0.0280042	380.531	3.81438	71.2837	2.7606	309.248	1.05378	4037.47	3126.17	1
470	14.6916	53.9205	1.90579	57.521	0.62419		0.486739	0.831954	0.722547	0.714104	0.96447	0.826667	0.0868866	0.0668306	0.0441736	0.0397079	394971	1.46079e+07	105327	5.72896e+07	5.28194e+06	1.61863e+06	1.03516e+07	9.55344e+06	9.69148e+06	1.00211e+07	1.93486e+06	1.94644e+06	#REF!	#REF!	#REF!	#REF!	#REF!	#REF!	#REF!	#REF!	0.0276826	0.0297359	382.14	3.73822	71.8732	2.77196	310.267	0.966267	3947.65	3138.74	1
471	14.8776	68.2651	1.88804	57.0269	0.567231		0.449586	0.730333	0.819164	0.657503	0.845128	0.730227	0.0576054	0.062845	0.0804322	0.0563619	415470	1.46085e+07	116553	5.55718e+07	6.36282e+06	1.624e+06	9.11173e+06	1.0303e+07	1.2637e+07	1.34559e+07	2.15954e+06	1.9165e+06	#REF!	#REF!	#REF!	#REF!	#REF!	#REF!	#REF!	#REF!	0.0330208	0.0288537	405.766	4.08924	85.3599	2.90474	320.406	1.1845	4330.59	3279.05	1
472	16.0661	59.355	1.65759	57.3431	0.555243		0.606439	0.671459	0.75975	0.745269	0.893603	0.674397	0.0985948	0.0812471	0.066729	0.0495153	433929	1.46094e+07	114044	5.61442e+07	5.63138e+06	1.51097e+06	9.03866e+06	8.82513e+06	9.17304e+06	1.39201e+07	2.24953e+06	2.49128e+06	#REF!	#REF!	#REF!	#REF!	#REF!	#REF!	#REF!	#REF!	0.0289664	0.0321725	404.836	4.04454	85.5502	2.97038	319.286	1.07416	4279.74	3354.88	1
473	15.9115	54.8107	1.92199	56.4924	0.511344		0.618678	0.726296	0.744176	0.703018	0.801881	0.93823	0.0940005	0.0751232	0.0638668	0.0680661	491403	1.46079e+07	99637.2	5.47814e+07	6.13561e+06	1.64627e+06	1.03526e+07	8.71136e+06	1.28404e+07	1.55269e+07	1.59143e+06	2.43547e+06	#REF!	#REF!	#REF!	#REF!	#REF!	#REF!	#REF!	#REF!	0.026462	0.0245673	429.609	4.0128	98.6533	2.91837	330.956	1.09443	4218.21	3281.54	1
474	15.0842	58.7729	1.17018	57.1966	0.615881		0.490512	0.729608	0.808208	0.685844	0.808737	0.909088	0.0614845	0.0758804	0.0734515	0.0463038	451819	1.4609e+07	107479	4.92516e+07	7.15338e+06	1.57864e+06	8.40485e+06	1.02008e+07	6.73301e+06	1.33065e+07	2.09313e+06	2.1708e+06	#REF!	#REF!	#REF!	#REF!	#REF!	#REF!	#REF!	#REF!	0.0317286	0.0304791	387.081	4.13449	75.6993	2.9601	311.382	1.1744	4401.69	3352.83	1
475	16.5061	57.5507	1.55433	57.0927	0.679284		0.505861	0.665784	0.76882	0.697827	0.836993	0.887099	0.06929	0.0509495	0.0674383	0.0681479	465312	1.46088e+07	119286	6.01613e+07	6.8406e+06	1.68417e+06	7.13794e+06	8.67287e+06	1.30765e+07	1.44422e+07	1.86097e+06	2.60568e+06	#REF!	#REF!	#REF!	#REF!	#REF!	#REF!	#REF!	#REF!	0.031384	0.0293625	422.874	4.07096	96.1134	2.95132	326.761	1.11964	4292.3	3322.25	1
476	15.2309	54.8834	1.60979	57.0883	0.609435		0.576197	0.720326	0.693417	0.656855	0.949039	0.827573	0.0706627	0.0764835	0.0581982	0.0845861	429220	1.46081e+07	89823.4	5.72325e+07	5.68149e+06	1.33833e+06	8.68451e+06	9.20819e+06	1.2184e+07	1.04628e+07	1.99716e+06	2.72482e+06	#REF!	#REF!	#REF!	#REF!	#REF!	#REF!	#REF!	#REF!	0.0320967	0.0324453	396.607	3.58846	81.5207	2.62926	315.086	0.959206	3759.72	2963.81	1
477	16.7532	55.0476	1.53535	56.6853	0.607749		0.54157	0.584119	0.803768	0.725695	0.584748	0.865019	0.055915	0.0414783	0.0733427	0.0495206	409639	1.46086e+07	111692	5.15821e+07	7.0844e+06	1.45838e+06	9.83361e+06	1.00724e+07	1.38755e+07	1.56278e+07	2.07285e+06	2.08885e+06	#REF!	#REF!	#REF!	#REF!	#REF!	#REF!	#REF!	#REF!	0.0291561	0.0285338	429.948	4.28263	98.3727	3.09082	331.575	1.19181	4530.4	3481.56	1
478	16.4394	69.3626	1.59798	57.2283	0.610572		0.53368	0.737026	0.794918	0.705798	0.832318	0.712418	0.0701848	0.0533373	0.102641	0.0409748	404730	1.46086e+07	109397	5.74125e+07	6.40514e+06	1.39055e+06	8.6097e+06	1.08217e+07	1.40804e+07	1.21126e+07	1.63588e+06	2.20408e+06	#REF!	#REF!	#REF!	#REF!	#REF!	#REF!	#REF!	#REF!	0.0268725	0.025533	417.152	4.28938	91.0464	3.07976	326.105	1.20962	4551.01	3476.08	1
479	15.911	55.0755	1.18389	57.5512	0.560853		0.595354	0.708699	0.797148	0.719443	0.893604	0.923012	0.0743007	0.0819796	0.0842665	0.107483	437596	1.46082e+07	100914	6.19454e+07	6.47005e+06	1.72135e+06	9.34588e+06	9.97038e+06	5.15039e+06	1.25631e+07	1.56695e+06	2.02118e+06	#REF!	#REF!	#REF!	#REF!	#REF!	#REF!	#REF!	#REF!	0.027189	0.02674	379.55	4.20963	70.7469	3.03998	308.804	1.16965	4496.25	3450.3	1
480	15.453	58.2172	1.54267	57.7971	0.637763		0.50207	0.745699	0.741726	0.697695	0.907119	0.859942	0.0567492	0.0844708	0.0605749	0.039882	387789	1.46084e+07	101959	5.86015e+07	6.89632e+06	1.58682e+06	1.02529e+07	9.70438e+06	8.80493e+06	1.11889e+07	1.89831e+06	2.07051e+06	#REF!	#REF!	#REF!	#REF!	#REF!	#REF!	#REF!	#REF!	0.0256408	0.0305541	387.339	3.86622	74.7354	2.82755	312.604	1.03868	4090.7	3200.27	1
481	14.6769	50.6624	1.86775	57.9308	0.557328		0.531693	0.682177	0.770374	0.661012	0.750544	0.770247	0.0456725	0.0954053	0.092037	0.0698455	416624	1.46096e+07	96117.2	5.51759e+07	7.53887e+06	1.53634e+06	1.11603e+07	1.20939e+07	8.16115e+06	1.761e+07	2.07448e+06	2.10185e+06	#REF!	#REF!	#REF!	#REF!	#REF!	#REF!	#REF!	#REF!	0.0303614	0.0283725	406.698	3.9026	86.0073	2.80757	320.691	1.09503	4113.47	3165.85	1
482	15.3012	53.7052	1.64219	57.2425	0.511764		0.652427	0.747473	0.775029	0.704505	0.970631	0.789407	0.0565713	0.0657472	0.0777751	0.0473532	391654	1.46084e+07	106873	4.2855e+07	5.2486e+06	1.4542e+06	8.52441e+06	1.10938e+07	1.09632e+07	8.3112e+06	1.91807e+06	2.25135e+06	#REF!	#REF!	#REF!	#REF!	#REF!	#REF!	#REF!	#REF!	0.033193	0.0290596	379.191	4.05389	70.3365	2.93357	308.854	1.12032	4316.21	3327.46	1
483	16.3702	53.3839	1.89808	55.344	0.588673		0.621587	0.67063	0.78088	0.663702	0.852243	0.721087	0.0810347	0.0570921	0.0652184	0.0317422	372652	1.46076e+07	119174	5.91976e+07	5.25071e+06	1.4242e+06	1.0929e+07	8.26412e+06	1.26301e+07	1.38551e+07	1.69986e+06	2.14046e+06	#REF!	#REF!	#REF!	#REF!	#REF!	#REF!	#REF!	#REF!	0.0326943	0.031044	411.339	4.06369	87.7162	2.90075	323.623	1.16294	4295.42	3272.07	1
484	18.2417	48.4757	1.55349	56.2132	0.678558		0.590156	0.571193	0.746973	0.742176	0.95476	0.817695	0.0570677	0.0744234	0.0379066	0.0657716	388805	1.46097e+07	101317	5.3816e+07	6.20234e+06	1.49718e+06	9.62648e+06	9.37652e+06	8.44024e+06	1.26297e+07	1.64216e+06	1.98849e+06	#REF!	#REF!	#REF!	#REF!	#REF!	#REF!	#REF!	#REF!	0.0296817	0.0268613	394.292	4.19441	79.1985	3.08978	315.093	1.10463	4463.87	3499.53	1
485	16.2012	64.8321	1.64657	56.6262	0.665315		0.554936	0.80746	0.740416	0.681053	0.951065	0.764999	0.0920554	0.074769	0.106622	0.0539154	409678	1.46093e+07	118801	6.6885e+07	6.55391e+06	1.3175e+06	8.99754e+06	1.08204e+07	1.19817e+07	1.21158e+07	1.83199e+06	2.64177e+06	#REF!	#REF!	#REF!	#REF!	#REF!	#REF!	#REF!	#REF!	0.0327494	0.03318	403.909	3.85643	85.2629	2.80811	318.646	1.04832	4062.8	3167.23	1
486	15.5046	65.3123	1.73554	56.5376	0.596313		0.584227	0.579501	0.728266	0.672295	0.786051	0.813597	0.0770817	0.0642457	0.105796	0.0542863	444076	1.46083e+07	91391.9	5.95627e+07	5.80519e+06	1.85492e+06	8.12766e+06	9.60384e+06	1.60041e+07	1.13438e+07	1.92991e+06	2.66236e+06	#REF!	#REF!	#REF!	#REF!	#REF!	#REF!	#REF!	#REF!	0.0311905	0.0311166	418.001	3.7755	93.1609	2.74866	324.84	1.02685	3954.97	3090.47	1
487	16.8023	55.6713	1.4285	57.298	0.583698		0.631131	0.65639	0.70373	0.689251	0.900909	0.699401	0.0868629	0.105176	0.0712018	0.0306816	444287	1.46083e+07	127328	5.55306e+07	4.76834e+06	1.56292e+06	8.4889e+06	8.70425e+06	2.03702e+07	1.4665e+07	1.65017e+06	2.24326e+06	#REF!	#REF!	#REF!	#REF!	#REF!	#REF!	#REF!	#REF!	0.0292198	0.0282503	456.083	3.81862	112.577	2.79911	343.506	1.0195	3966.82	3129.49	1
488	15.39	48.7783	1.68117	57.5125	0.595722		0.522516	0.6467	0.717944	0.628568	0.943552	0.889991	0.0755992	0.0603572	0.0407171	0.0782994	384495	1.46092e+07	115444	5.54501e+07	4.88191e+06	1.58533e+06	1.10038e+07	9.90464e+06	1.58394e+07	1.915e+07	1.58937e+06	1.85869e+06	#REF!	#REF!	#REF!	#REF!	#REF!	#REF!	#REF!	#REF!	0.0270245	0.0307943	449.649	3.69018	107.684	2.65752	341.965	1.03266	3824.5	2970.39	1
489	14.7347	54.9193	1.34607	56.1263	0.620624		0.529781	0.772609	0.741463	0.701127	0.917717	0.808448	0.0937396	0.0711805	0.0349807	0.0468101	394145	1.46083e+07	115922	5.05995e+07	7.01141e+06	1.47609e+06	1.00657e+07	8.64072e+06	1.31988e+07	1.13237e+07	1.74005e+06	2.17806e+06	#REF!	#REF!	#REF!	#REF!	#REF!	#REF!	#REF!	#REF!	0.033437	0.0331173	397.536	3.74056	80.3818	2.75353	317.155	0.987033	3934.96	3108.89	1
490	11.9578	65.1837	1.44395	56.2344	0.591775		0.670603	0.757258	0.770134	0.690013	0.879316	0.912564	0.149292	0.0745638	0.0556219	0.0522022	456468	1.46079e+07	109509	4.51833e+07	7.02083e+06	1.42046e+06	8.16677e+06	9.44313e+06	1.07015e+07	1.4004e+07	1.68976e+06	1.63298e+06	#REF!	#REF!	#REF!	#REF!	#REF!	#REF!	#REF!	#REF!	0.0342899	0.0328962	387.526	3.51072	75.8642	2.61503	311.662	0.89569	3678.76	2952.99	1
491	16.5672	63.274	1.63235	56.7797	0.594781		0.511093	0.665281	0.760374	0.709465	0.851013	0.750708	0.0642842	0.0643547	0.0557157	0.0385135	389352	1.46082e+07	136443	6.07292e+07	5.71491e+06	1.29972e+06	7.78578e+06	9.88243e+06	1.77104e+07	1.34543e+07	2.15083e+06	2.33276e+06	#REF!	#REF!	#REF!	#REF!	#REF!	#REF!	#REF!	#REF!	0.0332977	0.0350425	432.552	3.94417	100.067	2.87593	332.485	1.06824	4135.77	3230.97	1
492	16.9011	65.357	1.46879	56.7151	0.548774		0.535533	0.744857	0.757061	0.720115	0.934509	0.838628	0.0805518	0.0788775	0.0866653	0.0573229	475447	1.46085e+07	105635	4.98055e+07	6.27278e+06	1.48579e+06	1.03365e+07	1.06469e+07	1.01572e+07	1.37536e+07	2.1421e+06	1.99773e+06	#REF!	#REF!	#REF!	#REF!	#REF!	#REF!	#REF!	#REF!	0.0323758	0.0296254	407.349	4.05943	86.9406	2.95706	320.408	1.10237	4294.48	3338.07	1
493	13.2153	53.1038	1.51515	57.1918	0.546787		0.540829	0.632562	0.703379	0.741108	0.929916	0.907497	0.0883585	0.0558696	0.0728167	0.0506083	471397	1.46083e+07	128253	5.71749e+07	5.16615e+06	1.3226e+06	1.03313e+07	1.05612e+07	1.05583e+07	1.04425e+07	1.6312e+06	1.93787e+06	#REF!	#REF!	#REF!	#REF!	#REF!	#REF!	#REF!	#REF!	0.0343426	0.0345756	383.9	3.51818	73.8155	2.66809	310.085	0.850086	3691.02	3016.5	1
494	12.5346	59.5131	1.43403	56.6447	0.508861		0.629363	0.642538	0.792228	0.696603	0.91648	0.8251	0.0637955	0.0683405	0.0833572	0.0356883	386412	1.4609e+07	121105	4.2398e+07	5.86949e+06	1.88147e+06	1.1247e+07	1.00929e+07	1.39967e+07	1.73266e+07	1.73418e+06	2.42818e+06	#REF!	#REF!	#REF!	#REF!	#REF!	#REF!	#REF!	#REF!	0.0293551	0.0282036	417.836	3.80045	91.6912	2.78972	326.145	1.01072	3984.02	3139.5	1
495	18.6355	59.2689	1.87358	56.7711	0.576523		0.452382	0.773046	0.839282	0.689595	0.883089	0.669744	0.0555911	0.0545804	0.0705389	0.0443858	462193	1.46085e+07	117144	4.96476e+07	6.71751e+06	1.62545e+06	8.02784e+06	1.18754e+07	6.68584e+06	1.60625e+07	2.20642e+06	2.03301e+06	#REF!	#REF!	#REF!	#REF!	#REF!	#REF!	#REF!	#REF!	0.0256727	0.0279282	412.278	4.55084	89.6615	3.21358	322.617	1.33726	4858.73	3632.46	1
496	16.7055	67.653	1.73747	57.5032	0.573562		0.538848	0.769265	0.731172	0.697527	0.823161	0.681213	0.0707877	0.0661373	0.105403	0.0411512	326010	1.46083e+07	124114	5.63627e+07	6.95893e+06	1.5775e+06	9.9609e+06	9.87481e+06	1.00605e+07	1.2989e+07	1.68513e+06	2.48115e+06	#REF!	#REF!	#REF!	#REF!	#REF!	#REF!	#REF!	#REF!	0.0277649	0.0265862	398.322	3.98278	79.9711	2.89956	318.351	1.08322	4214.72	3278.44	1
497	13.0853	54.2044	1.38456	57.4772	0.50477		0.533423	0.715721	0.759781	0.736695	0.964859	0.772297	0.0990444	0.0511512	0.055824	0.0382469	479137	1.46084e+07	107717	5.70433e+07	6.42365e+06	1.54428e+06	9.5764e+06	9.039e+06	1.31342e+07	1.51919e+07	1.85075e+06	1.90602e+06	#REF!	#REF!	#REF!	#REF!	#REF!	#REF!	#REF!	#REF!	0.0315642	0.031605	414.549	3.7805	90.9076	2.81314	323.641	0.96736	3964.21	3167.41	1
498	18.1134	54.5656	1.34028	57.7608	0.716194		0.525907	0.65041	0.766754	0.676495	0.914515	0.789363	0.0538263	0.0791407	0.045584	0.0595393	462140	1.46092e+07	109960	5.56585e+07	7.21994e+06	1.56066e+06	7.88955e+06	8.79028e+06	1.31165e+07	1.25714e+07	1.67459e+06	1.99173e+06	#REF!	#REF!	#REF!	#REF!	#REF!	#REF!	#REF!	#REF!	0.0257474	0.027471	423.398	4.18559	96.0847	3.02002	327.313	1.16557	4424.56	3401.85	1
499	13.7564	61.9661	1.70803	57.3885	0.576758		0.512105	0.629031	0.785177	0.689156	0.894324	0.733334	0.0467887	0.0779293	0.0665519	0.0695981	346481	1.4609e+07	115312	4.88851e+07	6.86507e+06	1.45457e+06	1.08988e+07	8.47739e+06	1.9208e+07	1.21519e+07	2.05853e+06	2.46057e+06	#REF!	#REF!	#REF!	#REF!	#REF!	#REF!	#REF!	#REF!	0.0304017	0.0324381	420.516	3.81256	92.972	2.78153	327.544	1.03104	3995.38	3128.73	1
500	15.5859	53.4993	1.36215	57.4885	0.561631		0.463835	0.670817	0.793943	0.675275	0.886198	0.839256	0.0681386	0.0797385	0.0825015	0.0413545	351746	1.46087e+07	115479	5.2558e+07	5.95624e+06	1.68103e+06	9.23181e+06	8.92788e+06	1.35467e+07	1.25865e+07	1.88971e+06	2.1431e+06	#REF!	#REF!	#REF!	#REF!	#REF!	#REF!	#REF!	#REF!	0.030721	0.0284978	407.389	4.1094	85.0809	2.93601	322.308	1.1734	4352.32	3315.54	1
501	14.4109	64.323	1.56434	58.1149	0.63141		0.496913	0.800155	0.828194	0.690592	0.818886	0.888784	0.090199	0.0718661	0.0801878	0.0420571	453105	1.46078e+07	108289	4.97397e+07	6.99848e+06	1.63763e+06	7.49524e+06	9.9901e+06	1.47028e+07	1.41254e+07	1.69825e+06	1.97373e+06	#REF!	#REF!	#REF!	#REF!	#REF!	#REF!	#REF!	#REF!	0.0324967	0.0356177	418.577	4.0278	92.3552	2.89597	326.222	1.13182	4246.61	3261.9	1
502	16.1791	61.0009	1.85067	55.5214	0.502369		0.596875	0.68674	0.750006	0.679889	0.983208	0.934775	0.0774153	0.0543608	0.0786488	0.0488665	404983	1.46094e+07	108146	5.36504e+07	6.39742e+06	1.32818e+06	8.50663e+06	9.44025e+06	1.07538e+07	9.7336e+06	2.01638e+06	1.94408e+06	#REF!	#REF!	#REF!	#REF!	#REF!	#REF!	#REF!	#REF!	0.0273558	0.0237918	392.243	4.1153	77.2474	2.95316	314.995	1.16213	4374.29	3343.25	1
503	14.0833	64.3446	1.49561	57.6476	0.634693		0.578549	0.76859	0.734573	0.700726	0.975841	0.640909	0.139346	0.0696706	0.0738664	0.0447977	423788	1.46091e+07	109745	5.60546e+07	5.12638e+06	1.69842e+06	9.27982e+06	9.10138e+06	1.43245e+07	1.55464e+07	1.63739e+06	1.96544e+06	#REF!	#REF!	#REF!	#REF!	#REF!	#REF!	#REF!	#REF!	0.0311175	0.0332339	422.123	3.70988	93.906	2.73663	328.217	0.973249	3874.84	3075.79	1
504	16.3175	57.1805	1.52719	57.1504	0.595499		0.525751	0.683774	0.711734	0.671752	0.867973	0.80189	0.0607837	0.0551633	0.0916861	0.0582656	371676	1.46087e+07	116934	6.44211e+07	6.63408e+06	1.67384e+06	9.6057e+06	9.03047e+06	1.26236e+07	1.12147e+07	1.51457e+06	2.08072e+06	#REF!	#REF!	#REF!	#REF!	#REF!	#REF!	#REF!	#REF!	0.0286691	0.0303919	403.312	3.78965	82.9714	2.76168	320.341	1.02797	3986.04	3115.74	1
505	14.12	56.6588	1.73519	57.142	0.634209		0.524298	0.71422	0.83804	0.70543	0.921945	0.813217	0.0566006	0.0896097	0.0526723	0.0363493	399932	1.46085e+07	106948	4.71209e+07	5.54298e+06	1.45792e+06	8.41769e+06	9.60474e+06	2.09331e+07	1.29511e+07	1.88759e+06	2.23341e+06	#REF!	#REF!	#REF!	#REF!	#REF!	#REF!	#REF!	#REF!	0.0278856	0.0322321	440.37	4.14879	103.593	2.98266	336.776	1.16613	4364.96	3351.07	1
506	14.0302	50.6342	1.72351	56.4109	0.544036		0.404007	0.761398	0.777502	0.664641	0.879183	0.932535	0.0836227	0.0697748	0.0852815	0.0528742	399419	1.46078e+07	104065	4.69626e+07	7.02424e+06	1.74926e+06	8.28805e+06	7.27138e+06	8.09416e+06	1.33293e+07	1.88374e+06	2.51024e+06	#REF!	#REF!	#REF!	#REF!	#REF!	#REF!	#REF!	#REF!	0.0332451	0.0379277	385.568	3.76112	74.4102	2.71895	311.157	1.04217	3970.74	3074.81	1
507	14.2379	64.5591	1.7404	56.8472	0.588068		0.453563	0.71052	0.748208	0.654617	0.840408	0.82199	0.0991022	0.0995328	0.0578278	0.0687062	441012	1.46081e+07	112296	4.03553e+07	6.03149e+06	1.48511e+06	8.34858e+06	9.58182e+06	8.13681e+06	7.2839e+06	1.72165e+06	2.40992e+06	#REF!	#REF!	#REF!	#REF!	#REF!	#REF!	#REF!	#REF!	0.031877	0.023672	364.595	3.89203	62.8887	2.80362	301.706	1.08841	4143.34	3184.4	1
508	13.7006	50.1332	1.81688	58.3729	0.621506		0.47983	0.539922	0.752147	0.630376	0.922064	0.902366	0.10475	0.0987023	0.0732276	0.0397217	373253	1.46092e+07	139284	5.78776e+07	6.38795e+06	1.45878e+06	9.36888e+06	8.11599e+06	1.29222e+07	1.10335e+07	1.55378e+06	2.48142e+06	#REF!	#REF!	#REF!	#REF!	#REF!	#REF!	#REF!	#REF!	0.030202	0.0311503	393.351	3.64074	77.8519	2.63027	315.5	1.01047	3823.52	2968.65	1
509	16.8581	62.1521	1.57371	56.3957	0.601065		0.557972	0.668361	0.773683	0.713104	0.856413	0.806401	0.0887998	0.0753441	0.0476443	0.0617114	370051	1.46079e+07	113612	6.62631e+07	6.00589e+06	1.54244e+06	8.72136e+06	8.31843e+06	9.90762e+06	1.60581e+07	1.73853e+06	2.23736e+06	#REF!	#REF!	#REF!	#REF!	#REF!	#REF!	#REF!	#REF!	0.0287421	0.0298897	412.732	4.11049	88.5859	2.98076	324.147	1.12972	4348.23	3363.88	1
510	13.9627	51.044	1.41777	57.6719	0.579405		0.540049	0.802798	0.831975	0.713107	0.762196	0.849285	0.0640352	0.0681853	0.0624142	0.044878	405171	1.46085e+07	119227	6.15095e+07	7.34259e+06	1.60191e+06	8.85431e+06	9.40818e+06	9.9412e+06	1.80731e+07	1.89627e+06	2.79508e+06	#REF!	#REF!	#REF!	#REF!	#REF!	#REF!	#REF!	#REF!	0.0300645	0.0287358	411.849	4.08947	89.3086	2.96354	322.54	1.12593	4324.77	3343.21	1
511	15.808	64.1178	1.77678	56.0158	0.622125		0.555794	0.77015	0.772662	0.674631	0.852512	0.821982	0.0772768	0.0679631	0.0602649	0.0383593	455351	1.46084e+07	105175	5.07789e+07	5.87827e+06	1.46918e+06	1.03078e+07	8.49825e+06	1.27404e+07	1.30935e+07	1.89629e+06	2.11184e+06	#REF!	#REF!	#REF!	#REF!	#REF!	#REF!	#REF!	#REF!	0.0300937	0.0336353	412.651	3.91095	89.4621	2.82183	323.189	1.08912	4117.2	3178.92	1
512	15.7125	58.6977	1.66016	57.3416	0.574996		0.613738	0.7594	0.784405	0.647196	0.908803	0.839197	0.0959573	0.0415597	0.0807972	0.0516908	343783	1.46084e+07	100916	5.61666e+07	6.45612e+06	1.29213e+06	8.3153e+06	8.4443e+06	1.13899e+07	1.25172e+07	2.07942e+06	1.94538e+06	#REF!	#REF!	#REF!	#REF!	#REF!	#REF!	#REF!	#REF!	0.0285231	0.0224377	399.035	4.16483	80.6294	2.94727	318.405	1.21756	4424.87	3333.04	1
513	16.2916	49.6409	1.84849	58.1813	0.6246		0.560572	0.658259	0.794386	0.669214	0.982121	0.915018	0.104974	0.0719972	0.0998076	0.0445274	416596	1.46079e+07	106653	6.34157e+07	5.7565e+06	1.45642e+06	9.84461e+06	1.0019e+07	1.90429e+07	1.87722e+07	1.7676e+06	2.21404e+06	#REF!	#REF!	#REF!	#REF!	#REF!	#REF!	#REF!	#REF!	0.0363345	0.0294446	457.365	4.15662	114.256	2.96289	343.108	1.19373	4357.03	3317.5	1
514	15.9486	62.4485	1.66827	56.6938	0.503213		0.658975	0.870446	0.723713	0.705437	0.951022	0.817021	0.0573965	0.0583841	0.0597989	0.0454812	374185	1.46099e+07	106823	5.01616e+07	5.41619e+06	1.5635e+06	7.18125e+06	8.83388e+06	1.51119e+07	1.78347e+07	1.76517e+06	2.41059e+06	#REF!	#REF!	#REF!	#REF!	#REF!	#REF!	#REF!	#REF!	0.0268603	0.0290521	441.262	3.83896	103.518	2.81781	337.744	1.02116	4005.21	3160.2	1
515	16.3307	54.604	1.46114	58.0666	0.605431		0.420914	0.576163	0.791222	0.718242	0.858188	0.607092	0.0792389	0.139523	0.0588469	0.0377813	373126	1.46089e+07	113902	6.31785e+07	5.57276e+06	1.57277e+06	8.64932e+06	8.05649e+06	1.07245e+07	6.98881e+06	1.90636e+06	2.4455e+06	#REF!	#REF!	#REF!	#REF!	#REF!	#REF!	#REF!	#REF!	0.0326505	0.0290411	374.738	4.20941	68.4991	3.04202	306.239	1.1674	4500.81	3454.91	1
516	15.1959	64.2607	1.60031	58.0037	0.533815		0.567077	0.753793	0.790526	0.664142	0.890411	0.943069	0.0660904	0.0646841	0.0850124	0.0433001	418101	1.46087e+07	126358	5.71789e+07	6.22518e+06	1.24008e+06	1.01514e+07	9.60834e+06	1.08746e+07	1.31721e+07	1.88446e+06	2.08828e+06	#REF!	#REF!	#REF!	#REF!	#REF!	#REF!	#REF!	#REF!	0.0289356	0.0244359	404.551	4.17079	84.2071	2.96331	320.344	1.20748	4426.25	3348.04	1
517	14.3613	54.7003	1.32148	56.7471	0.49043		0.548507	0.707754	0.787671	0.704693	0.866758	0.939592	0.0457503	0.0558915	0.0503998	0.048468	438180	1.46077e+07	116479	6.03567e+07	6.40606e+06	1.62664e+06	9.13002e+06	9.89084e+06	6.87607e+06	9.99559e+06	1.57689e+06	2.21266e+06	#REF!	#REF!	#REF!	#REF!	#REF!	#REF!	#REF!	#REF!	0.0276948	0.0289263	373.307	4.01204	67.478	2.91104	305.829	1.101	4273.63	3304.23	1
518	15.7478	57.7416	1.41622	57.0612	0.5397		0.409496	0.56121	0.78346	0.712595	0.970986	0.787655	0.0807373	0.079788	0.0836661	0.0826998	392583	1.46089e+07	110438	5.04815e+07	6.97735e+06	1.52161e+06	9.7526e+06	1.03897e+07	8.88259e+06	1.61091e+07	1.93106e+06	2.69019e+06	#REF!	#REF!	#REF!	#REF!	#REF!	#REF!	#REF!	#REF!	0.0306914	0.0254962	405.8	4.17164	85.4134	3.01372	320.387	1.15791	4425.99	3405.23	1
519	14.9237	55.1349	1.55711	56.5598	0.673838		0.443904	0.684661	0.671387	0.621979	0.998727	0.857409	0.0937162	0.071971	0.075644	0.0667659	407793	1.46085e+07	110171	6.06724e+07	5.67472e+06	1.44239e+06	1.00647e+07	8.4998e+06	1.19119e+07	9.07594e+06	2.00243e+06	2.17909e+06	#REF!	#REF!	#REF!	#REF!	#REF!	#REF!	#REF!	#REF!	0.0336677	0.0340466	384.344	3.35526	74.0323	2.46307	310.312	0.892192	3501.88	2778.81	1
520	16.0641	61.0802	1.5861	56.209	0.676389		0.436837	0.787643	0.803838	0.674095	0.773306	0.846673	0.0845123	0.0682631	0.0632009	0.0326452	430206	1.46079e+07	105397	6.70748e+07	5.74209e+06	1.6707e+06	9.7548e+06	9.90459e+06	1.47893e+07	1.15105e+07	1.63543e+06	2.05197e+06	#REF!	#REF!	#REF!	#REF!	#REF!	#REF!	#REF!	#REF!	0.0261824	0.0299864	419.343	4.18167	92.802	2.98552	326.541	1.19616	4424.07	3365.17	1
521	14.6582	57.9762	1.74011	56.6296	0.641702		0.471391	0.76796	0.774444	0.695061	0.748421	0.951763	0.102763	0.0888547	0.0604759	0.061691	405005	1.46083e+07	99567.1	5.19068e+07	5.26211e+06	1.47915e+06	9.26084e+06	7.81436e+06	1.28176e+07	1.54374e+07	1.71182e+06	1.98477e+06	#REF!	#REF!	#REF!	#REF!	#REF!	#REF!	#REF!	#REF!	0.0274472	0.0260475	417.638	3.99846	91.0628	2.90131	326.576	1.09714	4213.56	3269.38	1
522	19.4071	66.9709	1.45572	57.3058	0.587683		0.397554	0.68769	0.78186	0.62792	0.756199	0.767898	0.0787822	0.0657632	0.0868444	0.064333	419346	1.46091e+07	108032	5.74402e+07	6.24206e+06	1.37e+06	1.03186e+07	9.12039e+06	1.66218e+07	9.74047e+06	1.49492e+06	2.59871e+06	#REF!	#REF!	#REF!	#REF!	#REF!	#REF!	#REF!	#REF!	0.0246364	0.0286672	428.937	4.25103	98.635	2.99467	330.302	1.25635	4494.81	3369.94	1
523	15.6066	58.4216	1.72399	58.3967	0.589672		0.503645	0.87773	0.671372	0.661108	0.807027	0.821142	0.0663532	0.095122	0.0696084	0.0483877	361511	1.46088e+07	116220	7.09542e+07	6.51998e+06	1.52224e+06	1.05704e+07	1.14422e+07	1.83848e+07	1.4269e+07	1.87445e+06	1.94966e+06	#REF!	#REF!	#REF!	#REF!	#REF!	#REF!	#REF!	#REF!	0.0288702	0.0281375	437.265	3.57962	101.722	2.63572	335.543	0.9439	3708.82	2951.1	1
524	14.6186	63.7808	1.50085	57.6798	0.643272		0.438565	0.685109	0.795956	0.662032	0.913803	0.891266	0.0611352	0.0539864	0.111211	0.0483311	364201	1.46082e+07	130599	5.94546e+07	5.12979e+06	1.76824e+06	7.86478e+06	8.60492e+06	1.21516e+07	1.3438e+07	1.82688e+06	2.55814e+06	#REF!	#REF!	#REF!	#REF!	#REF!	#REF!	#REF!	#REF!	0.0324964	0.0319981	401.533	3.93552	82.7017	2.82273	318.831	1.11279	4156.77	3186.72	1
525	14.7664	60.5182	1.64335	57.2971	0.585367		0.430157	0.658536	0.732305	0.664091	0.811046	0.919223	0.077636	0.0780354	0.0682397	0.0611261	359645	1.46082e+07	111471	5.82382e+07	5.81114e+06	1.44652e+06	1.05621e+07	9.74942e+06	1.85495e+07	9.77847e+06	2.11392e+06	2.08353e+06	#REF!	#REF!	#REF!	#REF!	#REF!	#REF!	#REF!	#REF!	0.0280052	0.0317733	415.815	3.68813	90.0779	2.68881	325.737	0.999322	3855.96	3024.23	1
526	13.5808	53.0818	1.65219	57.6221	0.5299		0.563781	0.749946	0.750028	0.648572	0.800881	0.788352	0.0725731	0.0867197	0.086895	0.0478559	407249	1.46087e+07	107801	5.8633e+07	6.14679e+06	1.46281e+06	9.02167e+06	1.0558e+07	1.42845e+07	9.74187e+06	1.79209e+06	2.54578e+06	#REF!	#REF!	#REF!	#REF!	#REF!	#REF!	#REF!	#REF!	0.0333716	0.0276083	393.287	3.71245	79.0772	2.69333	314.21	1.01912	3906.65	3040.46	1
527	9.61452	59.0574	1.89773	57.2855	0.644504		0.541539	0.581553	0.726137	0.718663	0.930298	0.611408	0.0717212	0.0666831	0.0490941	0.053682	433231	1.46087e+07	107611	4.70436e+07	6.19844e+06	1.37037e+06	1.01715e+07	1.06888e+07	7.43919e+06	1.19181e+07	2.23655e+06	2.43666e+06	#REF!	#REF!	#REF!	#REF!	#REF!	#REF!	#REF!	#REF!	0.0317205	0.0314005	360.414	3.11588	62.1915	2.41362	298.223	0.702268	3248.55	2733.37	1
528	14.9985	50.2805	1.62285	56.9855	0.64116		0.573152	0.829815	0.731431	0.683813	0.947221	0.794604	0.0553435	0.0944557	0.0661835	0.0434634	401088	1.46079e+07	110794	5.83444e+07	6.00851e+06	1.55537e+06	9.69659e+06	9.52623e+06	1.0238e+07	1.2832e+07	1.67913e+06	2.38606e+06	#REF!	#REF!	#REF!	#REF!	#REF!	#REF!	#REF!	#REF!	0.0310889	0.0268558	394.179	3.79216	78.898	2.77587	315.281	1.01629	3998.08	3136.24	1
529	17.4832	54.0532	1.38191	55.9605	0.6411		0.514498	0.75968	0.803064	0.691845	0.748659	0.812034	0.0629061	0.0885802	0.0634081	0.0460524	487930	1.46091e+07	131118	5.67117e+07	5.43906e+06	1.53875e+06	1.01255e+07	1.07571e+07	1.06169e+07	1.62187e+07	1.8846e+06	2.11754e+06	#REF!	#REF!	#REF!	#REF!	#REF!	#REF!	#REF!	#REF!	0.0221875	0.0296159	433.605	4.27821	101.111	3.06213	332.494	1.21609	4521.63	3445.59	1
530	13.6554	57.9469	1.58408	56.5013	0.594965		0.511409	0.744168	0.716424	0.64766	0.966507	0.798414	0.0918385	0.0605051	0.0720535	0.0506481	429317	1.46095e+07	111134	4.76522e+07	6.45187e+06	1.44237e+06	9.44517e+06	9.7823e+06	1.35873e+07	8.06837e+06	1.91169e+06	2.35561e+06	#REF!	#REF!	#REF!	#REF!	#REF!	#REF!	#REF!	#REF!	0.0261332	0.0276139	390.044	3.57733	76.7324	2.61864	313.311	0.958689	3753.39	2956.3	1
531	15.2705	69.4348	1.27723	57.6221	0.602209		0.46697	0.682905	0.730242	0.727171	0.776045	0.910692	0.0841149	0.0868658	0.0378554	0.0515335	385896	1.46088e+07	109457	5.97063e+07	6.24314e+06	1.45853e+06	9.03196e+06	8.46113e+06	1.4702e+07	9.30044e+06	1.77333e+06	2.69468e+06	#REF!	#REF!	#REF!	#REF!	#REF!	#REF!	#REF!	#REF!	0.0279714	0.0338463	403.191	3.79252	83.7176	2.80936	319.473	0.983156	3989.49	3170.22	1
532	14.7623	58.5148	1.66857	56.0937	0.691426		0.564078	0.661597	0.806027	0.737545	0.84598	0.817659	0.0748669	0.042819	0.0621238	0.0343554	441823	1.46081e+07	105714	4.59118e+07	6.15918e+06	1.57954e+06	9.34099e+06	9.32542e+06	1.1908e+07	9.83691e+06	1.77109e+06	2.79765e+06	#REF!	#REF!	#REF!	#REF!	#REF!	#REF!	#REF!	#REF!	0.0302065	0.0293628	391.872	4.10683	78.4304	3.0003	313.441	1.10653	4364.85	3396.66	1
533	12.8426	60.2831	1.40906	57.3626	0.646759		0.399033	0.748871	0.728621	0.694762	0.825042	0.830926	0.0655681	0.105762	0.0910836	0.0806196	377849	1.46088e+07	87566.2	4.96579e+07	6.02295e+06	1.28102e+06	9.60729e+06	9.30337e+06	9.62629e+06	1.30215e+07	1.54519e+06	2.00272e+06	#REF!	#REF!	#REF!	#REF!	#REF!	#REF!	#REF!	#REF!	0.0271083	0.0374507	384.6	3.41867	73.057	2.56222	311.543	0.856452	3575.07	2894.63	1
534	12.8037	53.9406	1.6994	56.5934	0.691527		0.543264	0.690171	0.740242	0.743128	0.902069	0.973711	0.0626653	0.080861	0.106701	0.0415738	386325	1.46076e+07	105262	5.0947e+07	5.84194e+06	1.55734e+06	1.0132e+07	8.36966e+06	1.53152e+07	1.02534e+07	1.79121e+06	2.36875e+06	#REF!	#REF!	#REF!	#REF!	#REF!	#REF!	#REF!	#REF!	0.0289391	0.0287279	396.03	3.64528	80.0807	2.75017	315.949	0.895112	3826.11	3105.3	1
535	16.452	62.1281	1.8001	56.9089	0.66977		0.538034	0.66533	0.840496	0.691806	0.920821	0.797671	0.0762362	0.0833442	0.0603513	0.0611901	424840	1.46087e+07	110409	5.78912e+07	6.85038e+06	1.45456e+06	8.47005e+06	8.41834e+06	8.04186e+06	1.31624e+07	1.75779e+06	2.44776e+06	#REF!	#REF!	#REF!	#REF!	#REF!	#REF!	#REF!	#REF!	0.027765	0.033463	396.022	4.28126	80.3948	3.05143	315.627	1.22983	4562.74	3453.92	1
536	14.9498	52.4132	1.84415	57.1372	0.749542		0.543932	0.744663	0.8187	0.703976	0.835177	0.902699	0.146505	0.110069	0.120561	0.051718	392933	1.46076e+07	109974	4.89016e+07	6.90109e+06	1.46928e+06	7.72781e+06	8.76061e+06	1.34533e+07	1.14997e+07	1.80509e+06	2.37801e+06	#REF!	#REF!	#REF!	#REF!	#REF!	#REF!	#REF!	#REF!	0.0298361	0.0316312	401.61	4.0708	82.8559	2.94544	318.754	1.12536	4313.39	3328.7	1
537	13.6245	60.2032	1.6937	58.0452	0.695148		0.442282	0.709617	0.720311	0.745803	0.683346	0.690507	0.0511593	0.0971856	0.100912	0.0612575	472837	1.46089e+07	108719	5.80601e+07	6.78931e+06	1.51778e+06	1.00847e+07	1.0645e+07	1.4982e+07	1.25235e+07	1.73146e+06	2.26552e+06	#REF!	#REF!	#REF!	#REF!	#REF!	#REF!	#REF!	#REF!	0.0359973	0.0341884	408.189	3.59366	87.9715	2.71552	320.218	0.878134	3754.16	3057.28	1
538	15.6293	70.2093	1.64929	58.2262	0.57348		0.519744	0.698522	0.690725	0.658505	0.937221	0.808725	0.0767381	0.0799757	0.0725868	0.0523252	342310	1.46085e+07	116997	5.32815e+07	6.3377e+06	1.4055e+06	9.7673e+06	1.10305e+07	9.38028e+06	1.14701e+07	2.12686e+06	2.31091e+06	#REF!	#REF!	#REF!	#REF!	#REF!	#REF!	#REF!	#REF!	0.0313437	0.0317016	384.686	3.59531	73.1695	2.63435	311.516	0.96096	3779.57	2978.06	1
539	12.6017	68.8963	1.95688	56.8682	0.491094		0.612928	0.665221	0.735709	0.673742	0.873692	0.870639	0.0427845	0.107511	0.0467036	0.0401316	355459	1.46087e+07	113658	4.67331e+07	7.08605e+06	1.57589e+06	9.53003e+06	1.05129e+07	1.17348e+07	1.67741e+07	2.07564e+06	2.14992e+06	#REF!	#REF!	#REF!	#REF!	#REF!	#REF!	#REF!	#REF!	0.031564	0.0282361	403.8	3.5588	83.9765	2.63374	319.823	0.925057	3718.17	2966.55	1
540	11.3908	60.6275	1.40237	56.8285	0.590799		0.462508	0.640845	0.675778	0.699875	0.974351	0.861709	0.0628695	0.065807	0.0747837	0.0369927	359221	1.46089e+07	128537	4.52941e+07	5.57102e+06	1.43041e+06	9.30267e+06	1.06126e+07	1.48435e+07	8.73915e+06	1.84052e+06	2.13683e+06	#REF!	#REF!	#REF!	#REF!	#REF!	#REF!	#REF!	#REF!	0.0314042	0.02968	380.774	3.22527	71.1691	2.47068	309.605	0.754595	3354.89	2790.49	1
541	17.7313	61.8094	1.58802	57.7732	0.664942		0.460408	0.719542	0.739557	0.668001	0.695006	0.542375	0.0731345	0.108335	0.0943843	0.0380856	309313	1.46088e+07	107769	6.61314e+07	6.07567e+06	1.56403e+06	9.42391e+06	9.6509e+06	1.93734e+07	9.02464e+06	1.78899e+06	2.25887e+06	#REF!	#REF!	#REF!	#REF!	#REF!	#REF!	#REF!	#REF!	0.0302621	0.0295389	419.953	3.9711	92.5287	2.87202	327.424	1.09907	4179.56	3233.99	1
542	14.2542	64.7609	1.56059	57.6977	0.617455		0.534242	0.782051	0.784816	0.768449	0.838814	0.76559	0.0547464	0.0473932	0.0757974	0.0444455	351171	1.46088e+07	100009	4.94465e+07	5.48469e+06	1.54925e+06	8.32141e+06	1.09345e+07	1.16623e+07	1.26599e+07	1.37343e+06	2.09507e+06	#REF!	#REF!	#REF!	#REF!	#REF!	#REF!	#REF!	#REF!	0.0276231	0.0283746	397.545	4.07922	79.1297	3.0163	318.415	1.06291	4327.2	3414.5	1
543	15.0201	61.6556	1.70108	56.1806	0.622928		0.507535	0.816132	0.786109	0.655432	0.964767	0.833043	0.0968348	0.0478325	0.0627745	0.0645075	339074	1.46085e+07	98548.1	6.25859e+07	6.88683e+06	1.48967e+06	9.98645e+06	8.35818e+06	1.3604e+07	1.18544e+07	1.52599e+06	2.34798e+06	#REF!	#REF!	#REF!	#REF!	#REF!	#REF!	#REF!	#REF!	0.0272529	0.0312085	405.979	3.99314	84.3333	2.85093	321.646	1.14221	4219.07	3217.75	1
544	16.0321	63.1651	1.99349	56.7241	0.60808		0.627817	0.73533	0.876336	0.706355	0.939155	0.7295	0.0581658	0.0993965	0.0733238	0.0498627	460481	1.4608e+07	123013	5.75375e+07	5.42902e+06	1.50351e+06	9.69464e+06	9.97114e+06	1.29628e+07	1.85578e+07	1.97354e+06	2.39079e+06	#REF!	#REF!	#REF!	#REF!	#REF!	#REF!	#REF!	#REF!	0.0324932	0.0293819	438.656	4.55434	104.279	3.2168	334.377	1.33753	4836.4	3621.58	1
545	15.4763	61.7779	1.64044	56.7052	0.65939		0.454128	0.61764	0.869234	0.712203	0.874598	0.892246	0.094439	0.0676276	0.0735732	0.0574963	318152	1.46087e+07	119143	5.68033e+07	6.25812e+06	1.73407e+06	8.75568e+06	8.8245e+06	1.5296e+07	1.12048e+07	2.01501e+06	2.03402e+06	#REF!	#REF!	#REF!	#REF!	#REF!	#REF!	#REF!	#REF!	0.0306296	0.0277227	406.585	4.47496	84.4942	3.18063	322.09	1.29433	4776.53	3599.47	1
546	13.832	55.7439	1.52746	57.2978	0.561333		0.62789	0.726491	0.796618	0.648314	0.795895	0.897863	0.0982236	0.0687309	0.049717	0.0386137	415379	1.46093e+07	109956	6.09717e+07	5.93151e+06	1.57055e+06	1.06792e+07	1.14367e+07	1.34904e+07	1.44704e+07	1.84034e+06	1.70045e+06	#REF!	#REF!	#REF!	#REF!	#REF!	#REF!	#REF!	#REF!	0.0300738	0.0342554	410.801	3.78092	87.8094	2.72054	322.991	1.06038	3968.45	3063.25	1
547	15.8378	59.8433	1.68112	56.9313	0.571864		0.442471	0.606982	0.75216	0.656719	0.632728	0.769617	0.054079	0.0891124	0.0831605	0.0325743	356091	1.46084e+07	111461	5.76202e+07	6.55561e+06	1.81004e+06	8.74738e+06	9.71617e+06	8.52199e+06	8.69736e+06	1.67063e+06	2.13428e+06	#REF!	#REF!	#REF!	#REF!	#REF!	#REF!	#REF!	#REF!	0.0291005	0.0339917	371.267	3.80498	65.3652	2.74268	305.902	1.0623	4035.84	3111.34	1
548	15.713	64.1804	1.41556	56.5027	0.653246		0.499342	0.795304	0.796488	0.666296	0.792114	0.808264	0.104946	0.0651138	0.0464405	0.0567099	376324	1.46082e+07	112399	4.21479e+07	5.68828e+06	1.33311e+06	8.79048e+06	9.07839e+06	9.74228e+06	9.94049e+06	1.53045e+06	2.45839e+06	#REF!	#REF!	#REF!	#REF!	#REF!	#REF!	#REF!	#REF!	0.0263223	0.0320237	384.34	4.02829	72.5356	2.88187	311.805	1.14641	4281.41	3265.39	1
549	16.1742	57.531	1.47825	57.0614	0.582054		0.449324	0.788382	0.821448	0.640086	0.904872	0.814008	0.0508379	0.0806563	0.0608275	0.055804	388823	1.46087e+07	112410	5.94945e+07	5.65253e+06	1.54427e+06	9.43806e+06	7.9789e+06	1.1465e+07	9.5138e+06	2.05815e+06	2.22461e+06	#REF!	#REF!	#REF!	#REF!	#REF!	#REF!	#REF!	#REF!	0.031574	0.0295869	390.155	4.24398	76.8058	2.97612	313.349	1.26786	4525.42	3370.27	1
550	14.3452	58.2727	1.73952	56.7524	0.586648		0.624623	0.651318	0.718943	0.656439	0.913516	0.902976	0.0605436	0.059604	0.0631871	0.041773	351890	1.46081e+07	138554	5.65804e+07	5.9566e+06	1.50125e+06	1.01339e+07	1.01327e+07	1.23696e+07	8.64769e+06	1.79592e+06	2.31152e+06	#REF!	#REF!	#REF!	#REF!	#REF!	#REF!	#REF!	#REF!	0.0289717	0.0272581	384.741	3.70518	72.7965	2.69787	311.945	1.00731	3906.77	3052	1
551	16.0564	56.3526	1.36547	55.1482	0.517299		0.507789	0.757196	0.747465	0.672829	0.849753	0.649227	0.0661426	0.0672739	0.0760705	0.0371496	346977	1.4608e+07	142597	5.37353e+07	5.16989e+06	1.28252e+06	8.76793e+06	1.04546e+07	1.42454e+07	8.04586e+06	1.88403e+06	2.43052e+06	#REF!	#REF!	#REF!	#REF!	#REF!	#REF!	#REF!	#REF!	0.0334443	0.0281133	392.269	4.00089	77.0274	2.87657	315.242	1.12432	4241.75	3254.75	1
552	15.5094	51.3774	1.52667	57.7749	0.515781		0.509443	0.525209	0.775236	0.659178	0.905521	0.851197	0.0686943	0.0739938	0.0684754	0.0453885	354935	1.46089e+07	112157	5.78196e+07	6.22681e+06	1.61758e+06	1.00202e+07	1.04834e+07	1.14456e+07	1.18195e+07	1.67791e+06	2.03286e+06	#REF!	#REF!	#REF!	#REF!	#REF!	#REF!	#REF!	#REF!	0.0308151	0.0271782	395.382	4.04273	78.3677	2.8834	317.015	1.15933	4287.1	3261.32	1
553	16.689	56.9524	1.6963	57.2594	0.624082		0.653127	0.631932	0.727898	0.642935	0.911445	0.899392	0.0649404	0.0436688	0.0764093	0.0524669	445208	1.4608e+07	97444.1	5.66633e+07	6.65297e+06	1.43548e+06	8.40452e+06	8.61604e+06	1.34409e+07	1.24651e+07	1.74866e+06	2.75669e+06	#REF!	#REF!	#REF!	#REF!	#REF!	#REF!	#REF!	#REF!	0.0336522	0.0299297	412.7	3.83205	90.3525	2.75773	322.347	1.07432	4025.76	3103.78	1
554	14.1013	59.0009	1.81922	57.5502	0.587933		0.54773	0.65993	0.785783	0.64033	0.961674	0.801707	0.0718816	0.0649027	0.0703596	0.0369254	433117	1.46085e+07	115831	5.74204e+07	6.00441e+06	1.49776e+06	9.9211e+06	1.05233e+07	8.74436e+06	1.08267e+07	1.84045e+06	2.08202e+06	#REF!	#REF!	#REF!	#REF!	#REF!	#REF!	#REF!	#REF!	0.0281688	0.0308847	383.636	3.89421	73.1621	2.7782	310.474	1.11601	4126.82	3144.68	1
555	16.2758	57.9758	1.70419	57.3509	0.510733		0.551125	0.758604	0.716792	0.628726	0.890145	0.79498	0.0883246	0.0908672	0.0982793	0.050415	364510	1.46082e+07	107088	6.01209e+07	6.19131e+06	1.32051e+06	8.16241e+06	8.27485e+06	1.48079e+07	8.82181e+06	1.71675e+06	2.1372e+06	#REF!	#REF!	#REF!	#REF!	#REF!	#REF!	#REF!	#REF!	0.0284614	0.0252186	402.35	3.87855	82.4008	2.76834	319.95	1.1102	4089.97	3124.03	1
556	15.0699	49.7289	1.51448	57.2894	0.656463		0.520322	0.659493	0.597059	0.700151	0.848277	0.890221	0.10751	0.114963	0.0702003	0.0516484	423428	1.46085e+07	124274	5.40332e+07	6.94599e+06	1.77857e+06	1.0537e+07	9.07008e+06	2.12163e+07	1.16427e+07	2.18346e+06	2.57479e+06	#REF!	#REF!	#REF!	#REF!	#REF!	#REF!	#REF!	#REF!	0.0294053	0.0300781	441.62	3.27154	105.481	2.50835	336.139	0.763191	3347.63	2799.81	1
557	15.7806	58.1408	1.42631	56.9004	0.567937		0.462321	0.748479	0.779386	0.696885	0.767116	0.53909	0.0754012	0.069579	0.0647405	0.031794	352790	1.46093e+07	116169	5.92549e+07	6.3797e+06	1.46054e+06	8.16271e+06	8.60879e+06	1.60591e+07	1.26541e+07	1.9581e+06	2.18222e+06	#REF!	#REF!	#REF!	#REF!	#REF!	#REF!	#REF!	#REF!	0.0290614	0.031175	419.974	4.01685	92.0971	2.90383	327.877	1.11302	4232.53	3271.26	1
558	16.1237	66.3958	1.62939	56.7095	0.630031		0.529409	0.670055	0.792601	0.708129	0.911039	0.950961	0.083573	0.0806088	0.057046	0.0452064	515069	1.46091e+07	119245	5.13897e+07	4.93863e+06	1.33036e+06	8.46041e+06	1.08775e+07	9.01549e+06	1.14091e+07	1.75401e+06	2.10422e+06	#REF!	#REF!	#REF!	#REF!	#REF!	#REF!	#REF!	#REF!	0.0281191	0.0326427	397.935	4.12234	81.8846	2.97917	316.051	1.14317	4376.76	3368.74	1
559	13.7665	57.5901	1.76388	57.4172	0.630525		0.560489	0.804028	0.734415	0.640288	0.688075	0.844342	0.0421156	0.0639308	0.0393331	0.0627699	336698	1.46085e+07	110441	5.25697e+07	5.33952e+06	1.44645e+06	9.43677e+06	9.56714e+06	9.4023e+06	1.11499e+07	1.72067e+06	2.3786e+06	#REF!	#REF!	#REF!	#REF!	#REF!	#REF!	#REF!	#REF!	0.0286327	0.0298413	378.072	3.60351	69.1683	2.62189	308.904	0.981623	3795.68	2967.63	1
560	15.3866	58.9	1.47886	57.479	0.581255		0.505864	0.60616	0.798385	0.696876	0.766944	0.823356	0.0780416	0.0906312	0.0716107	0.0420241	423996	1.46084e+07	107221	5.86828e+07	5.48279e+06	1.44714e+06	1.16232e+07	1.07553e+07	6.01633e+06	1.19271e+07	1.97727e+06	2.01481e+06	#REF!	#REF!	#REF!	#REF!	#REF!	#REF!	#REF!	#REF!	0.0280437	0.0315022	379.419	4.08812	71.0213	2.9427	308.397	1.14542	4355.63	3337.36	1
561	15.5421	60.6754	1.35375	56.2267	0.554145		0.486456	0.7608	0.805741	0.673208	0.897084	0.761615	0.0889466	0.0516217	0.0852555	0.0563428	417846	1.4608e+07	116328	4.54404e+07	5.86747e+06	1.56694e+06	1.03316e+07	1.02296e+07	6.35483e+06	6.55689e+06	1.75201e+06	2.2751e+06	#REF!	#REF!	#REF!	#REF!	#REF!	#REF!	#REF!	#REF!	0.0261591	0.0264938	358.832	4.20043	59.094	2.98626	299.738	1.21417	4506.31	3399.74	1
562	16.2523	57.0851	1.88449	56.041	0.533489		0.463241	0.698714	0.824147	0.653311	0.917013	0.717536	0.0707614	0.0623408	0.0860931	0.0687057	494393	1.4609e+07	122950	5.85364e+07	5.99919e+06	1.30443e+06	6.90721e+06	9.88606e+06	1.24361e+07	1.07178e+07	2.16905e+06	2.46137e+06	#REF!	#REF!	#REF!	#REF!	#REF!	#REF!	#REF!	#REF!	0.028339	0.0252915	409.884	4.37643	88.8043	3.06513	321.08	1.3113	4659.11	3461.38	1
563	14.426	76.7134	1.39257	56.6493	0.53688		0.596561	0.643038	0.821482	0.656709	0.628982	0.949139	0.0736057	0.10205	0.0694324	0.0279417	509795	1.46081e+07	119169	5.53141e+07	7.22929e+06	1.44636e+06	8.95703e+06	1.08895e+07	9.10684e+06	8.389e+06	1.77335e+06	2.522e+06	#REF!	#REF!	#REF!	#REF!	#REF!	#REF!	#REF!	#REF!	0.0271539	0.02551	381.318	4.16634	73.0372	2.95067	308.281	1.21567	4444.33	3344.56	1
564	16.3321	55.0996	1.71176	55.9864	0.700168		0.47538	0.544305	0.807182	0.701081	0.913029	0.724459	0.0811705	0.0619445	0.065137	0.0613343	454366	1.46079e+07	91867	4.10119e+07	6.16298e+06	1.3603e+06	9.75888e+06	8.48888e+06	9.98449e+06	1.97413e+07	1.72327e+06	2.35147e+06	#REF!	#REF!	#REF!	#REF!	#REF!	#REF!	#REF!	#REF!	0.030007	0.0363411	431.342	4.08611	99.9243	2.95177	331.418	1.13434	4301.39	3318.96	1
565	14.8033	64.0952	1.35242	58.0832	0.575656		0.557612	0.609704	0.709866	0.717534	0.871619	0.982805	0.101323	0.0539179	0.063749	0.0719567	428387	1.46085e+07	99765.4	5.89137e+07	5.71891e+06	1.68206e+06	8.70394e+06	9.60809e+06	1.69256e+07	1.02608e+07	1.76722e+06	2.29594e+06	#REF!	#REF!	#REF!	#REF!	#REF!	#REF!	#REF!	#REF!	0.0269996	0.0262455	415.871	3.7547	90.8301	2.79038	325.041	0.964323	3933	3141.12	1
566	12.4333	62.3706	1.93315	57.133	0.65245		0.529465	0.809954	0.817284	0.690266	0.853164	0.850499	0.0800538	0.0487846	0.057613	0.0506512	379226	1.4608e+07	113944	5.21238e+07	5.92937e+06	1.57521e+06	8.60833e+06	8.08626e+06	1.15169e+07	1.88568e+07	1.63463e+06	2.52739e+06	#REF!	#REF!	#REF!	#REF!	#REF!	#REF!	#REF!	#REF!	0.0252048	0.0308123	416.961	3.84505	91.0858	2.80393	325.875	1.04112	4036.56	3156.56	1
567	15.959	63.191	1.41645	56.5524	0.567759		0.550612	0.836368	0.759097	0.55056	0.946316	0.860667	0.0679249	0.117146	0.056623	0.0539665	383772	1.46086e+07	140644	4.43859e+07	6.56458e+06	1.33686e+06	9.45681e+06	7.84573e+06	1.16116e+07	1.48419e+07	2.23448e+06	2.13699e+06	#REF!	#REF!	#REF!	#REF!	#REF!	#REF!	#REF!	#REF!	0.0272812	0.0294861	414.33	3.80338	88.979	2.6386	325.351	1.16478	3990.92	2967.17	1
568	16.4561	56.6441	1.534	57.0501	0.679525		0.57126	0.577893	0.766674	0.647135	0.917171	0.878164	0.0800463	0.0744474	0.062598	0.0785836	422662	1.46075e+07	98648.5	7.13984e+07	5.86691e+06	1.41991e+06	1.07628e+07	7.88776e+06	1.36283e+07	8.9658e+06	1.83481e+06	2.61626e+06	#REF!	#REF!	#REF!	#REF!	#REF!	#REF!	#REF!	#REF!	0.0328665	0.0271071	398.101	4.05329	82.6072	2.89277	315.494	1.16052	4296.61	3267.94	1
569	14.1543	65.8234	1.58167	56.8724	0.511393		0.536106	0.631299	0.78414	0.653316	0.955086	0.854679	0.0891108	0.0464685	0.0597811	0.0541019	496618	1.4609e+07	113972	4.40545e+07	4.83709e+06	1.65759e+06	9.45423e+06	1.02643e+07	1.37497e+07	1.15543e+07	1.56606e+06	2.45514e+06	#REF!	#REF!	#REF!	#REF!	#REF!	#REF!	#REF!	#REF!	0.0304702	0.028298	409.028	3.95251	87.6596	2.82655	321.368	1.12596	4168.96	3186.19	1
570	12.7004	71.3344	1.25166	57.4014	0.573607		0.562869	0.885091	0.714849	0.656995	0.85748	0.774413	0.088	0.0953693	0.0362471	0.0390651	408124	1.46098e+07	108581	4.62173e+07	6.59449e+06	1.636e+06	9.91187e+06	7.76596e+06	1e+07	1.31587e+07	1.85858e+06	2.72833e+06	#REF!	#REF!	#REF!	#REF!	#REF!	#REF!	#REF!	#REF!	0.0309706	0.027345	387.357	3.47377	75.8894	2.57172	311.468	0.90205	3636.13	2902.8	1
571	15.2368	67.4484	1.9215	56.184	0.660393		0.591717	0.813751	0.777717	0.692675	0.786188	0.832009	0.0762875	0.152376	0.0769967	0.0545213	413284	1.46082e+07	133400	5.92177e+07	7.52651e+06	1.70096e+06	8.39895e+06	9.77851e+06	1.04116e+07	1.12107e+07	1.56305e+06	1.98296e+06	#REF!	#REF!	#REF!	#REF!	#REF!	#REF!	#REF!	#REF!	0.0311109	0.0263672	391.606	4.09376	77.0106	2.95555	314.595	1.13821	4349.98	3346.25	1
572	12.915	56.0064	1.35879	56.9275	0.639493		0.51105	0.649471	0.746988	0.709698	0.884825	0.641879	0.0817501	0.0902262	0.0585756	0.0590597	420754	1.4608e+07	113651	4.89138e+07	6.50752e+06	1.62364e+06	8.56699e+06	8.79755e+06	1.40396e+07	1.66359e+07	2.29617e+06	2.7395e+06	#REF!	#REF!	#REF!	#REF!	#REF!	#REF!	#REF!	#REF!	0.0275081	0.0254777	419.684	3.68542	94.1282	2.74462	325.555	0.940806	3848.95	3084.82	1
573	15.0622	54.6032	1.71197	57.1028	0.537119		0.59316	0.676772	0.712534	0.640061	0.747444	0.835072	0.08254	0.0836082	0.0639238	0.0464059	423332	1.46083e+07	106062	5.60409e+07	5.95853e+06	1.79113e+06	8.39168e+06	8.66979e+06	1.49828e+07	1.63264e+07	1.80001e+06	1.85048e+06	#REF!	#REF!	#REF!	#REF!	#REF!	#REF!	#REF!	#REF!	0.0299771	0.0305544	433.503	3.68921	99.8424	2.66688	333.661	1.02233	3839.52	2989.07	1
574	12.4605	66.5306	1.54469	55.9677	0.563415		0.555962	0.749898	0.778588	0.69864	0.857926	0.934448	0.0759911	0.0781307	0.0684864	0.0462925	345509	1.46081e+07	100475	4.37182e+07	6.2288e+06	1.58577e+06	9.70259e+06	8.41798e+06	1.43789e+07	1.27866e+07	1.95766e+06	2.68336e+06	#REF!	#REF!	#REF!	#REF!	#REF!	#REF!	#REF!	#REF!	0.0340729	0.0247503	396.366	3.80742	80.417	2.80158	315.949	1.00584	4013.57	3164.51	1
575	14.1972	55.742	1.55989	57.3101	0.600744		0.541925	0.712545	0.726242	0.669013	0.791723	0.89484	0.0567344	0.0790427	0.0565662	0.0448664	402936	1.46081e+07	104499	5.01596e+07	6.15081e+06	1.60252e+06	7.29097e+06	9.05724e+06	1.08372e+07	1.28745e+07	1.83428e+06	2.29609e+06	#REF!	#REF!	#REF!	#REF!	#REF!	#REF!	#REF!	#REF!	0.0289294	0.0298445	398.043	3.70244	80.7556	2.70519	317.287	0.997245	3890.3	3052.53	1
576	15.7538	53.2355	1.79966	57.3618	0.635973		0.567488	0.568408	0.785756	0.68705	0.910592	0.836034	0.0706833	0.0630283	0.0517046	0.0405675	332935	1.46092e+07	109034	4.55511e+07	6.13783e+06	1.63501e+06	1.10011e+07	1.01934e+07	1.56068e+07	1.24087e+07	1.88202e+06	2.02963e+06	#REF!	#REF!	#REF!	#REF!	#REF!	#REF!	#REF!	#REF!	0.0308166	0.0275745	413.285	4.09945	88.0294	2.94871	325.256	1.15074	4334.9	3327.31	1
577	14.5901	53.2648	1.48834	56.5404	0.527039		0.51203	0.759927	0.704927	0.768152	0.79096	0.846836	0.108213	0.124953	0.0705003	0.0512171	386009	1.46081e+07	109671	5.15689e+07	6.07595e+06	1.67056e+06	8.81966e+06	9.61504e+06	1.60123e+07	1.13752e+07	1.79e+06	2.39815e+06	#REF!	#REF!	#REF!	#REF!	#REF!	#REF!	#REF!	#REF!	0.0313006	0.0366425	410.577	3.61101	87.5032	2.74209	323.073	0.86892	3771.87	3088.52	1
578	14.5762	59.9539	1.6068	56.4676	0.42586		0.470491	0.773501	0.801872	0.619767	0.919578	0.882387	0.0441615	0.0567037	0.0774796	0.0479562	414921	1.46085e+07	96106.9	5.12211e+07	6.81671e+06	1.54256e+06	8.81984e+06	8.86478e+06	1.54981e+07	8.74661e+06	2.03233e+06	1.98087e+06	#REF!	#REF!	#REF!	#REF!	#REF!	#REF!	#REF!	#REF!	0.0307665	0.0318943	399.599	3.91909	81.8404	2.76839	317.758	1.1507	4139.68	3124.64	1
579	16.1417	55.5278	1.85643	55.661	0.52469		0.578689	0.660653	0.750969	0.715601	0.850207	0.963797	0.0485169	0.0755783	0.0555799	0.045701	332712	1.4609e+07	128475	4.91293e+07	5.13694e+06	1.38086e+06	6.77316e+06	8.71073e+06	1.28514e+07	1.24755e+07	2.10068e+06	2.20701e+06	#REF!	#REF!	#REF!	#REF!	#REF!	#REF!	#REF!	#REF!	0.029016	0.0360563	407.586	3.89965	84.8498	2.85158	322.736	1.04807	4109.18	3217.99	1
580	14.774	58.1188	1.45178	57.5296	0.559589		0.531925	0.81339	0.866202	0.685582	0.907576	0.77414	0.0549187	0.0871299	0.051256	0.0509853	396138	1.46087e+07	107008	6.0124e+07	6.11209e+06	1.47755e+06	1.04045e+07	1.16444e+07	1.17321e+07	1.25645e+07	1.73783e+06	2.28278e+06	#REF!	#REF!	#REF!	#REF!	#REF!	#REF!	#REF!	#REF!	0.0256454	0.0300758	403.196	4.288	83.3926	3.03986	319.803	1.24814	4563.37	3437.52	1
581	11.1537	52.9059	1.31599	57.4926	0.587624		0.525261	0.761543	0.762572	0.641283	0.873807	0.905315	0.1202	0.0443373	0.0741651	0.0400668	379447	1.46082e+07	104315	5.49689e+07	6.11769e+06	1.37484e+06	9.2606e+06	1.09037e+07	1.15369e+07	1.01331e+07	1.84619e+06	2.38434e+06	#REF!	#REF!	#REF!	#REF!	#REF!	#REF!	#REF!	#REF!	0.0311084	0.0324953	375.042	3.43551	68.9794	2.52716	306.063	0.908349	3604.13	2858.1	1
582	11.4104	61.1237	1.77679	55.312	0.643857		0.550356	0.750812	0.723532	0.620922	0.915859	0.676811	0.0607244	0.0583342	0.0562025	0.0392646	365869	1.46094e+07	123496	5.65775e+07	6.20583e+06	1.72321e+06	8.87846e+06	8.79018e+06	8.23154e+06	9.77896e+06	1.72369e+06	2.18527e+06	#REF!	#REF!	#REF!	#REF!	#REF!	#REF!	#REF!	#REF!	0.0339975	0.0300264	359.888	3.30588	60.0497	2.4388	299.838	0.86708	3469.14	2764.69	1
583	13.1852	61.1103	1.9745	56.7367	0.534151		0.412251	0.680493	0.719716	0.715666	0.85186	0.833147	0.0564492	0.0777953	0.06262	0.047327	310859	1.46086e+07	112598	4.53244e+07	6.09553e+06	1.55795e+06	1.02786e+07	7.9483e+06	1.56653e+07	1.31105e+07	1.7033e+06	2.21404e+06	#REF!	#REF!	#REF!	#REF!	#REF!	#REF!	#REF!	#REF!	0.0298207	0.0345681	407.674	3.55332	84.7955	2.66211	322.878	0.891216	3707.96	2998.59	1
584	15.4947	55.1334	1.16373	57.2225	0.598093		0.482232	0.687321	0.730144	0.690459	0.807388	0.91745	0.0601482	0.0649002	0.0494896	0.063877	402130	1.46087e+07	107963	5.52071e+07	6.39849e+06	1.4158e+06	9.41934e+06	1.00168e+07	1.38842e+07	1.12347e+07	1.96887e+06	2.43785e+06	#REF!	#REF!	#REF!	#REF!	#REF!	#REF!	#REF!	#REF!	0.0289328	0.030521	408.095	3.81451	86.5939	2.78979	321.501	1.02471	4010.05	3144.68	1
585	13.0494	59.7565	1.54287	57.9102	0.600986		0.556653	0.668049	0.773504	0.652092	0.944313	0.626219	0.0644448	0.0947128	0.0922977	0.0387978	450361	1.46088e+07	113042	6.73604e+07	7.7219e+06	1.563e+06	1.00568e+07	7.79664e+06	1.37487e+07	1.16145e+07	1.75838e+06	2.34127e+06	#REF!	#REF!	#REF!	#REF!	#REF!	#REF!	#REF!	#REF!	0.0290263	0.0328524	404.003	3.71942	85.1471	2.69268	318.856	1.02674	3904.01	3033.65	1
586	12.7202	67.6987	1.79011	56.6962	0.620123		0.552925	0.559539	0.80081	0.657521	0.817404	0.688694	0.0659226	0.0649303	0.0884526	0.0571461	415054	1.46096e+07	108198	5.35705e+07	7.27656e+06	1.69195e+06	7.7607e+06	8.22385e+06	1.024e+07	1.1551e+07	2.03202e+06	2.30956e+06	#REF!	#REF!	#REF!	#REF!	#REF!	#REF!	#REF!	#REF!	0.0288041	0.0305473	383.803	3.7511	73.7672	2.72005	310.036	1.03105	3960.9	3076.72	1
587	14.7757	55.0966	1.6437	55.8684	0.586282		0.498719	0.748222	0.724906	0.656822	0.865147	0.841476	0.0912599	0.096634	0.0667276	0.0464923	451860	1.46095e+07	100643	6.23384e+07	7.12017e+06	1.54401e+06	8.66681e+06	8.1132e+06	1.12674e+07	1.40395e+07	1.89843e+06	2.22938e+06	#REF!	#REF!	#REF!	#REF!	#REF!	#REF!	#REF!	#REF!	0.0274511	0.0307307	409.365	3.66847	87.8206	2.67242	321.545	0.996047	3839.63	3007.51	1
588	14.7051	58.4693	1.61114	57.0447	0.500269		0.533308	0.746042	0.688191	0.646391	0.910177	0.842929	0.0648367	0.0921465	0.0545315	0.04535	475247	1.46087e+07	110813	6.13664e+07	4.89618e+06	1.53593e+06	1.10591e+07	1.00479e+07	1.31877e+07	1.23059e+07	2.01907e+06	2.15803e+06	#REF!	#REF!	#REF!	#REF!	#REF!	#REF!	#REF!	#REF!	0.0306082	0.0281174	409.31	3.5534	88.1647	2.60273	321.145	0.950669	3706.41	2926.45	1
589	13.7559	62.5003	1.82788	56.6402	0.524866		0.486209	0.755833	0.788425	0.698413	0.806226	0.688142	0.0776222	0.0716605	0.0837768	0.0451791	307269	1.4609e+07	119296	5.43099e+07	7.24667e+06	1.71686e+06	9.31019e+06	1.11785e+07	7.48938e+06	1.41903e+07	1.42162e+06	2.39881e+06	#REF!	#REF!	#REF!	#REF!	#REF!	#REF!	#REF!	#REF!	0.0340587	0.0231541	377.396	4.00303	68.4294	2.91103	308.966	1.092	4259.11	3303.27	1
590	17.1949	75.6723	1.68082	56.9564	0.54686		0.433657	0.687877	0.720794	0.705804	0.805405	0.94569	0.0553565	0.0482756	0.0688489	0.0588184	434510	1.46084e+07	94168.4	5.77214e+07	6.2686e+06	1.4522e+06	8.64206e+06	8.85382e+06	1.03771e+07	9.80475e+06	1.80055e+06	2.01302e+06	#REF!	#REF!	#REF!	#REF!	#REF!	#REF!	#REF!	#REF!	0.0294091	0.0317077	392.92	3.9064	78.4916	2.86015	314.428	1.04626	4131.66	3234.27	1
591	15.9874	67.8302	1.55779	56.2265	0.493477		0.578707	0.781313	0.770884	0.683805	0.849559	0.755399	0.066127	0.0622092	0.0702634	0.067771	404957	1.46086e+07	112909	5.4736e+07	5.98758e+06	1.53405e+06	9.7668e+06	9.39856e+06	1.534e+07	1.96328e+07	2.05576e+06	2.60051e+06	#REF!	#REF!	#REF!	#REF!	#REF!	#REF!	#REF!	#REF!	0.0351042	0.0270308	443.909	4.05601	106.599	2.91616	337.31	1.13985	4253.95	3271.03	1
592	15.4525	42.2107	1.50527	57.6777	0.516435		0.582657	0.900012	0.777608	0.723405	0.90296	0.793773	0.0484482	0.0643717	0.0743345	0.0371432	459733	1.46088e+07	112749	5.15487e+07	6.52818e+06	1.43662e+06	9.95858e+06	8.02696e+06	1.35953e+07	9.96425e+06	1.88234e+06	2.18366e+06	#REF!	#REF!	#REF!	#REF!	#REF!	#REF!	#REF!	#REF!	0.0247405	0.0332314	408.584	4.00121	86.6626	2.9169	321.921	1.08431	4225.81	3291.83	1
593	12.6901	51.9452	1.60512	56.1099	0.640289		0.578847	0.855506	0.851318	0.630744	0.883428	0.796044	0.0513961	0.0582474	0.0671426	0.0369044	359419	1.46088e+07	110160	5.57823e+07	5.54617e+06	1.59682e+06	1.03043e+07	8.47544e+06	8.30103e+06	8.77221e+06	1.98432e+06	2.11203e+06	#REF!	#REF!	#REF!	#REF!	#REF!	#REF!	#REF!	#REF!	0.026881	0.0291978	363.407	3.93506	61.6091	2.79669	301.798	1.13838	4194.37	3177.65	1
594	13.2666	50.7878	1.55618	58.1133	0.600369		0.634045	0.674772	0.830448	0.730044	0.942112	0.799964	0.0801035	0.0561536	0.0677996	0.045524	432163	1.46087e+07	91292.8	5.63851e+07	6.11631e+06	1.61683e+06	7.91984e+06	1.01092e+07	1.29767e+07	1.16654e+07	2.114e+06	1.72634e+06	#REF!	#REF!	#REF!	#REF!	#REF!	#REF!	#REF!	#REF!	0.0292856	0.0325674	398.923	4.03127	81.8572	2.94225	317.065	1.08902	4270.28	3325.99	1
595	16.8618	56.8786	1.66107	57.1429	0.676841		0.492542	0.767421	0.693014	0.68148	0.952373	0.657573	0.0702151	0.0543919	0.0578494	0.0528359	408999	1.46089e+07	115446	5.62364e+07	6.54282e+06	1.38315e+06	9.16454e+06	8.70166e+06	8.00305e+06	8.58056e+06	1.69545e+06	2.34058e+06	#REF!	#REF!	#REF!	#REF!	#REF!	#REF!	#REF!	#REF!	0.0369322	0.0288153	368.818	3.73885	65.5928	2.75378	303.225	0.985066	3961.69	3123.97	1
596	12.622	59.9415	1.76364	57.2536	0.534319		0.530843	0.67095	0.83624	0.659062	0.74217	0.909759	0.0956834	0.149163	0.0770865	0.0805375	443214	1.46091e+07	117453	5.13188e+07	6.24575e+06	1.5283e+06	1.07669e+07	1.18856e+07	7.7364e+06	9.28878e+06	1.90679e+06	2.47577e+06	#REF!	#REF!	#REF!	#REF!	#REF!	#REF!	#REF!	#REF!	0.0275176	0.0287931	368.351	3.91664	65.4648	2.81532	302.886	1.10131	4168.09	3195.38	1
597	14.5222	51.7057	1.41346	56.256	0.644097		0.542922	0.810206	0.764688	0.63164	0.949913	0.870787	0.108774	0.0797719	0.068085	0.0346443	409794	1.46078e+07	118436	5.42625e+07	5.37287e+06	1.71828e+06	1.05578e+07	8.95532e+06	1.12549e+07	9.05022e+06	1.56956e+06	2.20458e+06	#REF!	#REF!	#REF!	#REF!	#REF!	#REF!	#REF!	#REF!	0.0274418	0.0281218	385.685	3.84743	73.6539	2.7495	312.031	1.09793	4070.59	3110.95	1
598	12.6523	56.153	1.19906	57.4976	0.56778		0.471472	0.627318	0.8332	0.719475	0.851789	0.786769	0.0629563	0.0473316	0.0513618	0.0554854	442911	1.46079e+07	95682.3	5.0301e+07	6.16093e+06	1.43176e+06	8.89972e+06	1.0336e+07	9.91413e+06	9.31334e+06	1.77324e+06	2.31358e+06	#REF!	#REF!	#REF!	#REF!	#REF!	#REF!	#REF!	#REF!	0.0316519	0.0287576	373.39	3.97257	68.3695	2.90648	305.02	1.06609	4227.83	3298.06	1
599	14.5871	57.9481	1.76249	57.12	0.609435		0.490461	0.661729	0.783149	0.627626	0.873333	0.935497	0.0461963	0.0565869	0.0601597	0.0605044	357020	1.46081e+07	109482	5.34808e+07	6.47776e+06	1.59309e+06	8.42508e+06	8.47592e+06	1.03525e+07	1.18078e+07	1.52858e+06	2.31903e+06	#REF!	#REF!	#REF!	#REF!	#REF!	#REF!	#REF!	#REF!	0.0255012	0.0306971	391.36	3.87201	76.1408	2.75385	315.219	1.11817	4093.39	3113.5	1
600	12.4954	56.1231	1.42767	57.4808	0.602175		0.4834	0.672442	0.782805	0.689122	0.909504	0.761845	0.0480018	0.106245	0.0456653	0.0528514	433267	1.4608e+07	120388	6.48763e+07	6.42672e+06	1.67391e+06	7.50812e+06	9.93883e+06	6.52979e+06	1.5575e+07	1.9376e+06	2.15527e+06	#REF!	#REF!	#REF!	#REF!	#REF!	#REF!	#REF!	#REF!	0.0290606	0.0263194	386.101	3.78685	75.1798	2.77796	310.922	1.00889	4000.01	3142.39	1
601	14.3534	47.8261	1.49983	56.8237	0.63966		0.450616	0.708084	0.71496	0.67395	0.957154	0.732702	0.0910909	0.116525	0.0598085	0.0524248	386890	1.46087e+07	96384.5	4.45219e+07	5.74095e+06	1.58848e+06	8.69051e+06	9.53602e+06	1.104e+07	1.23434e+07	1.57925e+06	2.42819e+06	#REF!	#REF!	#REF!	#REF!	#REF!	#REF!	#REF!	#REF!	0.0382899	0.0306736	388.506	3.64568	75.802	2.67898	312.704	0.966703	3834.09	3027.12	1
602	15.2471	59.7432	1.36944	56.879	0.671337		0.529176	0.602938	0.653335	0.691502	0.84158	0.716968	0.0761028	0.128589	0.0914865	0.0364463	398029	1.46079e+07	101075	5.22692e+07	5.71441e+06	1.71098e+06	7.8019e+06	9.36226e+06	1.52024e+07	1.32911e+07	2.16173e+06	2.45398e+06	#REF!	#REF!	#REF!	#REF!	#REF!	#REF!	#REF!	#REF!	0.0312405	0.0344808	419.28	3.42111	93.1748	2.57282	326.106	0.848289	3543.22	2886.79	1
603	14.7756	57.5111	1.26951	57.3332	0.690943		0.438566	0.648497	0.849326	0.629128	0.893052	0.969271	0.122992	0.0526194	0.0698936	0.0496094	402998	1.46086e+07	106929	5.17603e+07	5.419e+06	1.46292e+06	9.38716e+06	1.08266e+07	1.43261e+07	1.43154e+07	1.8339e+06	2.17836e+06	#REF!	#REF!	#REF!	#REF!	#REF!	#REF!	#REF!	#REF!	0.0277607	0.0397031	419.182	3.96291	92.2316	2.79595	326.951	1.16696	4170.85	3146.17	1
604	14.4569	55.2753	1.58664	56.3051	0.597939		0.494448	0.884259	0.675775	0.708784	0.893272	0.788306	0.0622581	0.0440752	0.0645422	0.0402909	429876	1.46082e+07	115140	5.63542e+07	5.8084e+06	1.32405e+06	9.55413e+06	9.95402e+06	8.28133e+06	1.62118e+07	1.8974e+06	2.20735e+06	#REF!	#REF!	#REF!	#REF!	#REF!	#REF!	#REF!	#REF!	0.0290385	0.0306327	403.432	3.52773	84.1111	2.64946	319.321	0.878273	3682.56	2984.62	1
605	14.4075	51.163	1.55933	57.2982	0.49016		0.53171	0.753508	0.757328	0.660332	0.944648	0.667189	0.0875548	0.0500931	0.088229	0.050611	367457	1.4608e+07	112053	5.27499e+07	6.18452e+06	1.43172e+06	9.96753e+06	1.01633e+07	1.16118e+07	8.08841e+06	1.99253e+06	2.27622e+06	#REF!	#REF!	#REF!	#REF!	#REF!	#REF!	#REF!	#REF!	0.0314438	0.034257	378.33	3.74179	69.8777	2.70951	308.452	1.03227	3955.59	3068.41	1
606	14.1709	67.5685	1.68079	56.9982	0.463497		0.606518	0.796573	0.858081	0.668302	0.918621	0.946778	0.114106	0.0829091	0.152893	0.040605	461226	1.4609e+07	120057	5.62161e+07	6.15396e+06	1.33631e+06	9.32999e+06	9.04687e+06	1.55147e+07	1.07035e+07	1.89983e+06	2.26856e+06	#REF!	#REF!	#REF!	#REF!	#REF!	#REF!	#REF!	#REF!	0.039971	0.0322925	403.568	4.19149	85.2617	2.9659	318.307	1.22559	4451.22	3349.98	1
607	12.797	58.1805	1.7099	56.3828	0.394982		0.529267	0.820926	0.787672	0.67412	0.941215	0.737428	0.0608077	0.0703257	0.0564616	0.0432614	335665	1.46082e+07	98899.6	5.24533e+07	6.52566e+06	1.34202e+06	8.36555e+06	9.23131e+06	1.36278e+07	2.04891e+07	1.69026e+06	2.60765e+06	#REF!	#REF!	#REF!	#REF!	#REF!	#REF!	#REF!	#REF!	0.0317027	0.033656	423.353	3.67109	94.8664	2.68736	328.487	0.983729	3828.68	3017.76	1
608	15.6621	59.3217	1.38808	56.6123	0.579805		0.582818	0.643029	0.75778	0.688822	0.933879	0.802848	0.0584351	0.0600365	0.0701464	0.0358999	333746	1.46081e+07	108789	6.07524e+07	6.74008e+06	1.81338e+06	9.12071e+06	8.68751e+06	1.17221e+07	1.33681e+07	1.69665e+06	2.05523e+06	#REF!	#REF!	#REF!	#REF!	#REF!	#REF!	#REF!	#REF!	0.0314081	0.0288563	401.036	3.96279	81.497	2.87083	319.539	1.09197	4188.86	3243.63	1
609	15.6643	62.4242	1.59034	56.684	0.592502		0.566668	0.776177	0.813832	0.68943	0.850525	0.80651	0.0586202	0.0867497	0.0726665	0.0533676	366589	1.46085e+07	101007	5.83128e+07	7.72668e+06	1.5303e+06	8.1726e+06	1.10789e+07	5.23188e+06	1.10834e+07	1.90026e+06	2.27831e+06	#REF!	#REF!	#REF!	#REF!	#REF!	#REF!	#REF!	#REF!	0.0292893	0.0277809	368.2	4.2217	64.4145	3.01459	303.786	1.2071	4521.57	3427.23	1
610	16.0155	53.1407	1.81347	56.3109	0.663357		0.585745	0.85671	0.779653	0.702023	0.863678	0.828523	0.10788	0.0830875	0.05537	0.0641336	416633	1.46083e+07	117237	6.10611e+07	5.74383e+06	1.58475e+06	7.46237e+06	1.02004e+07	9.27097e+06	1.04041e+07	1.82906e+06	2.08947e+06	#REF!	#REF!	#REF!	#REF!	#REF!	#REF!	#REF!	#REF!	0.0317829	0.0291336	385.531	4.13	74.4788	2.98684	311.052	1.14317	4398.04	3385.02	1
611	15.9246	64.4163	1.47412	55.9211	0.643428		0.506983	0.764108	0.782654	0.699173	0.875678	0.926765	0.0975759	0.0759433	0.0576502	0.0528685	374936	1.4609e+07	113433	6.18349e+07	5.63244e+06	1.49637e+06	9.7062e+06	8.86315e+06	7.37529e+06	1.30777e+07	1.71158e+06	2.27592e+06	#REF!	#REF!	#REF!	#REF!	#REF!	#REF!	#REF!	#REF!	0.028361	0.0265104	386.701	4.12118	74.307	2.97577	312.394	1.14541	4386.65	3372.37	1
612	15.7361	70.1565	1.53986	56.5674	0.583739		0.530771	0.743799	0.711128	0.753784	0.900253	0.597719	0.0547281	0.0861069	0.0571232	0.0435197	443543	1.46091e+07	130403	4.55115e+07	6.36007e+06	1.88904e+06	1.01634e+07	9.25742e+06	1.67515e+07	5.80102e+06	1.77271e+06	2.57257e+06	#REF!	#REF!	#REF!	#REF!	#REF!	#REF!	#REF!	#REF!	0.0246459	0.0278288	403.618	3.8577	83.8666	2.88415	319.751	0.973547	4064.56	3256.7	1
613	16.6836	54.5435	1.30045	57.7271	0.572246		0.456782	0.802335	0.776765	0.656638	0.927775	0.94656	0.0726378	0.0678135	0.063222	0.051388	377881	1.46082e+07	105239	6.05488e+07	5.97249e+06	1.29849e+06	1.04407e+07	8.19993e+06	1.77549e+07	1.08829e+07	1.75436e+06	2.04564e+06	#REF!	#REF!	#REF!	#REF!	#REF!	#REF!	#REF!	#REF!	0.0295243	0.0299847	423.673	4.06304	94.3737	2.89366	329.3	1.16939	4282.34	3257.2	1
614	13.5711	60.57	1.55992	57.3275	0.610409		0.543416	0.73225	0.755184	0.693991	0.809205	0.894237	0.0767419	0.0671232	0.0794537	0.0456194	411467	1.46083e+07	86119.8	5.90526e+07	6.76524e+06	1.53052e+06	1.08825e+07	9.19583e+06	7.75514e+06	1.00644e+07	1.98133e+06	2.45717e+06	#REF!	#REF!	#REF!	#REF!	#REF!	#REF!	#REF!	#REF!	0.0327075	0.0303307	369.649	3.73673	66.4625	2.74845	303.187	0.988278	3958.41	3116.92	1
615	16.2705	69.9781	1.34413	57.8813	0.611398		0.543275	0.641498	0.730207	0.681608	0.882805	0.847664	0.0706912	0.0508948	0.128148	0.0370431	402829	1.46087e+07	101033	5.53153e+07	6.87261e+06	1.12676e+06	9.43362e+06	8.09124e+06	1.83106e+07	7.61655e+06	1.77907e+06	2.57588e+06	#REF!	#REF!	#REF!	#REF!	#REF!	#REF!	#REF!	#REF!	0.0257739	0.0300419	417.16	3.88444	91.514	2.82541	325.646	1.05903	4081.98	3181.01	1
616	13.9407	64.6221	1.47097	56.1758	0.586823		0.451438	0.690234	0.762137	0.668758	0.940736	0.91039	0.0573981	0.0550717	0.0556259	0.0549271	424855	1.46091e+07	101983	5.76712e+07	7.6867e+06	1.41676e+06	1.08431e+07	8.8785e+06	1.29271e+07	1.05189e+07	1.59624e+06	1.97321e+06	#REF!	#REF!	#REF!	#REF!	#REF!	#REF!	#REF!	#REF!	0.0281361	0.0288932	394.827	3.7607	79.1133	2.73831	315.714	1.02239	3961	3092.53	1
617	18.1082	57.3334	1.58384	56.8448	0.540074		0.507903	0.711761	0.740602	0.680103	0.845195	0.850899	0.0595781	0.0626156	0.0839145	0.0600469	343316	1.46088e+07	109460	7.28458e+07	5.84111e+06	1.28925e+06	9.59006e+06	8.91511e+06	1.94327e+07	9.80525e+06	1.86959e+06	2.09508e+06	#REF!	#REF!	#REF!	#REF!	#REF!	#REF!	#REF!	#REF!	0.0301824	0.0335879	429.341	3.97634	97.871	2.87425	331.47	1.10209	4176.24	3231.22	1
618	13.9492	44.6629	1.36625	57.6223	0.531073		0.486632	0.778166	0.795221	0.658565	0.79747	0.87835	0.0605789	0.0495079	0.0689185	0.075764	418777	1.46074e+07	109197	5.89684e+07	5.85761e+06	1.50382e+06	8.71669e+06	9.27557e+06	8.54856e+06	1.7293e+07	1.68503e+06	2.32431e+06	#REF!	#REF!	#REF!	#REF!	#REF!	#REF!	#REF!	#REF!	0.0329601	0.0324699	400.798	3.81749	82.9784	2.75341	317.819	1.06408	4020.8	3106.15	1
619	17.2399	60.6537	1.44679	56.742	0.603748		0.62139	0.7335	0.768511	0.714807	0.964514	0.868452	0.0547351	0.0608851	0.0699783	0.0649277	476035	1.46088e+07	102594	5.7573e+07	7.64008e+06	1.57095e+06	8.51724e+06	1.11392e+07	1.50763e+07	1.53681e+07	1.62649e+06	2.36977e+06	#REF!	#REF!	#REF!	#REF!	#REF!	#REF!	#REF!	#REF!	0.0267114	0.0345001	443.73	4.05318	106.841	2.9491	336.889	1.10409	4250.86	3308.94	1
620	13.1578	52.7978	1.26507	56.9668	0.582773		0.484655	0.618703	0.77052	0.63094	0.596939	0.79058	0.0572741	0.0572398	0.0849336	0.0405564	376265	1.46095e+07	118581	5.21431e+07	5.96955e+06	1.35681e+06	1.05154e+07	9.42774e+06	1.00039e+07	1.06669e+07	1.99155e+06	2.40533e+06	#REF!	#REF!	#REF!	#REF!	#REF!	#REF!	#REF!	#REF!	0.0265312	0.0285392	382.577	3.75795	72.318	2.69878	310.259	1.05917	3970.06	3053.54	1
621	13.3188	72.47	1.70813	56.8167	0.682002		0.429579	0.723635	0.765975	0.654596	0.771815	0.915909	0.0657791	0.0576618	0.113101	0.043628	450454	1.4609e+07	99521	5.13025e+07	5.83563e+06	1.62089e+06	9.16355e+06	8.97106e+06	5.05845e+06	1.16089e+07	2.01435e+06	2.54864e+06	#REF!	#REF!	#REF!	#REF!	#REF!	#REF!	#REF!	#REF!	0.0325258	0.0277101	367.37	3.78005	65.58	2.73671	301.79	1.04333	4010.86	3104.21	1
622	17.1569	62.2606	1.44784	57.4394	0.457456		0.486303	0.718199	0.749212	0.68737	0.757293	0.759104	0.0871545	0.100811	0.10658	0.0590663	464020	1.46081e+07	109953	5.25891e+07	6.42135e+06	1.68784e+06	1.038e+07	1.10656e+07	1.79614e+07	1.23712e+07	2.40799e+06	2.19347e+06	#REF!	#REF!	#REF!	#REF!	#REF!	#REF!	#REF!	#REF!	0.0363006	0.0324933	433.753	4.005	101.874	2.88666	331.879	1.11834	4205.03	3241.59	1
623	15.4211	46.3573	1.40664	57.4555	0.573552		0.51089	0.759644	0.782435	0.647985	0.747114	0.837711	0.0811291	0.064585	0.0664647	0.0502337	451307	1.46096e+07	116019	5.92184e+07	5.60881e+06	1.59197e+06	1.07183e+07	7.78954e+06	1.08738e+07	9.47373e+06	1.80947e+06	2.24836e+06	#REF!	#REF!	#REF!	#REF!	#REF!	#REF!	#REF!	#REF!	0.0306375	0.0282959	389.746	4.03345	76.9686	2.86714	312.777	1.16631	4281.99	3243.89	1
624	15.9723	53.3285	1.71924	58.0271	0.590327		0.603839	0.864308	0.725472	0.630606	0.937887	0.909059	0.0531768	0.0627295	0.0718005	0.0313925	412312	1.46083e+07	109761	5.11079e+07	5.61045e+06	1.1552e+06	9.30517e+06	9.54204e+06	8.26328e+06	1.15154e+07	1.67305e+06	2.48251e+06	#REF!	#REF!	#REF!	#REF!	#REF!	#REF!	#REF!	#REF!	0.0290343	0.0274313	385.797	3.78815	74.16	2.71802	311.637	1.07013	4001.81	3073.98	1
625	17.8802	63.7531	1.68874	57.5559	0.647752		0.525514	0.738935	0.807441	0.759346	0.817853	0.767108	0.0762011	0.0718495	0.0748744	0.0390314	348743	1.46087e+07	100027	5.33439e+07	6.05752e+06	1.73495e+06	7.48474e+06	1.02422e+07	1.08336e+07	1.37185e+07	1.98594e+06	2.29728e+06	#REF!	#REF!	#REF!	#REF!	#REF!	#REF!	#REF!	#REF!	0.029106	0.0293208	406.67	4.37776	85.6601	3.18849	321.01	1.18927	4663.86	3607.4	1
626	14.2853	53.4136	1.70452	57.2204	0.607601		0.671017	0.729543	0.760184	0.711088	0.807967	0.845366	0.0631026	0.0770562	0.0642869	0.0248151	397370	1.46081e+07	106399	5.36937e+07	5.5329e+06	1.57826e+06	8.20977e+06	8.75269e+06	1.61504e+07	1.60604e+07	1.77398e+06	2.35239e+06	#REF!	#REF!	#REF!	#REF!	#REF!	#REF!	#REF!	#REF!	0.0303798	0.0309327	431.269	3.86696	98.9426	2.83626	332.326	1.03071	4047.63	3186.15	1
627	14.3843	54.2075	1.53754	57.2021	0.634178		0.411558	0.727821	0.78409	0.644601	0.961067	0.920189	0.0515756	0.103663	0.0708732	0.0437443	432717	1.46082e+07	100080	4.53011e+07	5.37393e+06	1.77623e+06	8.25778e+06	9.4313e+06	1.03878e+07	1.59587e+07	1.84878e+06	2.43588e+06	#REF!	#REF!	#REF!	#REF!	#REF!	#REF!	#REF!	#REF!	0.0325035	0.0271735	407.75	3.96051	86.7907	2.82565	320.959	1.13486	4179.5	3186.01	1
628	16.2738	58.1672	1.64711	57.588	0.615451		0.528892	0.652435	0.789722	0.688184	0.922752	0.852657	0.0910766	0.0572466	0.0609967	0.0474628	364602	1.46079e+07	100582	6.21404e+07	6.74874e+06	1.39188e+06	8.98177e+06	8.81884e+06	8.60405e+06	6.07022e+06	1.80947e+06	2.0088e+06	#REF!	#REF!	#REF!	#REF!	#REF!	#REF!	#REF!	#REF!	0.0368335	0.0311155	358.048	4.123	59.0481	2.96046	299	1.16254	4417.4	3369.9	1
629	17.063	58.6063	1.54864	57.1241	0.549157		0.610448	0.632704	0.699058	0.667884	0.865067	0.959699	0.0931242	0.0639889	0.0893391	0.0416888	403705	1.46083e+07	112217	5.17707e+07	5.97113e+06	1.62554e+06	9.08717e+06	7.47337e+06	6.14579e+06	1.791e+07	1.83805e+06	2.2507e+06	#REF!	#REF!	#REF!	#REF!	#REF!	#REF!	#REF!	#REF!	0.029605	0.0318793	408.168	3.76659	86.397	2.74456	321.771	1.02202	3954.47	3092.49	1
630	16.4726	57.6181	1.52303	57.9038	0.557852		0.552982	0.672062	0.799353	0.689981	0.806373	0.773162	0.0635558	0.0814873	0.0675587	0.0423682	431413	1.46081e+07	105127	5.64932e+07	6.11379e+06	1.48369e+06	1.01439e+07	8.76726e+06	1.22859e+07	8.47208e+06	1.5706e+06	2.3879e+06	#REF!	#REF!	#REF!	#REF!	#REF!	#REF!	#REF!	#REF!	0.0254889	0.0330022	396.544	4.13336	80.1817	2.9603	316.363	1.17306	4390.91	3348.58	1
631	17.056	55.9706	1.58111	57.3859	0.552008		0.498058	0.682834	0.781242	0.686336	0.830003	0.799638	0.0520198	0.099327	0.0830003	0.0703293	378836	1.46084e+07	107585	6.19298e+07	6.27341e+06	1.4147e+06	1.01643e+07	1.11684e+07	1.22488e+07	1.08129e+07	1.74736e+06	2.06768e+06	#REF!	#REF!	#REF!	#REF!	#REF!	#REF!	#REF!	#REF!	0.0293334	0.0304898	402.363	4.17377	82.9384	2.98843	319.425	1.18533	4431.89	3378.41	1
632	14.0364	57.9725	1.45581	57.2057	0.646963		0.530798	0.795775	0.738242	0.675343	0.754954	0.885953	0.0773042	0.0875192	0.132424	0.043687	395397	1.46087e+07	106036	5.52741e+07	6.38562e+06	1.68469e+06	1.07948e+07	9.03076e+06	1.1768e+07	1.26572e+07	1.66963e+06	2.36572e+06	#REF!	#REF!	#REF!	#REF!	#REF!	#REF!	#REF!	#REF!	0.0332033	0.0264991	397.174	3.81715	80.5841	2.78148	316.59	1.03567	4024.03	3141.06	1
633	15.9242	63.7472	1.56152	56.666	0.651889		0.464498	0.808958	0.851255	0.71494	0.939011	0.96697	0.110757	0.0965707	0.0745557	0.0480287	426238	1.46093e+07	111209	5.41021e+07	6.57438e+06	1.70461e+06	9.43552e+06	6.91347e+06	1.3984e+07	1.43296e+07	1.49053e+06	2.16718e+06	#REF!	#REF!	#REF!	#REF!	#REF!	#REF!	#REF!	#REF!	0.0279078	0.0336854	422.944	4.27319	94.2084	3.06243	328.736	1.21076	4526.46	3452.84	1
634	15.8192	60.0933	1.62071	55.9975	0.623311		0.490211	0.659185	0.748757	0.6668	0.806552	0.856432	0.0833085	0.0763536	0.0795395	0.0985951	457299	1.46076e+07	99169.6	5.43388e+07	5.73875e+06	1.57464e+06	8.16338e+06	9.34042e+06	1.12658e+07	7.79418e+06	1.81649e+06	2.12764e+06	#REF!	#REF!	#REF!	#REF!	#REF!	#REF!	#REF!	#REF!	0.0303706	0.0308613	384.155	3.85709	73.919	2.7892	310.236	1.06789	4083.31	3156.66	1
635	13.5076	65.3967	1.5726	57.4834	0.563405		0.546227	0.703191	0.81607	0.698197	0.862417	0.774861	0.0883898	0.0485393	0.0620044	0.0362403	346195	1.4609e+07	104004	6.0563e+07	7.49587e+06	1.47428e+06	9.73018e+06	7.77068e+06	1.60278e+07	1.36088e+07	1.97616e+06	2.88866e+06	#REF!	#REF!	#REF!	#REF!	#REF!	#REF!	#REF!	#REF!	0.0330144	0.0309955	412.16	3.96866	89.2906	2.87847	322.87	1.09019	4184.54	3244.69	1
636	13.3313	58.2851	1.66785	57.6253	0.561615		0.540403	0.758996	0.874016	0.6308	0.802883	0.871876	0.0634118	0.095825	0.0492208	0.0603433	473862	1.46085e+07	95202	5.65755e+07	6.15409e+06	1.53328e+06	9.18105e+06	7.2062e+06	1.3476e+07	1.0754e+07	1.70813e+06	2.7266e+06	#REF!	#REF!	#REF!	#REF!	#REF!	#REF!	#REF!	#REF!	0.0288066	0.0272998	400.919	4.19245	83.9761	2.93772	316.943	1.25473	4454.98	3318.63	1
637	15.8553	59.2175	1.23503	56.5096	0.570788		0.623082	0.692862	0.789394	0.65269	0.783132	0.845053	0.0630613	0.0838488	0.0805196	0.0363795	426605	1.46087e+07	111263	5.50644e+07	6.69199e+06	1.33631e+06	9.69273e+06	9.1102e+06	1.09343e+07	1.2855e+07	1.84405e+06	2.27372e+06	#REF!	#REF!	#REF!	#REF!	#REF!	#REF!	#REF!	#REF!	0.0284055	0.0293611	404.276	4.04639	84.4151	2.87722	319.861	1.16916	4282.44	3248.12	1
638	11.7278	69.9299	1.6783	57.0735	0.455401		0.580059	0.820547	0.830661	0.724614	0.969493	0.793186	0.0767291	0.0883784	0.0584393	0.0592138	385300	1.46088e+07	122989	5.1973e+07	6.72528e+06	1.27455e+06	1.02201e+07	9.7488e+06	2.04298e+07	1.05326e+07	2.07075e+06	2.06192e+06	#REF!	#REF!	#REF!	#REF!	#REF!	#REF!	#REF!	#REF!	0.0308385	0.0290816	409.585	3.82349	87.8348	2.82818	321.75	0.995311	4018.96	3187.9	1
639	14.0411	53.6213	1.81551	57.6055	0.489636		0.676742	0.679765	0.753012	0.672405	0.928757	0.91971	0.054242	0.074289	0.0688123	0.0477204	435234	1.46072e+07	109119	5.58502e+07	6.61931e+06	1.45576e+06	1.00314e+07	8.83882e+06	1.29316e+07	1.1322e+07	1.8619e+06	2.09472e+06	#REF!	#REF!	#REF!	#REF!	#REF!	#REF!	#REF!	#REF!	0.0282463	0.0251379	402.866	3.90549	83.6036	2.82625	319.262	1.07924	4120.66	3189.89	1
640	16.7578	55.8554	1.51141	56.6439	0.554049		0.459264	0.6899	0.861039	0.600764	0.910145	0.828032	0.0479923	0.060145	0.0789937	0.0346051	412313	1.46088e+07	111374	6.24125e+07	7.07144e+06	1.40189e+06	1.07273e+07	1.03375e+07	1.19511e+07	9.95849e+06	1.7797e+06	2.25008e+06	#REF!	#REF!	#REF!	#REF!	#REF!	#REF!	#REF!	#REF!	0.0369104	0.0281921	391.653	4.40756	78.0407	3.02342	313.613	1.38414	4713.39	3423.83	1
641	13.2299	58.2544	1.55001	56.2414	0.490219		0.523034	0.704752	0.711815	0.684129	0.960901	0.891988	0.0689888	0.105978	0.0713488	0.0441108	399843	1.46079e+07	98732.1	6.27766e+07	6.10637e+06	1.47514e+06	9.5885e+06	1.08135e+07	1.59338e+07	1.52725e+07	1.87386e+06	2.24924e+06	#REF!	#REF!	#REF!	#REF!	#REF!	#REF!	#REF!	#REF!	0.034861	0.0283048	418.82	3.58852	93.1399	2.66084	325.68	0.927681	3737.57	2988.77	1
642	18.2471	58.9425	1.72544	56.1827	0.594616		0.50001	0.748572	0.76106	0.632341	0.763412	0.892622	0.0654812	0.0522231	0.0634726	0.0405949	457171	1.46083e+07	134560	6.1139e+07	5.21313e+06	1.37867e+06	1.00282e+07	9.91467e+06	1.80661e+07	1.32358e+07	1.88367e+06	2.17984e+06	#REF!	#REF!	#REF!	#REF!	#REF!	#REF!	#REF!	#REF!	0.0288068	0.0248301	447.505	4.20403	109.01	2.9717	338.495	1.23233	4421.8	3332.95	1
643	16.0017	50.7161	1.33494	56.2234	0.521249		0.513821	0.742911	0.732217	0.672238	0.885097	0.73168	0.0782022	0.062608	0.08367	0.0741392	366948	1.46089e+07	118051	6.44294e+07	7.3081e+06	1.79444e+06	8.65192e+06	9.63345e+06	1.31321e+07	1.26598e+07	1.75224e+06	2.18652e+06	#REF!	#REF!	#REF!	#REF!	#REF!	#REF!	#REF!	#REF!	0.0305867	0.026784	410.211	3.9613	87.03	2.85726	323.181	1.10405	4177.96	3222.38	1
644	16.1404	58.5529	1.63303	57.7581	0.612571		0.54028	0.854133	0.777965	0.631942	0.870177	0.808063	0.0937771	0.05707	0.0743515	0.0578492	417998	1.46086e+07	112544	4.77502e+07	6.09407e+06	1.66789e+06	8.96745e+06	1.07082e+07	9.79494e+06	8.9095e+06	1.92624e+06	1.98041e+06	#REF!	#REF!	#REF!	#REF!	#REF!	#REF!	#REF!	#REF!	0.0353241	0.0262228	378.804	4.1163	70.6685	2.90618	308.135	1.21012	4388.89	3295.41	1
645	14.8006	59.4835	1.80832	55.9961	0.670241		0.483497	0.652863	0.852945	0.664722	0.763981	0.755677	0.0610527	0.06218	0.0627675	0.0371045	411893	1.46083e+07	92882.4	5.57246e+07	7.55931e+06	1.58888e+06	8.41428e+06	1.02525e+07	1.18564e+07	1.41283e+07	1.87281e+06	2.10479e+06	#REF!	#REF!	#REF!	#REF!	#REF!	#REF!	#REF!	#REF!	0.0278171	0.0277388	408.672	4.25278	86.8076	3.00616	321.865	1.24662	4517.1	3395.07	1
646	12.7401	52.1971	1.95327	56.8921	0.695514		0.651176	0.654387	0.719795	0.691927	0.830782	0.965375	0.083494	0.0560364	0.0897165	0.0432875	414638	1.46093e+07	105301	4.71601e+07	6.27531e+06	1.53452e+06	8.27373e+06	1.00267e+07	1.35705e+07	1.28608e+07	1.92354e+06	2.1868e+06	#REF!	#REF!	#REF!	#REF!	#REF!	#REF!	#REF!	#REF!	0.0254412	0.0304841	403.323	3.48411	84.0608	2.60722	319.262	0.876889	3632.14	2935.75	1
647	14.0715	56.2562	1.42077	56.4686	0.656687		0.53856	0.694924	0.740951	0.618776	0.873545	0.833029	0.068033	0.0521145	0.0588786	0.0591919	459228	1.46094e+07	129666	5.302e+07	6.49639e+06	1.31236e+06	8.23734e+06	7.95564e+06	1.12085e+07	1.44008e+07	1.85128e+06	2.33671e+06	#REF!	#REF!	#REF!	#REF!	#REF!	#REF!	#REF!	#REF!	0.0318711	0.0317185	407.239	3.67035	86.6192	2.63482	320.62	1.03553	3843.94	2965.16	1
648	14.9436	58.1763	1.79598	56.994	0.570689		0.550397	0.864707	0.743392	0.68682	0.929159	0.750824	0.0553724	0.0412406	0.0659724	0.0429167	426242	1.46083e+07	113699	6.17326e+07	6.49123e+06	1.27331e+06	9.50534e+06	9.19446e+06	1.27896e+07	1.42013e+07	2.13268e+06	2.3139e+06	#REF!	#REF!	#REF!	#REF!	#REF!	#REF!	#REF!	#REF!	0.0328511	0.0281016	410.82	3.82504	88.7726	2.79282	322.047	1.03222	4019.53	3146	1
649	16.4553	63.4081	1.7741	57.4797	0.507404		0.609524	0.720042	0.816822	0.695075	0.915304	0.822903	0.0717103	0.0514011	0.0834905	0.070291	455268	1.46082e+07	103051	5.67218e+07	6.51884e+06	1.34658e+06	9.25373e+06	1.08636e+07	2.12596e+07	1.53411e+07	1.83635e+06	2.02916e+06	#REF!	#REF!	#REF!	#REF!	#REF!	#REF!	#REF!	#REF!	0.0331415	0.0256879	459.082	4.38496	114.649	3.11182	344.432	1.27315	4619.79	3489.61	1
650	16.8863	52.3648	1.62107	56.8678	0.505741		0.526121	0.748329	0.739243	0.693238	0.913242	0.706224	0.0841258	0.0590473	0.0729074	0.056496	379303	1.46088e+07	118077	5.26779e+07	4.86018e+06	1.60051e+06	1.10891e+07	8.81407e+06	1.6575e+07	1.43827e+07	1.78631e+06	2.29945e+06	#REF!	#REF!	#REF!	#REF!	#REF!	#REF!	#REF!	#REF!	0.0259403	0.0302488	438.309	3.94475	101.854	2.86297	336.455	1.08178	4130.68	3214.17	1
651	12.7095	58.3428	1.67193	55.6737	0.579428		0.495604	0.669277	0.664658	0.710881	0.909738	0.955412	0.0989587	0.0629783	0.0717216	0.0414492	440497	1.46085e+07	118885	5.5796e+07	6.88059e+06	1.51916e+06	8.84626e+06	1.11835e+07	8.47231e+06	1.16478e+07	1.95414e+06	2.34975e+06	#REF!	#REF!	#REF!	#REF!	#REF!	#REF!	#REF!	#REF!	0.02417	0.0263984	382.048	3.35524	72.8217	2.56251	309.226	0.79273	3504.16	2895.2	1
652	14.4992	60.3335	1.65184	54.6874	0.604335		0.604785	0.755207	0.774645	0.684704	0.830626	0.907241	0.0912466	0.0885504	0.0477289	0.0456482	321325	1.46083e+07	107087	5.71102e+07	5.99178e+06	1.54458e+06	7.02035e+06	1.01305e+07	8.19074e+06	9.6961e+06	2.28122e+06	2.10707e+06	#REF!	#REF!	#REF!	#REF!	#REF!	#REF!	#REF!	#REF!	0.0349	0.0350859	366.142	3.82051	63.1819	2.77685	302.96	1.04366	4058.96	3153.1	1
653	18.6201	71.8243	1.42214	57.1837	0.535162		0.552148	0.688743	0.729249	0.737534	0.896813	0.933056	0.0911494	0.0623466	0.0644633	0.034972	372985	1.46084e+07	107203	4.97382e+07	6.24476e+06	1.24102e+06	9.01759e+06	9.06703e+06	1.40098e+07	1.11177e+07	1.84231e+06	1.96621e+06	#REF!	#REF!	#REF!	#REF!	#REF!	#REF!	#REF!	#REF!	0.0294886	0.0299717	413.013	4.07056	88.5383	2.99217	324.475	1.07838	4301.7	3377.14	1
654	13.4874	65.023	1.69632	57.156	0.617746		0.590337	0.544773	0.749933	0.620025	0.963672	0.819225	0.0684972	0.0600787	0.0695599	0.0775703	511000	1.46089e+07	114400	5.47055e+07	7.01817e+06	1.81909e+06	7.33591e+06	1.17884e+07	1.4231e+07	7.58453e+06	1.63053e+06	2.25693e+06	#REF!	#REF!	#REF!	#REF!	#REF!	#REF!	#REF!	#REF!	0.0329096	0.0326135	390.557	3.59648	78.2485	2.59351	312.309	1.00297	3775.06	2925.68	1
655	15.0542	61.2248	1.63558	57.1757	0.614975		0.57897	0.725732	0.772822	0.616275	0.884332	0.690206	0.0741671	0.0962639	0.0606108	0.0526592	379419	1.46085e+07	142316	4.9831e+07	6.26711e+06	1.67012e+06	8.38135e+06	1.04118e+07	1.11406e+07	1.73266e+07	1.95819e+06	2.09136e+06	#REF!	#REF!	#REF!	#REF!	#REF!	#REF!	#REF!	#REF!	0.0294342	0.0263667	419.995	3.99269	91.9789	2.81695	328.016	1.17574	4204.53	3170.75	1
656	14.6062	60.2483	1.545	57.5685	0.545679		0.413158	0.781054	0.767677	0.679759	0.706859	0.711803	0.0580839	0.0783749	0.0771717	0.0681047	407197	1.46091e+07	137784	5.35099e+07	6.42479e+06	1.62867e+06	9.95606e+06	8.98718e+06	1.12132e+07	9.25677e+06	1.84242e+06	2.62655e+06	#REF!	#REF!	#REF!	#REF!	#REF!	#REF!	#REF!	#REF!	0.0261247	0.0285249	388.445	3.90972	75.5095	2.8305	312.936	1.07922	4139.98	3202.91	1
657	15.1439	58.0017	1.54328	57.4038	0.707126		0.519023	0.661361	0.67971	0.707292	0.756451	0.827597	0.0427899	0.0667374	0.0602351	0.0738469	350433	1.46087e+07	121390	5.12686e+07	7.22394e+06	1.35119e+06	8.74301e+06	1.04872e+07	9.55288e+06	9.4912e+06	1.94119e+06	2.34748e+06	#REF!	#REF!	#REF!	#REF!	#REF!	#REF!	#REF!	#REF!	0.0365925	0.0296416	373.563	3.62648	67.4381	2.71321	306.125	0.913278	3826.8	3075.13	1
658	13.6251	60.6566	1.43828	56.5358	0.585005		0.47668	0.722521	0.775831	0.657816	0.8138	0.878166	0.0765553	0.0422133	0.0642009	0.0729331	374508	1.46085e+07	95647.6	5.66854e+07	6.65083e+06	1.50276e+06	9.27596e+06	7.37451e+06	9.67932e+06	1.61696e+07	2.06136e+06	2.04684e+06	#REF!	#REF!	#REF!	#REF!	#REF!	#REF!	#REF!	#REF!	0.0318375	0.0322845	398.983	3.74438	81.5409	2.71293	317.442	1.03146	3937.94	3060.7	1
659	14.5095	53.7178	1.24878	56.9951	0.584935		0.431142	0.759978	0.714536	0.613918	0.923528	0.844184	0.0795718	0.0659698	0.0778237	0.0216948	389339	1.46087e+07	115999	6.04492e+07	6.09994e+06	1.42968e+06	1.03292e+07	8.67074e+06	1.10276e+07	1.21974e+07	1.94954e+06	2.19532e+06	#REF!	#REF!	#REF!	#REF!	#REF!	#REF!	#REF!	#REF!	0.033232	0.0313131	392.825	3.56894	78.1759	2.5732	314.649	0.995739	3740.89	2902.22	1
660	17.4925	70.4682	1.45597	56.2417	0.55407		0.529747	0.656138	0.731724	0.696257	0.866132	0.845455	0.0700263	0.0889534	0.0958277	0.0397341	447971	1.46091e+07	116532	6.41132e+07	5.89496e+06	1.38139e+06	8.30084e+06	1.00363e+07	7.58536e+06	1.51369e+07	1.62694e+06	2.30806e+06	#REF!	#REF!	#REF!	#REF!	#REF!	#REF!	#REF!	#REF!	0.0300803	0.0294754	405.254	3.98985	85.4683	2.90078	319.786	1.08907	4215.98	3274.35	1
661	13.9987	53.7856	1.76441	57.9935	0.636471		0.588651	0.774767	0.691705	0.672008	0.714331	0.865359	0.0628548	0.0646067	0.114866	0.0515368	440003	1.46085e+07	100180	5.12898e+07	6.04229e+06	1.70771e+06	7.32772e+06	8.32073e+06	1.32843e+07	1.22475e+07	1.67628e+06	2.32028e+06	#REF!	#REF!	#REF!	#REF!	#REF!	#REF!	#REF!	#REF!	0.0302407	0.0364081	402.44	3.36991	83.8436	2.51505	318.596	0.85486	3500.75	2829.21	1
662	13.7522	59.1449	1.56696	57.2697	0.560887		0.593181	0.614552	0.698358	0.717422	0.671937	0.868289	0.0719141	0.0830602	0.0664427	0.0436539	366892	1.46082e+07	111852	5.58396e+07	8.22476e+06	1.66195e+06	1.03133e+07	9.24787e+06	1.04672e+07	1.32952e+07	1.75988e+06	2.4699e+06	#REF!	#REF!	#REF!	#REF!	#REF!	#REF!	#REF!	#REF!	0.0308333	0.0260379	391.552	3.60919	77.3146	2.71072	314.237	0.898473	3788.79	3062.37	1
663	14.112	58.8502	1.89921	57.8861	0.608784		0.526739	0.780668	0.737688	0.682697	0.921407	0.88767	0.0747037	0.0877934	0.070926	0.0298751	401955	1.46084e+07	100625	5.05238e+07	5.98402e+06	1.39503e+06	8.43654e+06	9.15696e+06	9.43839e+06	9.72049e+06	1.90241e+06	1.94647e+06	#REF!	#REF!	#REF!	#REF!	#REF!	#REF!	#REF!	#REF!	0.0317384	0.0287364	376.983	3.78401	69.2742	2.76591	307.708	1.0181	4005.84	3134.34	1
664	15.5462	69.3001	1.80799	57.6301	0.649856		0.558603	0.534995	0.729167	0.690992	0.966247	0.915597	0.0760498	0.0851475	0.0874207	0.0336477	328050	1.46093e+07	123947	6.2858e+07	5.87867e+06	1.50468e+06	1.04606e+07	1.0103e+07	2.01093e+07	1.78687e+07	2.02411e+06	2.31639e+06	#REF!	#REF!	#REF!	#REF!	#REF!	#REF!	#REF!	#REF!	0.0296026	0.0273857	456.886	3.866	112.345	2.82728	344.541	1.03872	4020.9	3162.34	1
665	14.1708	47.0879	1.57057	58.8181	0.61925		0.57926	0.808228	0.721684	0.657494	0.988658	0.812734	0.0773443	0.0697723	0.0588044	0.0461444	361794	1.46093e+07	114080	5.57077e+07	7.03734e+06	1.42291e+06	8.91157e+06	9.26828e+06	1.482e+07	1.09534e+07	2.1668e+06	2.10533e+06	#REF!	#REF!	#REF!	#REF!	#REF!	#REF!	#REF!	#REF!	0.0279533	0.0306798	405.228	3.65563	84.2681	2.66687	320.96	0.988758	3828.89	3004.63	1
666	13.777	67.8672	1.82489	57.3175	0.435602		0.414326	0.739753	0.762739	0.717142	0.673136	0.924731	0.0701653	0.0599627	0.0878152	0.0544028	326065	1.46084e+07	112611	5.76522e+07	5.70966e+06	1.43286e+06	8.63205e+06	9.36772e+06	1.49684e+07	7.59926e+06	2.03655e+06	2.30278e+06	#REF!	#REF!	#REF!	#REF!	#REF!	#REF!	#REF!	#REF!	0.0335702	0.0329255	382.642	3.74826	72.1683	2.77331	310.474	0.974947	3958.77	3140.01	1
667	14.5478	57.212	1.65359	57.5511	0.611043		0.440611	0.686767	0.662348	0.674959	0.878483	0.844484	0.0728638	0.0925959	0.0901645	0.0582177	387579	1.46094e+07	133394	5.75078e+07	6.35138e+06	1.65402e+06	8.12413e+06	9.80842e+06	1.18693e+07	1.71726e+07	1.96603e+06	2.19839e+06	#REF!	#REF!	#REF!	#REF!	#REF!	#REF!	#REF!	#REF!	0.0307006	0.0283965	418.351	3.47216	91.7069	2.58895	326.645	0.883218	3603.27	2906.93	1
668	14.7263	50.7428	1.93374	57.936	0.530094		0.464663	0.695579	0.773476	0.658584	0.869065	0.496676	0.0778636	0.0666854	0.05858	0.0466177	379479	1.46095e+07	109425	5.59022e+07	6.52415e+06	1.74907e+06	8.48267e+06	9.74134e+06	1.53719e+07	1.03639e+07	1.75747e+06	2.32877e+06	#REF!	#REF!	#REF!	#REF!	#REF!	#REF!	#REF!	#REF!	0.0320627	0.0316109	402.873	3.85236	83.3272	2.77225	319.546	1.08011	4059.11	3127.63	1
669	14.6792	61.2874	1.423	57.5646	0.614541		0.570689	0.781374	0.732098	0.688741	0.898544	0.710331	0.0552394	0.0544515	0.100349	0.0592551	425296	1.46079e+07	118952	6.01171e+07	6.00031e+06	1.54829e+06	8.25373e+06	7.30385e+06	8.98992e+06	1.1226e+07	1.92519e+06	2.25869e+06	#REF!	#REF!	#REF!	#REF!	#REF!	#REF!	#REF!	#REF!	0.0272422	0.0298771	387.107	3.747	75.1584	2.75008	311.949	0.996926	3952.85	3110.11	1
670	16.7971	64.3106	1.43298	56.6293	0.612159		0.505096	0.850255	0.799947	0.686742	0.79436	0.906401	0.0869175	0.0563155	0.0724426	0.051031	395067	1.46084e+07	115540	5.92926e+07	6.07569e+06	1.36142e+06	1.02144e+07	1.03004e+07	1.47953e+07	1.00617e+07	1.8354e+06	2.03743e+06	#REF!	#REF!	#REF!	#REF!	#REF!	#REF!	#REF!	#REF!	0.0291123	0.0279442	408.862	4.23524	86.6009	3.02564	322.261	1.2096	4496.59	3417.84	1
671	15.2999	59.908	1.75701	57.514	0.605784		0.525367	0.63163	0.773969	0.681644	0.868542	0.979333	0.0988839	0.0570327	0.123475	0.0526252	431219	1.46084e+07	126631	5.65779e+07	6.80412e+06	1.36451e+06	9.57502e+06	1.12745e+07	7.55768e+06	1.39915e+07	1.83715e+06	2.07744e+06	#REF!	#REF!	#REF!	#REF!	#REF!	#REF!	#REF!	#REF!	0.0303456	0.0313033	393.424	3.97153	78.4782	2.86512	314.946	1.10641	4206.59	3240.04	1
672	16.0808	67.4506	1.6728	57.6784	0.572265		0.503512	0.584635	0.801248	0.694713	0.825039	0.678773	0.079986	0.0620367	0.0713457	0.0426673	400106	1.46084e+07	105074	6.14546e+07	6.31209e+06	1.41234e+06	8.27015e+06	1.05247e+07	8.19956e+06	1.20161e+07	2.01411e+06	2.33414e+06	#REF!	#REF!	#REF!	#REF!	#REF!	#REF!	#REF!	#REF!	0.0300323	0.0344505	388.907	4.11392	76.3893	2.953	312.517	1.16093	4376.04	3343.91	1
673	14.2701	58.9746	1.47525	57.7056	0.593208		0.557046	0.526455	0.772076	0.747222	0.807191	0.938891	0.0929207	0.0726185	0.0632378	0.0474244	421404	1.46091e+07	109523	6.69257e+07	5.99316e+06	1.35852e+06	9.95802e+06	8.70968e+06	1.19764e+07	1.96488e+07	1.52497e+06	2.29337e+06	#REF!	#REF!	#REF!	#REF!	#REF!	#REF!	#REF!	#REF!	0.026669	0.0318752	434.04	3.9381	100.469	2.90993	333.571	1.02817	4127.25	3269.95	1
674	16.9825	63.476	1.67538	56.2988	0.575867		0.389768	0.791594	0.786704	0.682072	0.93009	0.786844	0.0779871	0.105103	0.0751918	0.0516518	345069	1.46093e+07	116938	4.32737e+07	5.94488e+06	1.4147e+06	8.64218e+06	1.04222e+07	1.73371e+07	9.09827e+06	1.75854e+06	2.17051e+06	#REF!	#REF!	#REF!	#REF!	#REF!	#REF!	#REF!	#REF!	0.0272647	0.0267184	413.974	4.20537	88.1308	3.00382	325.843	1.20155	4456.89	3391.04	1
675	17.1878	65.49	1.56173	57.0208	0.511226		0.522355	0.676807	0.800273	0.688624	0.948783	0.857353	0.105082	0.0806454	0.0693953	0.0406508	388261	1.46082e+07	111231	4.40888e+07	6.10261e+06	1.36713e+06	1.02764e+07	9.69936e+06	1.65198e+07	1.64903e+07	1.60859e+06	2.29199e+06	#REF!	#REF!	#REF!	#REF!	#REF!	#REF!	#REF!	#REF!	0.0293958	0.0263851	446.699	4.3634	106.633	3.09793	340.066	1.26547	4607.2	3481.54	1
676	15.3948	65.7364	1.67607	57.367	0.552366		0.590286	0.555565	0.772953	0.721144	0.863013	0.882953	0.0461257	0.0683584	0.0734735	0.03734	405543	1.46082e+07	113307	6.24205e+07	7.23179e+06	1.60277e+06	8.38108e+06	9.34335e+06	9.03743e+06	1.13657e+07	1.95716e+06	2.1121e+06	#REF!	#REF!	#REF!	#REF!	#REF!	#REF!	#REF!	#REF!	0.0340479	0.0278957	384.639	4.0848	73.9226	2.97145	310.717	1.11335	4346.57	3367.75	1
677	14.7879	67.6481	1.481	57.5342	0.633642		0.505982	0.760057	0.778105	0.74933	0.782137	0.823252	0.0616921	0.100171	0.0647486	0.0475307	389296	1.46083e+07	103818	5.74747e+07	6.42499e+06	1.37937e+06	8.58993e+06	9.41997e+06	1.24765e+07	1.34079e+07	1.829e+06	2.37971e+06	#REF!	#REF!	#REF!	#REF!	#REF!	#REF!	#REF!	#REF!	0.0302586	0.0281427	405.463	4.03397	84.9747	2.97283	320.489	1.06114	4266.88	3358.3	1
678	14.0954	63.4995	1.61469	56.8901	0.561989		0.492571	0.672367	0.812026	0.697187	0.876206	0.800288	0.0893144	0.053735	0.0445662	0.051019	416965	1.46091e+07	114548	5.61076e+07	6.64033e+06	1.73869e+06	9.76336e+06	1.18326e+07	1.34118e+07	1.17822e+07	2.07195e+06	2.34422e+06	#REF!	#REF!	#REF!	#REF!	#REF!	#REF!	#REF!	#REF!	0.0303384	0.0276691	404.593	4.12802	85.0069	2.96893	319.586	1.15909	4376.67	3353.75	1
679	14.1777	50.7292	1.95416	56.5628	0.65853		0.517313	0.508195	0.771527	0.637919	0.940121	0.715878	0.0993774	0.0990974	0.0622292	0.0462597	430829	1.46092e+07	114735	4.91555e+07	6.26814e+06	1.28063e+06	1.09763e+07	1.02089e+07	1.3566e+07	1.19325e+07	1.68329e+06	2.76925e+06	#REF!	#REF!	#REF!	#REF!	#REF!	#REF!	#REF!	#REF!	0.0271991	0.0307638	408.971	3.83228	87.2621	2.74429	321.709	1.08798	4029.75	3091.31	1
680	15.332	52.9903	1.65189	56.7241	0.659769		0.458332	0.796049	0.83049	0.719252	0.466015	0.651784	0.0659826	0.0812292	0.0632329	0.0367683	345503	1.46089e+07	103579	5.31436e+07	5.9653e+06	1.83259e+06	9.19235e+06	9.71041e+06	9.00877e+06	9.12622e+06	1.84188e+06	2.23846e+06	#REF!	#REF!	#REF!	#REF!	#REF!	#REF!	#REF!	#REF!	0.0316008	0.0290148	372.473	4.29058	66.4281	3.08532	306.045	1.20526	4597.08	3507.13	1
681	17.3778	52.7378	1.46825	58.7777	0.60989		0.542033	0.755046	0.818608	0.67826	0.87213	0.68609	0.0780084	0.0901649	0.0812896	0.039939	350063	1.46092e+07	113020	6.21436e+07	6.50831e+06	1.32374e+06	8.95835e+06	9.88148e+06	7.72558e+06	1.75124e+07	1.75649e+06	2.54705e+06	#REF!	#REF!	#REF!	#REF!	#REF!	#REF!	#REF!	#REF!	0.030133	0.0306055	409.64	4.3145	87.2353	3.06237	322.405	1.25213	4587.62	3459.75	1
682	16.3581	47.5484	1.74303	56.7002	0.557876		0.47355	0.799675	0.778779	0.62331	0.855361	0.902414	0.0785249	0.048108	0.0549982	0.0520336	430299	1.46083e+07	101930	4.87607e+07	5.71294e+06	1.21175e+06	7.90596e+06	7.98536e+06	7.52021e+06	1.22041e+07	1.45819e+06	1.86267e+06	#REF!	#REF!	#REF!	#REF!	#REF!	#REF!	#REF!	#REF!	0.0323617	0.0312869	385.459	4.009	73.6263	2.82649	311.833	1.18251	4257.96	3200.15	1
683	14.4872	63.9272	1.72237	56.644	0.508735		0.601603	0.559929	0.765891	0.654797	0.910526	0.828513	0.0827808	0.0464685	0.097985	0.0663734	499520	1.46087e+07	135015	4.45766e+07	5.85948e+06	1.42102e+06	1.04058e+07	8.20255e+06	8.52178e+06	9.25703e+06	1.90724e+06	2.4024e+06	#REF!	#REF!	#REF!	#REF!	#REF!	#REF!	#REF!	#REF!	0.037455	0.0295376	375.075	3.85593	69.6314	2.77357	305.443	1.08236	4091.05	3142.85	1
684	14.5357	51.6634	1.86444	57.0178	0.562601		0.435133	0.829649	0.772521	0.720981	0.857474	0.717044	0.0946772	0.0650637	0.0956603	0.0603305	390547	1.4608e+07	94833	5.87402e+07	6.23733e+06	1.20504e+06	8.4859e+06	9.82624e+06	1.18775e+07	1.41313e+07	1.7596e+06	2.12063e+06	#REF!	#REF!	#REF!	#REF!	#REF!	#REF!	#REF!	#REF!	0.0304652	0.0292011	405.459	3.9623	84.8305	2.90078	320.629	1.06152	4183.87	3274.99	1
685	15.4866	60.1308	1.71451	56.3862	0.596687		0.570924	0.632682	0.798851	0.675736	0.927454	0.953807	0.0478377	0.0544994	0.0745679	0.05411	416552	1.46086e+07	100457	6.36155e+07	5.83123e+06	1.49366e+06	8.59944e+06	9.38751e+06	1.54507e+07	1.01015e+07	1.57846e+06	2.18886e+06	#REF!	#REF!	#REF!	#REF!	#REF!	#REF!	#REF!	#REF!	0.0277433	0.0257706	411.189	4.18521	88.0537	2.98417	323.135	1.20104	4436.32	3368.35	1
686	14.4103	58.901	1.6175	57.1584	0.486706		0.538547	0.558427	0.750117	0.72074	0.860816	0.819679	0.0544857	0.0770849	0.060993	0.0472494	441199	1.4608e+07	123184	4.55323e+07	6.4488e+06	1.18956e+06	8.71222e+06	1.13999e+07	6.27101e+06	1.18795e+07	2.0791e+06	2.23289e+06	#REF!	#REF!	#REF!	#REF!	#REF!	#REF!	#REF!	#REF!	0.026704	0.0291581	379.712	3.87173	71.0154	2.85093	308.697	1.0208	4104.71	3231.07	1
687	19.5784	67.5378	1.42287	56.8326	0.561456		0.504997	0.701226	0.773975	0.685843	0.913548	0.88094	0.0507017	0.0630924	0.10196	0.0435555	397548	1.46086e+07	118715	7.1394e+07	6.31194e+06	1.35958e+06	9.73468e+06	1.01657e+07	1.46188e+07	1.39351e+07	1.8939e+06	2.01574e+06	#REF!	#REF!	#REF!	#REF!	#REF!	#REF!	#REF!	#REF!	0.0274397	0.0276736	435.067	4.3108	101.851	3.08654	333.215	1.22425	4557.9	3473.13	1
688	16.7557	65.2998	1.43766	57.452	0.588528		0.559406	0.77143	0.733872	0.654582	0.825015	0.865033	0.0639798	0.0569531	0.0687413	0.0490868	396776	1.46087e+07	112486	5.59985e+07	5.97696e+06	1.71293e+06	8.00758e+06	8.18085e+06	1.82215e+07	9.9753e+06	1.90675e+06	2.34083e+06	#REF!	#REF!	#REF!	#REF!	#REF!	#REF!	#REF!	#REF!	0.0279914	0.0287974	424.842	3.89865	95.4403	2.80542	329.402	1.09324	4090.76	3153.93	1
689	14.872	66.4817	1.96409	57.7987	0.498499		0.432531	0.757541	0.781964	0.785869	0.854923	0.811563	0.0910619	0.0538416	0.06657	0.0499648	424764	1.46094e+07	111926	5.64447e+07	5.80575e+06	1.62021e+06	9.55207e+06	9.56803e+06	7.58855e+06	6.41017e+06	1.70969e+06	2.25382e+06	#REF!	#REF!	#REF!	#REF!	#REF!	#REF!	#REF!	#REF!	0.0304193	0.0303867	359.233	4.05074	59.8815	3.013	299.352	1.03773	4332.52	3429.92	1
690	16.3305	62.5262	1.63069	56.3426	0.619128		0.57226	0.765035	0.742416	0.735315	0.91125	0.870319	0.0898661	0.0889409	0.0730587	0.0316871	401692	1.46086e+07	136050	5.40523e+07	6.6595e+06	1.60883e+06	1.10032e+07	9.34487e+06	1.18163e+07	9.98796e+06	1.77891e+06	2.16442e+06	#REF!	#REF!	#REF!	#REF!	#REF!	#REF!	#REF!	#REF!	0.0296374	0.0318273	396.002	3.95865	79.3779	2.91857	316.624	1.04008	4189.1	3301.05	1
691	15.1809	77.3041	1.68703	56.881	0.613339		0.394817	0.603623	0.800284	0.677167	0.741837	0.898615	0.110108	0.082317	0.0598682	0.0443952	421136	1.46087e+07	100082	5.80604e+07	6.86792e+06	1.82654e+06	1.02791e+07	9.90718e+06	1.35608e+07	1.23731e+07	1.85948e+06	2.31539e+06	#REF!	#REF!	#REF!	#REF!	#REF!	#REF!	#REF!	#REF!	0.0318929	0.0320804	409.685	4.05946	87.8231	2.90744	321.862	1.15202	4292.17	3279.71	1
692	18.7019	59.0257	1.53634	57.1532	0.620754		0.513276	0.59182	0.768622	0.66463	0.879694	0.782916	0.0576433	0.0994837	0.0801615	0.0322309	405925	1.4609e+07	129584	5.38492e+07	6.88788e+06	1.49172e+06	9.21656e+06	1.01541e+07	1.05006e+07	1.2702e+07	1.64986e+06	2.25067e+06	#REF!	#REF!	#REF!	#REF!	#REF!	#REF!	#REF!	#REF!	0.0295674	0.0318427	406.474	4.10428	85.8163	2.94085	320.657	1.16343	4347.3	3320.42	1
693	15.7326	57.7438	1.42403	57.3752	0.620367		0.501303	0.599638	0.75202	0.691912	0.88639	0.83949	0.0731382	0.041026	0.0920476	0.0513506	379378	1.46082e+07	96303.7	5.65262e+07	5.37545e+06	1.6093e+06	1.02549e+07	9.11585e+06	6.55483e+06	1.58157e+07	2.0173e+06	2.16513e+06	#REF!	#REF!	#REF!	#REF!	#REF!	#REF!	#REF!	#REF!	0.0318714	0.0269121	392.213	3.97689	77.8304	2.88755	314.383	1.08934	4214.01	3266.67	1
694	14.0673	54.5268	1.70704	56.7123	0.614094		0.594582	0.703333	0.794627	0.686984	0.926929	0.830956	0.0640386	0.111434	0.0653623	0.0791671	396772	1.46084e+07	130445	5.37977e+07	5.6317e+06	1.5481e+06	9.3148e+06	9.59016e+06	8.78548e+06	9.36926e+06	1.96481e+06	2.13565e+06	#REF!	#REF!	#REF!	#REF!	#REF!	#REF!	#REF!	#REF!	0.0247378	0.0313527	378.132	3.97166	69.5031	2.86815	308.629	1.10351	4222.04	3252.53	1
695	13.9597	53.2776	1.92479	57.6308	0.560966		0.493621	0.749625	0.724434	0.677963	0.994209	0.824359	0.0536361	0.0871929	0.0708827	0.0609193	414356	1.46088e+07	100260	4.39743e+07	7.00317e+06	1.41453e+06	7.6604e+06	1.01142e+07	1.13346e+07	1.76236e+07	2.00656e+06	2.79045e+06	#REF!	#REF!	#REF!	#REF!	#REF!	#REF!	#REF!	#REF!	0.0272138	0.0334233	417.676	3.54833	92.3141	2.62381	325.362	0.92452	3692.17	2946.71	1
696	12.9872	57.9851	1.33001	55.9082	0.503443		0.544146	0.771018	0.77374	0.661808	0.901756	0.871397	0.0618096	0.0401068	0.0678974	0.0440295	474999	1.46089e+07	102399	4.86844e+07	5.8502e+06	1.58159e+06	8.31436e+06	1.06331e+07	1.26369e+07	1.21332e+07	1.82163e+06	2.04377e+06	#REF!	#REF!	#REF!	#REF!	#REF!	#REF!	#REF!	#REF!	0.0290938	0.0262526	397.762	3.72259	81.7048	2.71503	316.057	1.00756	3913.93	3062.98	1
697	14.9673	63.4761	1.66855	56.1793	0.639676		0.570813	0.580798	0.765673	0.65187	0.685965	0.85326	0.124269	0.0392612	0.0435597	0.0478501	335583	1.46093e+07	99790.2	6.31521e+07	6.77983e+06	1.47113e+06	8.91581e+06	9.02386e+06	1.48473e+07	1.37557e+07	2.00134e+06	2.09966e+06	#REF!	#REF!	#REF!	#REF!	#REF!	#REF!	#REF!	#REF!	0.0301266	0.0328335	413.288	3.78753	88.6703	2.73019	324.618	1.05734	3973.61	3073.57	1
698	14.4525	61.6472	1.65352	56.6471	0.690949		0.608983	0.727801	0.867038	0.694742	0.928564	0.930814	0.0539149	0.0800734	0.0796165	0.0514623	339912	1.46085e+07	111114	5.45371e+07	5.99684e+06	1.51968e+06	9.48511e+06	8.50496e+06	9.89701e+06	1.14519e+07	1.95602e+06	2.65623e+06	#REF!	#REF!	#REF!	#REF!	#REF!	#REF!	#REF!	#REF!	0.0282229	0.029853	385.672	4.298	73.867	3.05956	311.805	1.23844	4592.48	3469.86	1
699	14.3178	57.3239	1.57189	57.6183	0.595594		0.505103	0.691054	0.727668	0.68607	0.975014	0.655495	0.0688583	0.0557868	0.0706721	0.0369919	436150	1.4608e+07	107301	5.40153e+07	6.09698e+06	1.48232e+06	9.75306e+06	9.10089e+06	1.20158e+07	9.007e+06	2.0325e+06	2.41291e+06	#REF!	#REF!	#REF!	#REF!	#REF!	#REF!	#REF!	#REF!	0.027243	0.0298165	390.958	3.72786	77.5973	2.73654	313.36	0.991321	3926.83	3092	1
700	12.6539	60.8109	1.57949	56.7858	0.508506		0.443589	0.580478	0.772897	0.703183	0.934858	0.766464	0.120575	0.0656516	0.066348	0.0298151	395517	1.46078e+07	110637	5.9191e+07	5.98133e+06	1.53671e+06	1.00932e+07	9.61744e+06	9.60444e+06	7.43598e+06	2.06599e+06	2.1138e+06	#REF!	#REF!	#REF!	#REF!	#REF!	#REF!	#REF!	#REF!	0.0280424	0.0347373	365.104	3.63125	63.1412	2.69212	301.963	0.939129	3840.78	3055	1
701	15.6719	64.3017	1.49393	56.6904	0.585343		0.592361	0.763366	0.794046	0.679963	0.915401	0.877247	0.0730099	0.122488	0.0510111	0.0494298	441665	1.46084e+07	105343	4.5676e+07	5.69229e+06	1.46008e+06	8.10094e+06	9.002e+06	1.10807e+07	9.49425e+06	1.75007e+06	1.97862e+06	#REF!	#REF!	#REF!	#REF!	#REF!	#REF!	#REF!	#REF!	0.0319585	0.0313601	388.041	4.05397	75.4404	2.90708	312.6	1.14688	4307.46	3291.68	1
702	13.8719	63.0078	1.70446	57.613	0.68787		0.504146	0.695817	0.766466	0.705238	0.883215	0.907197	0.0650281	0.075705	0.070594	0.0445809	423060	1.46089e+07	98432	5.44599e+07	5.39612e+06	1.23263e+06	8.63469e+06	8.75198e+06	8.81064e+06	1.30079e+07	1.72296e+06	2.58737e+06	#REF!	#REF!	#REF!	#REF!	#REF!	#REF!	#REF!	#REF!	0.031004	0.0310281	386.707	3.78071	75.5612	2.78313	311.146	0.99758	3992.29	3148	1
703	16.6112	49.2774	1.6317	57.1403	0.640943		0.46841	0.792554	0.77779	0.716738	0.824995	0.964751	0.0422767	0.0768478	0.0639546	0.0630954	327710	1.46086e+07	104522	6.15704e+07	5.85292e+06	1.56034e+06	9.37019e+06	1.09131e+07	7.83471e+06	1.25372e+07	1.85246e+06	2.43402e+06	#REF!	#REF!	#REF!	#REF!	#REF!	#REF!	#REF!	#REF!	0.0282075	0.0285058	386.087	4.15566	74.0223	3.01537	312.065	1.1403	4427.2	3418.52	1
704	16.2644	60.8259	1.57923	58.0667	0.563888		0.551423	0.686425	0.744071	0.732345	0.90132	0.727201	0.0559592	0.0438395	0.0670137	0.0522285	438036	1.46093e+07	99564.4	5.19903e+07	7.03516e+06	1.66329e+06	7.958e+06	8.92421e+06	1.54915e+07	1.21994e+07	1.78563e+06	2.40056e+06	#REF!	#REF!	#REF!	#REF!	#REF!	#REF!	#REF!	#REF!	0.0337821	0.0257464	419.379	4.09758	93.3395	2.99983	326.04	1.09775	4326.63	3381.21	1
705	14.965	61.7005	1.51289	58.2008	0.592879		0.56797	0.673624	0.761393	0.691628	0.847058	0.905706	0.111302	0.0585276	0.123239	0.0395051	471457	1.46092e+07	99116.7	5.23392e+07	6.14885e+06	1.36484e+06	1.03591e+07	8.04475e+06	1.34813e+07	1.37982e+07	1.86528e+06	2.22857e+06	#REF!	#REF!	#REF!	#REF!	#REF!	#REF!	#REF!	#REF!	0.031093	0.029607	415.221	3.87561	91.2592	2.8231	323.962	1.05251	4073.7	3178.59	1
706	13.2969	61.2747	1.53137	56.3801	0.587976		0.516356	0.842889	0.781989	0.679328	0.788706	0.765181	0.0499455	0.0423039	0.150344	0.0415912	348081	1.46077e+07	120458	4.76803e+07	6.98041e+06	1.44601e+06	9.6111e+06	9.55153e+06	7.34635e+06	1.24118e+07	1.81709e+06	2.39808e+06	#REF!	#REF!	#REF!	#REF!	#REF!	#REF!	#REF!	#REF!	0.0325333	0.0276315	373.338	3.87349	66.8709	2.81284	306.467	1.06065	4113.12	3191.09	1
707	18.2767	68.0548	1.63943	57.1293	0.698672		0.509254	0.632929	0.782754	0.692782	0.847113	0.921036	0.0747348	0.0705317	0.0922478	0.0794514	394874	1.46083e+07	135636	5.71902e+07	6.94847e+06	1.33501e+06	8.64655e+06	1.06244e+07	1.34946e+07	9.15768e+06	1.79292e+06	2.22622e+06	#REF!	#REF!	#REF!	#REF!	#REF!	#REF!	#REF!	#REF!	0.0258759	0.0233606	406.248	4.38047	85.9281	3.15124	320.32	1.22923	4667.43	3563.99	1
708	14.1037	55.5771	1.63228	57.5429	0.654556		0.374474	0.724521	0.734988	0.677786	0.63773	0.961169	0.10789	0.0453984	0.0765616	0.0588329	399601	1.4608e+07	109734	5.06803e+07	5.34684e+06	1.55583e+06	9.52572e+06	9.18588e+06	1.30799e+07	1.15548e+07	1.81725e+06	2.45409e+06	#REF!	#REF!	#REF!	#REF!	#REF!	#REF!	#REF!	#REF!	0.0270938	0.0282793	403.123	3.77322	83.5435	2.75717	319.58	1.01605	3967.19	3109.94	1
709	15.9711	57.9003	1.83318	56.2	0.560943		0.556131	0.710068	0.726416	0.629287	0.886957	0.809918	0.0811285	0.0774828	0.0674051	0.0697157	443567	1.46079e+07	107167	5.50976e+07	5.78709e+06	1.54135e+06	7.69909e+06	9.6071e+06	8.84974e+06	1.41685e+07	1.87624e+06	2.40414e+06	#REF!	#REF!	#REF!	#REF!	#REF!	#REF!	#REF!	#REF!	0.0318403	0.0306398	399.365	3.73209	82.3835	2.67978	316.982	1.05232	3923.33	3021.46	1
710	14.9889	54.5804	1.83648	56.9834	0.567434		0.488	0.679562	0.750553	0.714309	0.904227	0.792224	0.088119	0.0593563	0.0737186	0.0404764	338794	1.46091e+07	114794	6.19617e+07	5.26053e+06	1.46253e+06	1.06123e+07	9.81688e+06	1.08493e+07	9.70383e+06	1.57259e+06	2.12809e+06	#REF!	#REF!	#REF!	#REF!	#REF!	#REF!	#REF!	#REF!	0.0267435	0.0319193	382.951	3.81502	71.3989	2.8087	311.552	1.00633	4035.79	3181.77	1
711	13.7116	60.2669	1.44716	56.3385	0.663697		0.45096	0.722914	0.725206	0.700503	0.773806	0.921145	0.0651209	0.116235	0.0653291	0.0584611	411536	1.46084e+07	136169	4.90895e+07	6.79067e+06	1.40761e+06	1.00483e+07	1.11469e+07	1.12642e+07	9.04639e+06	2.18698e+06	2.19903e+06	#REF!	#REF!	#REF!	#REF!	#REF!	#REF!	#REF!	#REF!	0.0304072	0.0289934	381.301	3.64795	71.9934	2.70911	309.308	0.938847	3843.93	3065.82	1
712	15.2338	65.2772	1.64412	56.9839	0.692624		0.454742	0.719381	0.802405	0.691843	0.76806	0.878977	0.0589905	0.0966782	0.0449521	0.083381	356686	1.46088e+07	118057	5.45444e+07	5.26448e+06	1.41263e+06	8.21222e+06	7.89267e+06	1.45443e+07	5.96135e+06	1.53537e+06	2.08946e+06	#REF!	#REF!	#REF!	#REF!	#REF!	#REF!	#REF!	#REF!	0.0295866	0.0309415	383.928	4.09772	72.1196	2.95074	311.808	1.14698	4362.25	3345.57	1
713	17.6578	60.0511	1.71836	57.2962	0.53316		0.547068	0.792542	0.630212	0.66284	0.676105	0.911655	0.0784239	0.0661612	0.0623091	0.0588413	443662	1.46093e+07	100216	5.96685e+07	5.67964e+06	1.50799e+06	8.79007e+06	9.02113e+06	7.65679e+06	1.71231e+07	1.71119e+06	2.22841e+06	#REF!	#REF!	#REF!	#REF!	#REF!	#REF!	#REF!	#REF!	0.0316049	0.0309513	412.252	3.48179	89.3732	2.5848	322.879	0.896993	3620.53	2904.47	1
714	13.5555	68.8918	1.76454	56.0102	0.478674		0.600612	0.708102	0.843358	0.661974	0.774067	0.817982	0.0500579	0.065974	0.0757786	0.0543713	347141	1.46094e+07	100068	4.20177e+07	6.80428e+06	1.33627e+06	8.95079e+06	9.18941e+06	7.29392e+06	1.3379e+07	2.09013e+06	2.30216e+06	#REF!	#REF!	#REF!	#REF!	#REF!	#REF!	#REF!	#REF!	0.0346397	0.027027	375.251	4.11027	68.3234	2.92518	306.928	1.18509	4385.46	3319.76	1
715	16.7914	63.077	1.79882	57.3924	0.597789		0.619293	0.807248	0.743124	0.662424	0.889518	0.924831	0.0476714	0.0999468	0.0879153	0.0420283	364657	1.46075e+07	120003	5.35647e+07	6.00025e+06	1.38993e+06	1.18269e+07	1.00235e+07	1.16725e+07	1.20726e+07	1.79259e+06	2.42988e+06	#REF!	#REF!	#REF!	#REF!	#REF!	#REF!	#REF!	#REF!	0.0320201	0.0269316	400.115	3.98507	81.8014	2.86478	318.314	1.12029	4215.58	3236.33	1
716	12.7157	58.4874	1.53955	57.0545	0.66215		0.405192	0.59495	0.719134	0.665244	0.6665	0.894745	0.0483596	0.0690843	0.0587006	0.0322281	484813	1.46085e+07	109991	5.5919e+07	5.15494e+06	1.4834e+06	9.928e+06	9.21785e+06	7.48626e+06	1.38799e+07	1.93899e+06	1.9945e+06	#REF!	#REF!	#REF!	#REF!	#REF!	#REF!	#REF!	#REF!	0.0225553	0.0303531	389.984	3.45401	77.3888	2.5643	312.595	0.889711	3610.61	2892.7	1
717	14.3279	52.7693	1.66863	56.5399	0.600187		0.455379	0.821708	0.854469	0.679118	0.915682	0.761206	0.0619822	0.0930242	0.0635334	0.0465631	373828	1.46092e+07	119949	5.54405e+07	6.98046e+06	1.68973e+06	9.20857e+06	1.04992e+07	7.51092e+06	9.20842e+06	1.99072e+06	2.15865e+06	#REF!	#REF!	#REF!	#REF!	#REF!	#REF!	#REF!	#REF!	0.0306643	0.0302616	367.054	4.22775	63.6784	3.00094	303.376	1.22681	4529.73	3412.15	1
718	15.799	57.0837	1.37588	56.8914	0.625234		0.550202	0.74187	0.782799	0.623702	0.993496	0.839791	0.105398	0.0793817	0.0947306	0.0590727	360146	1.46079e+07	100762	5.64911e+07	6.02972e+06	1.45223e+06	1.05736e+07	8.01426e+06	1.13773e+07	1.00224e+07	2.05331e+06	2.32228e+06	#REF!	#REF!	#REF!	#REF!	#REF!	#REF!	#REF!	#REF!	0.0306426	0.0307105	388.18	3.95408	75.5087	2.79779	312.671	1.15629	4191.63	3165.03	1
719	14.035	61.9933	1.38033	58.0255	0.6289		0.436977	0.639151	0.724938	0.658673	0.883786	0.926947	0.0751158	0.0710939	0.0831463	0.0397918	462118	1.46077e+07	114066	5.09945e+07	7.00269e+06	1.49513e+06	8.64962e+06	9.68814e+06	1.6661e+07	9.94016e+06	1.66395e+06	2.11687e+06	#REF!	#REF!	#REF!	#REF!	#REF!	#REF!	#REF!	#REF!	0.0328216	0.027731	409.938	3.72203	87.8632	2.70956	322.075	1.01246	3901.09	3050.48	1
720	14.1538	63.6114	1.55224	56.6012	0.580599		0.529609	0.782306	0.789535	0.685158	0.943791	0.833222	0.0814001	0.0953834	0.103711	0.0493123	424869	1.46081e+07	109710	5.05694e+07	7.10194e+06	1.38348e+06	9.43002e+06	9.55475e+06	1.4317e+07	2.27325e+07	1.95059e+06	2.2387e+06	#REF!	#REF!	#REF!	#REF!	#REF!	#REF!	#REF!	#REF!	0.0302104	0.0335005	452.878	3.91022	110.986	2.82842	341.893	1.08181	4076.13	3165.02	1
721	13.6182	62.6819	1.87325	56.6974	0.586694		0.595624	0.828603	0.719451	0.699389	0.910628	0.782307	0.0761214	0.0595536	0.0653238	0.0440179	347020	1.46082e+07	98051	5.87843e+07	5.97578e+06	1.35433e+06	9.56938e+06	8.97501e+06	8.57355e+06	2.10601e+07	1.59951e+06	2.01432e+06	#REF!	#REF!	#REF!	#REF!	#REF!	#REF!	#REF!	#REF!	0.0367801	0.0303002	407.672	3.60278	85.9394	2.68065	321.732	0.922133	3765.24	3018.92	1
722	12.7471	54.5575	1.34678	57.492	0.491256		0.60407	0.735118	0.802379	0.649441	0.733346	0.891038	0.0732837	0.0657442	0.060382	0.0439188	468013	1.46093e+07	119088	5.33743e+07	5.54745e+06	1.39364e+06	1.04278e+07	8.97492e+06	1.02997e+07	1.06501e+07	1.75941e+06	2.44023e+06	#REF!	#REF!	#REF!	#REF!	#REF!	#REF!	#REF!	#REF!	0.0287504	0.0295208	383.839	3.76501	74.2352	2.72106	309.604	1.04395	3976.98	3077.43	1
723	16.4921	64.8179	1.62716	56.7852	0.642609		0.574772	0.812747	0.801009	0.712058	0.818654	0.917967	0.0758441	0.0717166	0.0626086	0.0485401	359517	1.46094e+07	96404.3	5.50577e+07	6.88022e+06	1.40801e+06	9.43456e+06	8.58561e+06	1.06283e+07	9.08919e+06	1.78143e+06	2.57977e+06	#REF!	#REF!	#REF!	#REF!	#REF!	#REF!	#REF!	#REF!	0.0283811	0.0304017	384.932	4.20856	73.7087	3.03565	311.223	1.17292	4489.63	3442.32	1
724	15.7254	51.9502	1.84098	57.0315	0.479068		0.463282	0.639652	0.733486	0.689414	0.888822	0.708334	0.0882978	0.0889297	0.0612811	0.0578857	420464	1.46086e+07	122682	6.1013e+07	6.45766e+06	1.28343e+06	1.01457e+07	8.89786e+06	1.22697e+07	1.26746e+07	1.88956e+06	2.29449e+06	#REF!	#REF!	#REF!	#REF!	#REF!	#REF!	#REF!	#REF!	0.0337408	0.0316837	404.939	3.81296	85.0307	2.78156	319.908	1.03139	4011.41	3136.71	1
725	12.3902	56.3744	1.654	56.7657	0.611071		0.59453	0.675191	0.653809	0.692488	0.87767	0.686679	0.0949282	0.0685132	0.111315	0.0728334	369574	1.46089e+07	123015	4.60991e+07	4.57111e+06	1.79987e+06	8.44932e+06	9.06884e+06	1.15542e+07	1.17765e+07	1.86259e+06	2.02823e+06	#REF!	#REF!	#REF!	#REF!	#REF!	#REF!	#REF!	#REF!	0.0291749	0.0273155	386.095	3.27989	73.7783	2.50086	312.316	0.779027	3412.83	2822.84	1
726	13.2	53.2429	1.6648	56.8222	0.728975		0.534687	0.574058	0.747139	0.68385	0.958702	0.805763	0.0671432	0.130143	0.0940262	0.0500647	371901	1.4608e+07	121592	4.99388e+07	6.37158e+06	1.3839e+06	9.62618e+06	8.67048e+06	1.07185e+07	1.68738e+07	1.71643e+06	2.40643e+06	#REF!	#REF!	#REF!	#REF!	#REF!	#REF!	#REF!	#REF!	0.0269452	0.0262335	409.349	3.76162	86.4938	2.76019	322.855	1.00143	3947.54	3110.49	1
727	14.4371	57.3774	1.59061	57.0925	0.530584		0.515491	0.690899	0.767997	0.632146	0.942884	0.779969	0.0899263	0.0608234	0.0808423	0.0343513	367066	1.46075e+07	116591	5.10971e+07	6.59752e+06	1.63506e+06	9.17844e+06	9.14736e+06	1.31288e+07	1.32935e+07	1.87503e+06	2.05568e+06	#REF!	#REF!	#REF!	#REF!	#REF!	#REF!	#REF!	#REF!	0.0294373	0.0296114	406.792	3.83794	84.8082	2.74033	321.984	1.09761	4038.49	3089.17	1
728	16.1671	45.8241	2.02756	57.3978	0.595533		0.515039	0.734807	0.748368	0.639811	0.874943	0.820351	0.0696346	0.0663651	0.0556481	0.058894	370755	1.46084e+07	106799	6.6709e+07	6.83814e+06	1.50973e+06	7.81409e+06	1.10752e+07	1.48745e+07	1.23489e+07	2.05087e+06	2.43647e+06	#REF!	#REF!	#REF!	#REF!	#REF!	#REF!	#REF!	#REF!	0.0309534	0.0374967	416.449	3.77051	91.3639	2.70639	325.085	1.06412	3950.74	3043.3	1
729	15.597	55.6592	1.74713	57.4023	0.669963		0.481141	0.824492	0.778685	0.705673	0.875216	0.673268	0.107764	0.0710709	0.0607589	0.0417526	403963	1.46084e+07	107226	6.08751e+07	6.1111e+06	1.59791e+06	9.20808e+06	8.90336e+06	1.1689e+07	1.18638e+07	1.88728e+06	1.93955e+06	#REF!	#REF!	#REF!	#REF!	#REF!	#REF!	#REF!	#REF!	0.025917	0.0317842	403.217	4.00078	83.515	2.90892	319.702	1.09186	4230.68	3285.73	1
730	13.1728	56.4474	1.79902	58.1773	0.550349		0.57062	0.517925	0.80467	0.685419	0.914165	0.854899	0.0613581	0.079466	0.0773082	0.0319845	445624	1.46088e+07	95804.4	5.78717e+07	6.11952e+06	1.5558e+06	8.96344e+06	8.93381e+06	1.14581e+07	1.5189e+07	1.7105e+06	2.22286e+06	#REF!	#REF!	#REF!	#REF!	#REF!	#REF!	#REF!	#REF!	0.0335766	0.0331522	404.449	3.87179	85.3828	2.80906	319.066	1.06273	4080.04	3168.21	1
731	15.7483	63.7943	1.94122	57.4485	0.590354		0.514659	0.725497	0.781696	0.674568	0.88056	0.760918	0.0681116	0.0674477	0.0784725	0.0481489	486102	1.46088e+07	96022.8	5.4101e+07	5.73804e+06	1.11113e+06	1.0298e+07	8.79425e+06	6.04876e+06	1.13599e+07	1.81014e+06	2.25321e+06	#REF!	#REF!	#REF!	#REF!	#REF!	#REF!	#REF!	#REF!	0.0314603	0.0325353	378.613	3.97275	71.4413	2.85555	307.172	1.11721	4222.82	3235.99	1
732	17.6555	60.247	1.74236	56.8854	0.574602		0.514395	0.832062	0.676149	0.689404	0.848326	0.876635	0.08577	0.055265	0.0375444	0.0450729	413284	1.46083e+07	107380	5.85108e+07	5.12495e+06	1.62708e+06	1.17514e+07	9.19382e+06	1.42039e+07	1.22783e+07	1.56177e+06	1.98872e+06	#REF!	#REF!	#REF!	#REF!	#REF!	#REF!	#REF!	#REF!	0.0335716	0.0332323	415.163	3.66094	90.4368	2.70853	324.726	0.952415	3825.11	3046.71	1
733	11.5459	67.5782	1.20901	57.2382	0.576057		0.53561	0.763494	0.846585	0.718267	0.853051	0.775916	0.0581567	0.0906103	0.0658968	0.0514056	349182	1.46076e+07	117218	5.82166e+07	6.13952e+06	1.96171e+06	9.15269e+06	9.63528e+06	1.20528e+07	1.23697e+07	2.05492e+06	1.99077e+06	#REF!	#REF!	#REF!	#REF!	#REF!	#REF!	#REF!	#REF!	0.029836	0.0337515	384.43	3.80174	73.5815	2.80287	310.848	0.998861	4018.92	3172.84	1
734	14.0886	71.8724	1.63984	57.5752	0.62802		0.501098	0.812706	0.774201	0.69041	0.924499	0.771965	0.0667656	0.0760738	0.0692503	0.0587565	391451	1.46092e+07	106215	5.28021e+07	7.01257e+06	1.33165e+06	7.92602e+06	8.66961e+06	1.71475e+07	1.24548e+07	1.61646e+06	2.18939e+06	#REF!	#REF!	#REF!	#REF!	#REF!	#REF!	#REF!	#REF!	0.0245869	0.0307548	424.988	3.90321	94.6528	2.83571	330.335	1.0675	4095.9	3189.8	1
735	16.2379	60.2721	1.77094	57.0423	0.529388		0.504322	0.706893	0.710781	0.652031	0.965277	0.921085	0.0682108	0.0609469	0.0485675	0.0339549	416161	1.46079e+07	100021	5.32018e+07	5.46785e+06	1.40176e+06	9.97053e+06	9.98257e+06	9.89804e+06	1.17245e+07	1.78415e+06	2.29622e+06	#REF!	#REF!	#REF!	#REF!	#REF!	#REF!	#REF!	#REF!	0.0310839	0.0338518	394.729	3.7045	79.2489	2.68462	315.48	1.01989	3896	3030.2	1
736	14.4141	62.947	1.44703	57.3789	0.580906		0.489122	0.883405	0.741542	0.698022	0.948239	0.993339	0.0514752	0.0707627	0.0652993	0.0448931	408474	1.46087e+07	119751	5.04951e+07	7.13672e+06	1.5526e+06	9.30029e+06	9.03676e+06	1.26281e+07	8.84428e+06	1.92029e+06	2.07946e+06	#REF!	#REF!	#REF!	#REF!	#REF!	#REF!	#REF!	#REF!	0.0304219	0.0336315	388.544	3.72995	75.5095	2.74282	313.035	0.98713	3931.66	3101.36	1
737	15.5222	65.9479	1.91986	57.1718	0.669143		0.52621	0.786322	0.803186	0.689133	0.901895	0.822581	0.0567242	0.0645119	0.0437932	0.0375092	400467	1.46085e+07	100138	5.58026e+07	6.28616e+06	1.50149e+06	8.00065e+06	1.09425e+07	1.27052e+07	1.87987e+07	2.09722e+06	2.38279e+06	#REF!	#REF!	#REF!	#REF!	#REF!	#REF!	#REF!	#REF!	0.0322857	0.0269147	431.083	4.18529	99.6834	3.00111	331.4	1.18418	4416.52	3376.35	1
738	15.2229	67.1031	1.83907	56.4182	0.620852		0.412781	0.751884	0.827779	0.684709	0.809759	0.816802	0.096377	0.0443756	0.0569395	0.050657	397855	1.46091e+07	104729	5.91121e+07	6.88079e+06	1.5363e+06	9.48413e+06	9.34877e+06	6.1353e+06	1.1363e+07	1.85918e+06	2.64539e+06	#REF!	#REF!	#REF!	#REF!	#REF!	#REF!	#REF!	#REF!	0.0265923	0.0323135	377.172	4.17577	69.9065	2.97861	307.266	1.19716	4459.4	3380.06	1
739	13.8454	77.0897	1.58178	56.4571	0.613924		0.559417	0.804461	0.792229	0.726151	0.955893	0.859501	0.0816349	0.0591413	0.108789	0.0400086	459665	1.4609e+07	115549	4.19415e+07	5.64811e+06	1.59964e+06	1.03411e+07	9.84995e+06	1.15712e+07	8.21746e+06	1.70111e+06	2.23324e+06	#REF!	#REF!	#REF!	#REF!	#REF!	#REF!	#REF!	#REF!	0.0285531	0.0322139	382.322	3.88465	72.5312	2.8586	309.79	1.02605	4117.06	3238.44	1
740	17.5176	64.2065	1.74146	57.6335	0.63403		0.474211	0.735143	0.763465	0.689663	0.951793	0.944044	0.0679026	0.09835	0.0616875	0.0556223	516249	1.46087e+07	110401	4.84195e+07	6.17921e+06	1.61575e+06	1.05326e+07	1.11658e+07	1.15146e+07	9.99337e+06	1.84394e+06	2.09388e+06	#REF!	#REF!	#REF!	#REF!	#REF!	#REF!	#REF!	#REF!	0.0247369	0.0306792	408.226	4.08078	87.6249	2.94895	320.601	1.13183	4318.33	3327.99	1
741	15.7589	65.726	1.57559	56.5368	0.631483		0.60412	0.766844	0.739229	0.675676	0.859242	0.823847	0.0674565	0.0473409	0.0890489	0.0590763	394306	1.46081e+07	121234	5.23905e+07	6.53427e+06	1.4337e+06	1.02668e+07	1.05703e+07	1.45637e+07	1.05022e+07	1.82895e+06	2.03233e+06	#REF!	#REF!	#REF!	#REF!	#REF!	#REF!	#REF!	#REF!	0.0280183	0.0318486	407.579	3.80751	85.5005	2.7701	322.078	1.03741	4002.46	3122.96	1
742	16.1251	63.6856	1.5292	56.2677	0.634683		0.424763	0.833609	0.743858	0.647185	0.785488	0.772386	0.0504126	0.128954	0.0723673	0.0330447	383204	1.46095e+07	114339	4.9874e+07	5.63184e+06	1.64004e+06	9.52865e+06	8.99047e+06	1.86608e+07	1.47988e+07	1.8344e+06	2.41279e+06	#REF!	#REF!	#REF!	#REF!	#REF!	#REF!	#REF!	#REF!	0.0312914	0.02952	442.659	3.91195	105.118	2.80731	337.541	1.10464	4088.35	3146.45	1
743	17.2891	55.6706	1.67984	56.6971	0.622533		0.665454	0.667104	0.725333	0.694568	0.972	0.799302	0.0561137	0.0510896	0.0870954	0.0373026	370421	1.46081e+07	121489	5.68367e+07	6.1351e+06	1.56188e+06	9.92204e+06	8.07149e+06	1.79457e+07	1.24166e+07	1.61668e+06	2.21679e+06	#REF!	#REF!	#REF!	#REF!	#REF!	#REF!	#REF!	#REF!	0.0335219	0.0322755	429.243	3.88946	97.8166	2.84494	331.426	1.04452	4075.72	3197.33	1
744	19.0388	51.3011	1.24844	56.9956	0.567555		0.433365	0.592669	0.808422	0.64774	0.97683	0.819029	0.0691182	0.0653393	0.0650558	0.052792	397531	1.46089e+07	128080	5.93677e+07	6.38089e+06	1.32388e+06	8.9298e+06	9.68791e+06	1.32809e+07	1.67811e+07	1.93049e+06	2.17879e+06	#REF!	#REF!	#REF!	#REF!	#REF!	#REF!	#REF!	#REF!	0.0273812	0.028828	441.796	4.39482	105.405	3.09133	336.391	1.30349	4648.5	3475.12	1
745	14.5786	62.4471	1.52736	56.9248	0.575426		0.509803	0.716785	0.631845	0.66666	0.763047	0.943508	0.109887	0.0857535	0.0760159	0.0528331	473440	1.46083e+07	125417	4.36799e+07	6.83872e+06	1.23771e+06	8.97834e+06	8.18375e+06	1.36613e+07	1.2079e+07	1.77853e+06	2.0843e+06	#REF!	#REF!	#REF!	#REF!	#REF!	#REF!	#REF!	#REF!	0.0287861	0.0312482	411.005	3.294	88.0567	2.47745	322.948	0.816547	3404.26	2781.45	1
746	14.2007	54.4215	1.75193	56.9145	0.582404		0.441471	0.608441	0.813184	0.648494	0.837036	0.838991	0.0620696	0.0524793	0.0672409	0.0330153	361675	1.46077e+07	125309	6.00926e+07	6.71642e+06	1.51694e+06	8.31747e+06	9.1743e+06	1.37428e+07	1.50972e+07	2.10544e+06	1.96536e+06	#REF!	#REF!	#REF!	#REF!	#REF!	#REF!	#REF!	#REF!	0.0242136	0.0327595	421.28	3.97845	92.5233	2.82956	328.756	1.14889	4186.76	3184.81	1
747	13.447	55.883	1.45123	56.2167	0.626959		0.596634	0.655166	0.798094	0.699286	0.836706	0.855576	0.077627	0.0631037	0.10174	0.0550444	383585	1.46095e+07	119302	4.9645e+07	7.03381e+06	1.42269e+06	8.69621e+06	9.45264e+06	1.47049e+07	1.95452e+07	1.76544e+06	2.07517e+06	#REF!	#REF!	#REF!	#REF!	#REF!	#REF!	#REF!	#REF!	0.0312026	0.0237607	432.769	4.03174	99.3903	2.9266	333.378	1.10514	4236.98	3290.33	1
748	14.6281	66.11	1.75541	56.4244	0.598572		0.382609	0.727129	0.734616	0.730388	0.826541	0.709054	0.0577671	0.0849034	0.059295	0.0548984	403123	1.4609e+07	104489	5.27416e+07	6.78392e+06	1.28582e+06	7.12475e+06	8.25802e+06	8.37636e+06	6.8553e+06	1.83826e+06	1.96396e+06	#REF!	#REF!	#REF!	#REF!	#REF!	#REF!	#REF!	#REF!	0.0300801	0.0320374	362.465	3.76531	61.2322	2.79834	301.233	0.966974	3998.7	3179.94	1
749	15.8794	54.2146	1.58733	57.3226	0.560764		0.567968	0.629857	0.765394	0.716077	0.836479	0.849876	0.0848059	0.103397	0.0540397	0.0409161	468705	1.4608e+07	112300	4.92359e+07	5.84472e+06	1.49143e+06	9.61615e+06	1.17004e+07	9.79859e+06	1.63079e+07	1.98426e+06	2.18943e+06	#REF!	#REF!	#REF!	#REF!	#REF!	#REF!	#REF!	#REF!	0.0305155	0.0295949	414.845	4.012	90.7191	2.92377	324.126	1.08823	4232.04	3295.73	1
750	18.4799	65.7339	1.56459	57.2424	0.58057		0.453586	0.578668	0.68942	0.682065	0.91889	0.747479	0.0941073	0.0734814	0.0441965	0.0730755	459219	1.46091e+07	124788	6.76156e+07	5.67619e+06	1.48782e+06	9.16193e+06	9.0416e+06	9.51846e+06	1.27115e+07	1.91248e+06	2.27747e+06	#REF!	#REF!	#REF!	#REF!	#REF!	#REF!	#REF!	#REF!	0.0313061	0.0295084	405.051	3.83282	86.2963	2.81014	318.755	1.02269	4034.31	3168.54	1
751	15.4909	58.961	1.84126	57.8624	0.662491		0.563697	0.734758	0.769181	0.681532	0.8777	0.822902	0.0475483	0.0930077	0.0432851	0.0285591	314519	1.46088e+07	98276.8	5.3222e+07	6.32907e+06	2.01757e+06	9.67198e+06	1.08909e+07	1.25837e+07	1.10041e+07	1.74892e+06	2.14303e+06	#REF!	#REF!	#REF!	#REF!	#REF!	#REF!	#REF!	#REF!	0.032007	0.0253406	392.523	4.06559	76.9443	2.9305	315.578	1.13508	4316.43	3317.31	1
752	13.7679	61.5755	1.77299	56.8358	0.565391		0.499272	0.782576	0.674261	0.645747	0.924116	0.778968	0.057727	0.0728646	0.0763292	0.0426671	404456	1.46086e+07	128962	4.88658e+07	7.08629e+06	1.58475e+06	8.74375e+06	1.1099e+07	1.33771e+07	9.89242e+06	1.85179e+06	1.97424e+06	#REF!	#REF!	#REF!	#REF!	#REF!	#REF!	#REF!	#REF!	0.0274991	0.0289038	393.841	3.38721	78.0536	2.51063	315.788	0.876581	3529.39	2829.87	1
753	14.3606	54.5985	1.67478	56.7947	0.580832		0.508867	0.721216	0.793101	0.696368	0.826275	0.850405	0.0557874	0.0591159	0.0801235	0.0296647	400203	1.46092e+07	95341.3	6.28129e+07	5.78208e+06	1.27853e+06	9.3707e+06	9.18719e+06	1.17547e+07	1.17633e+07	1.9407e+06	2.33021e+06	#REF!	#REF!	#REF!	#REF!	#REF!	#REF!	#REF!	#REF!	0.0283791	0.0278105	398.02	4.04563	81.1929	2.92333	316.827	1.1223	4287.83	3304.75	1
754	15.1205	69.9823	1.5412	57.564	0.636123		0.504149	0.756974	0.80312	0.600067	0.853939	0.877462	0.0800007	0.0818427	0.0548699	0.0404884	441562	1.46091e+07	95194.2	5.09507e+07	5.88732e+06	1.66592e+06	9.63678e+06	9.00033e+06	8.0947e+06	7.44214e+06	1.6434e+06	2.1673e+06	#REF!	#REF!	#REF!	#REF!	#REF!	#REF!	#REF!	#REF!	0.0270669	0.0315288	369.996	3.99471	65.7919	2.795	304.204	1.19971	4256.87	3171.52	1
755	13.3019	64.4976	1.53622	57.0334	0.611157		0.638913	0.70102	0.750564	0.704104	0.805386	0.897773	0.0700179	0.0766623	0.0497023	0.0339332	465199	1.46088e+07	93380.4	5.39773e+07	7.072e+06	1.77822e+06	9.42959e+06	9.01021e+06	1.17073e+07	1.10423e+07	1.76546e+06	2.19719e+06	#REF!	#REF!	#REF!	#REF!	#REF!	#REF!	#REF!	#REF!	0.0330025	0.0318397	390.987	3.70432	78.1552	2.73826	312.832	0.966057	3899.54	3093.43	1
756	16.072	61.0395	1.5684	57.3629	0.591705		0.438838	0.697234	0.749328	0.641868	0.889199	0.843844	0.0656333	0.0484628	0.0844517	0.0480766	404883	1.46078e+07	116637	6.34207e+07	7.05293e+06	1.53041e+06	9.72428e+06	1.16863e+07	6.41047e+06	7.5335e+06	1.95745e+06	2.55604e+06	#REF!	#REF!	#REF!	#REF!	#REF!	#REF!	#REF!	#REF!	0.0295524	0.0256758	363.049	4.01682	62.5307	2.86193	300.518	1.15489	4289.43	3252.3	1
757	15.4692	67.2711	1.60823	56.7386	0.582209		0.473927	0.805649	0.793752	0.645741	0.858753	0.878608	0.0777014	0.0971422	0.0416197	0.0398278	363947	1.46083e+07	137753	5.75702e+07	6.02868e+06	1.32827e+06	9.36369e+06	9.50006e+06	9.38348e+06	1.15148e+07	1.95308e+06	2.12294e+06	#REF!	#REF!	#REF!	#REF!	#REF!	#REF!	#REF!	#REF!	0.0309282	0.0327351	386.605	3.9876	73.9902	2.83337	312.614	1.15423	4232.03	3207.75	1
758	14.4556	62.0862	1.53403	56.1229	0.659896		0.505909	0.61812	0.716882	0.698514	0.81027	0.792275	0.0591819	0.0854052	0.0531531	0.0463456	390294	1.46081e+07	114515	5.73767e+07	6.76293e+06	1.45694e+06	8.23602e+06	1.00559e+07	6.75194e+06	1.2962e+07	1.91261e+06	2.23907e+06	#REF!	#REF!	#REF!	#REF!	#REF!	#REF!	#REF!	#REF!	0.0253462	0.0335798	383.769	3.62906	72.8227	2.69039	310.946	0.938672	3819.59	3043.32	1
759	16.0657	50.3495	1.44379	56.2379	0.604243		0.489553	0.670512	0.755413	0.709019	0.798078	0.930269	0.0886813	0.0701379	0.0812723	0.0630901	353790	1.46089e+07	111705	6.75554e+07	7.15816e+06	1.53964e+06	9.58971e+06	1.00499e+07	4.69548e+06	1.15425e+07	2.03712e+06	2.36605e+06	#REF!	#REF!	#REF!	#REF!	#REF!	#REF!	#REF!	#REF!	0.0332237	0.0296725	367.038	4.03164	64.3042	2.93431	302.734	1.09734	4302.6	3334.35	1
760	16.064	63.0689	1.95994	57.8271	0.660596		0.462401	0.639765	0.668873	0.720886	0.936572	0.794692	0.0919423	0.0510804	0.0731911	0.0539433	345974	1.46082e+07	99863.5	5.32289e+07	6.83353e+06	1.53117e+06	9.34986e+06	8.49096e+06	1.19261e+07	1.67891e+07	1.92165e+06	2.0673e+06	#REF!	#REF!	#REF!	#REF!	#REF!	#REF!	#REF!	#REF!	0.0266144	0.032633	423.83	3.61042	94.2115	2.71516	329.619	0.895255	3757.93	3050.62	1
761	14.039	59.2344	1.58211	56.8425	0.578956		0.541665	0.596027	0.747482	0.748551	0.948076	0.906856	0.058119	0.0849752	0.064866	0.0371874	389368	1.46092e+07	100172	5.92824e+07	6.19349e+06	1.80476e+06	8.80274e+06	8.97696e+06	1.28948e+07	1.51465e+07	1.86828e+06	2.73814e+06	#REF!	#REF!	#REF!	#REF!	#REF!	#REF!	#REF!	#REF!	0.033298	0.0309193	411.901	3.85826	89.2407	2.86939	322.661	0.988872	4056.92	3234.22	1
762	12.8088	54.4745	1.57175	56.2309	0.660185		0.383801	0.8269	0.830892	0.656643	0.940956	0.93813	0.0628097	0.0626446	0.0801451	0.0433813	392070	1.46086e+07	111429	5.56193e+07	5.91459e+06	1.42546e+06	8.62175e+06	8.56824e+06	1.49488e+07	9.2368e+06	1.47251e+06	2.18211e+06	#REF!	#REF!	#REF!	#REF!	#REF!	#REF!	#REF!	#REF!	0.0274285	0.0288419	391.829	3.89229	77.2257	2.79952	314.603	1.09278	4116.41	3165.31	1
763	15.4924	62.4809	1.6237	55.9371	0.552632		0.602318	0.735502	0.73664	0.663749	0.946341	0.967267	0.0646403	0.0794482	0.103339	0.111588	463795	1.46086e+07	119956	5.65685e+07	5.11457e+06	1.39272e+06	9.23255e+06	9.26469e+06	1.46384e+07	8.39761e+06	1.60457e+06	2.00818e+06	#REF!	#REF!	#REF!	#REF!	#REF!	#REF!	#REF!	#REF!	0.0250175	0.0256031	406.012	3.91225	84.9767	2.82184	321.035	1.09041	4125.35	3183.41	1
764	17.2198	57.6735	1.46758	56.9082	0.715892		0.502933	0.747316	0.801569	0.64766	0.859345	0.837051	0.0578709	0.082298	0.0438157	0.0507722	435429	1.46074e+07	118218	5.69591e+07	6.65026e+06	1.28673e+06	1.00948e+07	1.04152e+07	1.09143e+07	9.72896e+06	1.79187e+06	2.14038e+06	#REF!	#REF!	#REF!	#REF!	#REF!	#REF!	#REF!	#REF!	0.0319136	0.0376615	392.408	4.03008	78.971	2.8749	313.437	1.15518	4275.43	3250.88	1
765	15.4533	57.9955	1.71598	56.7875	0.668811		0.509598	0.64814	0.767567	0.677884	0.959201	0.683388	0.0662554	0.0523555	0.0831146	0.0473295	416275	1.46087e+07	114889	5.46456e+07	6.27931e+06	1.66591e+06	9.28018e+06	1.08656e+07	1.01652e+07	1.51218e+07	2.01066e+06	2.29011e+06	#REF!	#REF!	#REF!	#REF!	#REF!	#REF!	#REF!	#REF!	0.0279816	0.0298629	410.175	3.96204	87.7365	2.86244	322.439	1.0996	4178.85	3227.68	1
766	12.1534	57.3149	1.62098	57.6523	0.628181		0.504907	0.694339	0.638838	0.680812	0.594973	0.833929	0.0672177	0.0981037	0.0697834	0.0605463	350157	1.46086e+07	114976	4.40646e+07	6.40364e+06	1.5374e+06	8.93186e+06	9.70735e+06	1.54461e+07	1.34406e+07	2.18669e+06	1.8785e+06	#REF!	#REF!	#REF!	#REF!	#REF!	#REF!	#REF!	#REF!	0.0267707	0.0282814	407.751	3.19612	85.4643	2.44127	322.287	0.754847	3294.15	2742.13	1
767	14.8507	50.9436	1.4076	57.4094	0.574151		0.537539	0.655778	0.769985	0.727101	0.892739	0.899205	0.0567367	0.0665625	0.0412997	0.0527832	430310	1.46091e+07	108142	5.20649e+07	5.80456e+06	1.75045e+06	1.03642e+07	7.7925e+06	9.17566e+06	1.12199e+07	1.86769e+06	2.27781e+06	#REF!	#REF!	#REF!	#REF!	#REF!	#REF!	#REF!	#REF!	0.0319537	0.0298944	384.41	3.94514	73.9532	2.89657	310.456	1.04856	4185.03	3280.99	1
768	14.8284	66.7108	1.84111	57.3185	0.66433		0.489584	0.650954	0.772034	0.693971	0.942738	0.701107	0.0516997	0.0581968	0.0849845	0.0565253	419081	1.46091e+07	103845	5.72002e+07	7.12158e+06	1.30182e+06	8.85661e+06	1.17873e+07	6.98876e+06	9.36758e+06	1.78193e+06	2.72792e+06	#REF!	#REF!	#REF!	#REF!	#REF!	#REF!	#REF!	#REF!	0.0342536	0.0289865	366.431	3.92911	64.7064	2.85792	301.725	1.07118	4184.45	3245.48	1
769	14.9432	66.1878	1.95792	56.5649	0.561604		0.536009	0.662013	0.75205	0.645201	0.859707	0.788893	0.0584247	0.0589017	0.0864042	0.0549657	469893	1.46091e+07	105748	5.16999e+07	5.69672e+06	1.49497e+06	8.57596e+06	9.53441e+06	1.1684e+07	1.00652e+07	1.87679e+06	2.47375e+06	#REF!	#REF!	#REF!	#REF!	#REF!	#REF!	#REF!	#REF!	0.0287087	0.0282418	394.946	3.81196	80.0916	2.74211	314.855	1.06984	4020.24	3095.95	1
770	12.8644	55.673	1.29993	56.6925	0.652175		0.451141	0.772837	0.777581	0.643026	0.95832	0.932152	0.0989846	0.106937	0.124039	0.0520924	395406	1.46083e+07	103122	4.74708e+07	5.75411e+06	1.57709e+06	1.0254e+07	7.34362e+06	1.20196e+07	1.20463e+07	2.11134e+06	2.29315e+06	#REF!	#REF!	#REF!	#REF!	#REF!	#REF!	#REF!	#REF!	0.0297541	0.0272231	390.514	3.7005	77.3191	2.6827	313.195	1.01779	3895.58	3029.92	1
771	17.6493	60.8628	1.36565	58.3259	0.667034		0.420417	0.796006	0.738633	0.61436	0.785268	0.880299	0.0714991	0.0592328	0.078266	0.0586258	391255	1.46092e+07	120622	6.25727e+07	6.21559e+06	1.60417e+06	9.28248e+06	7.96635e+06	1.58455e+07	1.25345e+07	1.77918e+06	2.54548e+06	#REF!	#REF!	#REF!	#REF!	#REF!	#REF!	#REF!	#REF!	0.0287385	0.0300188	427.113	3.89687	97.5228	2.77486	329.59	1.12201	4086.43	3116.45	1
772	15.3746	67.724	1.37534	57.3145	0.622371		0.513139	0.789707	0.803088	0.737798	0.655444	0.888103	0.0893353	0.0887249	0.0900558	0.0345316	407963	1.46089e+07	139270	6.16647e+07	6.2195e+06	1.39443e+06	9.74892e+06	1.11314e+07	1.51607e+07	1.07229e+07	1.67694e+06	2.08266e+06	#REF!	#REF!	#REF!	#REF!	#REF!	#REF!	#REF!	#REF!	0.0265398	0.0308101	413.568	4.16305	88.7595	3.02926	324.808	1.13379	4408.28	3419.88	1
773	17.1594	63.8947	1.46534	56.182	0.609927		0.523726	0.731214	0.755408	0.642117	0.964253	0.910281	0.057851	0.0818278	0.0693365	0.0353671	427571	1.46086e+07	121713	5.63059e+07	7.32637e+06	1.48372e+06	8.92361e+06	1.03418e+07	1.26664e+07	2.28517e+07	1.84172e+06	2.14699e+06	#REF!	#REF!	#REF!	#REF!	#REF!	#REF!	#REF!	#REF!	0.028893	0.0288554	460.68	4.03743	115.461	2.87653	345.218	1.1609	4215.67	3216.27	1
774	15.2075	58.3496	1.45707	56.7298	0.491072		0.522617	0.682517	0.764641	0.714201	0.754332	0.840768	0.0634902	0.0746747	0.0796391	0.0446033	344622	1.46076e+07	106091	6.46714e+07	5.64773e+06	1.38914e+06	9.41813e+06	8.72596e+06	1.01837e+07	1.40232e+07	1.83938e+06	2.39669e+06	#REF!	#REF!	#REF!	#REF!	#REF!	#REF!	#REF!	#REF!	0.0253032	0.0300576	403.68	4.0018	83.2128	2.91301	320.467	1.0888	4231.4	3290.77	1
775	13.8862	57.2291	1.411	57.0919	0.492616		0.547365	0.675703	0.793838	0.625326	0.928013	0.930811	0.0706831	0.0615739	0.0950514	0.0563967	448467	1.4609e+07	109438	5.73637e+07	6.16947e+06	1.51086e+06	7.42616e+06	9.46125e+06	1.21799e+07	1.10605e+07	2.05184e+06	2.16864e+06	#REF!	#REF!	#REF!	#REF!	#REF!	#REF!	#REF!	#REF!	0.0304983	0.0261823	394.467	3.88675	79.8394	2.76667	314.628	1.12009	4107.36	3124.65	1
776	15.1458	47.4362	1.8426	55.6674	0.520481		0.562105	0.653495	0.755073	0.705949	0.936916	0.890843	0.0961643	0.0624886	0.0524241	0.0329202	482057	1.46085e+07	105830	4.1974e+07	7.7239e+06	1.54863e+06	9.5566e+06	1.07555e+07	5.46179e+06	1.51703e+07	1.66443e+06	1.86323e+06	#REF!	#REF!	#REF!	#REF!	#REF!	#REF!	#REF!	#REF!	0.0318895	0.0294862	390.677	3.96232	76.9376	2.88488	313.74	1.07743	4198.67	3264.47	1
777	16.3323	67.5386	1.55562	56.8459	0.594639		0.597143	0.767177	0.831954	0.701709	0.891652	0.724614	0.0986589	0.0781464	0.111876	0.0527354	450808	1.46089e+07	122032	5.11247e+07	6.01297e+06	1.39203e+06	9.06844e+06	9.46627e+06	1.10328e+07	1.04833e+07	1.78446e+06	2.10466e+06	#REF!	#REF!	#REF!	#REF!	#REF!	#REF!	#REF!	#REF!	0.0283085	0.0339549	398.705	4.25789	81.4001	3.04125	317.305	1.21664	4532.99	3441.12	1
778	15.9411	62.6433	1.6653	56.5434	0.504015		0.498582	0.747065	0.776912	0.670992	0.932043	0.700392	0.0916323	0.0627378	0.101196	0.0515023	368118	1.46078e+07	121059	5.29021e+07	6.47604e+06	1.40766e+06	8.61896e+06	8.87623e+06	1.76087e+07	1.38832e+07	1.87951e+06	2.47166e+06	#REF!	#REF!	#REF!	#REF!	#REF!	#REF!	#REF!	#REF!	0.0287658	0.0310419	433.289	3.98498	99.4399	2.85765	333.849	1.12732	4182.3	3210.43	1
779	11.6717	59.5419	1.7669	57.2134	0.579842		0.543387	0.666844	0.732086	0.675184	0.70809	0.805522	0.0578852	0.0653111	0.0640238	0.0795804	406555	1.4608e+07	116214	4.7406e+07	5.91729e+06	1.22361e+06	1.04017e+07	8.15752e+06	1.46282e+07	1.1381e+07	1.51063e+06	2.10255e+06	#REF!	#REF!	#REF!	#REF!	#REF!	#REF!	#REF!	#REF!	0.0267346	0.0313424	394.694	3.37924	79.0142	2.52993	315.68	0.849309	3519.3	2851.27	1
780	12.415	51.1441	1.31333	56.5972	0.565759		0.581175	0.737161	0.784515	0.643272	0.879192	0.859817	0.0569769	0.0696772	0.0692149	0.0403731	376040	1.46089e+07	107709	5.37467e+07	6.10375e+06	1.67483e+06	8.86501e+06	9.32531e+06	9.99431e+06	1.67461e+07	1.82647e+06	1.94477e+06	#REF!	#REF!	#REF!	#REF!	#REF!	#REF!	#REF!	#REF!	0.030893	0.0345982	398.175	3.61064	80.8283	2.6227	317.347	0.987937	3783.84	2956.91	1
781	13.571	57.8126	1.53268	56.8124	0.593576		0.615922	0.674063	0.817445	0.761421	0.77404	0.748921	0.0790573	0.0757404	0.0856782	0.0409363	453373	1.46092e+07	119855	4.69836e+07	5.6192e+06	1.58539e+06	9.41305e+06	1.0347e+07	1.94039e+07	7.23641e+06	2.08236e+06	2.02471e+06	#REF!	#REF!	#REF!	#REF!	#REF!	#REF!	#REF!	#REF!	0.031617	0.0253267	407.055	4.15023	86.4344	3.05286	320.621	1.09737	4399.94	3449.53	1
782	14.3831	63.1373	1.4413	56.641	0.627333		0.434652	0.635792	0.802188	0.587448	0.918385	0.887089	0.0737525	0.0713994	0.0696133	0.0559324	339204	1.4608e+07	107288	6.50018e+07	7.40693e+06	1.51765e+06	8.38031e+06	8.64735e+06	1.12147e+07	1.59919e+07	1.65449e+06	2.13879e+06	#REF!	#REF!	#REF!	#REF!	#REF!	#REF!	#REF!	#REF!	0.0374638	0.0311576	401.773	3.89525	82.6608	2.7252	319.112	1.17004	4109.89	3073.8	1
783	15.214	58.2243	1.63925	57.7988	0.55668		0.456471	0.684667	0.808053	0.688485	0.91864	0.752191	0.064136	0.0717048	0.0883293	0.0740663	399830	1.46086e+07	130080	4.8264e+07	6.99601e+06	1.32464e+06	9.98974e+06	1.21006e+07	1.0793e+07	9.87199e+06	1.90435e+06	2.22273e+06	#REF!	#REF!	#REF!	#REF!	#REF!	#REF!	#REF!	#REF!	0.0299428	0.030396	388.347	4.14418	75.1408	2.96519	313.206	1.17899	4411.64	3359.29	1
784	15.9543	64.0169	1.68413	56.65	0.539786		0.395277	0.649058	0.726209	0.699595	0.874138	0.795556	0.0573306	0.0817365	0.0741124	0.0495674	420608	1.46085e+07	126615	4.89387e+07	5.2983e+06	1.77464e+06	9.41442e+06	7.38571e+06	7.98726e+06	1.12176e+07	1.84477e+06	2.6083e+06	#REF!	#REF!	#REF!	#REF!	#REF!	#REF!	#REF!	#REF!	0.024318	0.0261143	388.122	3.89839	75.2272	2.85078	312.895	1.04762	4127.19	3226.68	1
785	15.0076	63.0448	1.61407	55.3566	0.592084		0.595104	0.659443	0.778976	0.693414	0.945418	0.807745	0.0458901	0.0555109	0.0304953	0.0449695	440554	1.46087e+07	99511.6	5.56305e+07	5.33399e+06	1.46089e+06	9.1095e+06	9.90785e+06	1.16915e+07	1.19771e+07	1.56772e+06	2.42766e+06	#REF!	#REF!	#REF!	#REF!	#REF!	#REF!	#REF!	#REF!	0.0276556	0.0262208	404.615	4.11078	84.663	2.96141	319.952	1.14937	4356.69	3345.39	1
786	16.4735	56.1472	1.71834	55.8415	0.699934		0.517195	0.635392	0.726289	0.689836	0.834599	0.966813	0.0639588	0.0536319	0.0705615	0.0556495	410495	1.46087e+07	146096	5.97809e+07	6.80011e+06	1.64779e+06	1.13143e+07	9.54977e+06	1.53135e+07	1.15463e+07	2.13186e+06	2.20845e+06	#REF!	#REF!	#REF!	#REF!	#REF!	#REF!	#REF!	#REF!	0.032983	0.0310999	415.447	3.84161	91.1571	2.81619	324.29	1.02542	4034.09	3170.68	1
787	15.6559	71.8815	1.98519	56.559	0.602111		0.520599	0.726896	0.747303	0.665614	0.773764	0.766545	0.100038	0.0560005	0.0678175	0.0544086	406569	1.46081e+07	109183	6.33172e+07	7.29212e+06	1.40067e+06	9.40998e+06	9.25249e+06	1.14584e+07	1.58924e+07	1.7105e+06	2.58443e+06	#REF!	#REF!	#REF!	#REF!	#REF!	#REF!	#REF!	#REF!	0.0273871	0.0331824	419.252	3.8075	92.7744	2.75592	326.478	1.05158	3990.77	3099.27	1
788	16.2338	56.1414	1.42812	55.9669	0.544917		0.529878	0.710285	0.806451	0.755678	0.840667	0.86022	0.0596445	0.0841328	0.0910673	0.0577392	380925	1.46078e+07	97606.9	4.75415e+07	5.93202e+06	1.70502e+06	9.69239e+06	8.04349e+06	9.62086e+06	1.262e+07	2.10701e+06	2.17576e+06	#REF!	#REF!	#REF!	#REF!	#REF!	#REF!	#REF!	#REF!	0.0310786	0.0319639	395.021	4.25994	79.1433	3.09802	315.877	1.16192	4539.04	3509.13	1
789	13.8653	60.3771	1.57974	56.9352	0.658647		0.518905	0.814693	0.787136	0.701699	0.779558	0.856485	0.0588217	0.060225	0.0776739	0.0402427	408251	1.46073e+07	98304.4	5.33013e+07	6.23111e+06	1.45505e+06	8.78314e+06	1.17958e+07	1.10102e+07	1.22796e+07	1.95877e+06	2.08495e+06	#REF!	#REF!	#REF!	#REF!	#REF!	#REF!	#REF!	#REF!	0.0358461	0.0269135	388.089	3.9317	76.1587	2.86902	311.93	1.06268	4165.79	3246.87	1
790	14.6033	67.8779	1.45179	56.0246	0.456577		0.605807	0.808008	0.70438	0.652819	0.881069	0.919699	0.0492613	0.0668174	0.0470467	0.0671563	404706	1.46084e+07	109661	6.25373e+07	6.02512e+06	1.48802e+06	8.03094e+06	9.79967e+06	8.05879e+06	1.22032e+07	1.62919e+06	1.90125e+06	#REF!	#REF!	#REF!	#REF!	#REF!	#REF!	#REF!	#REF!	0.0303024	0.0320664	383.102	3.55923	72.3475	2.60579	310.754	0.953437	3739.37	2945.81	1
791	13.6846	54.7049	1.64344	55.9007	0.59538		0.390148	0.649836	0.752226	0.644911	0.860317	0.931169	0.0851362	0.0637257	0.0716134	0.0576998	423351	1.46079e+07	106205	5.57956e+07	7.30869e+06	1.33444e+06	9.18375e+06	9.54292e+06	1.67771e+07	1.26615e+07	1.66697e+06	2.44452e+06	#REF!	#REF!	#REF!	#REF!	#REF!	#REF!	#REF!	#REF!	0.0283515	0.0296982	418.873	3.68139	92.6935	2.6694	326.179	1.01199	3845.09	2999.13	1
792	16.6129	58.4731	1.73662	55.709	0.601758		0.494204	0.677455	0.76512	0.63595	0.935542	0.867114	0.080623	0.0501933	0.0800407	0.0432592	425113	1.46085e+07	113086	5.52834e+07	6.39765e+06	1.73295e+06	9.29924e+06	9.37012e+06	9.63748e+06	1.91864e+07	1.85124e+06	2.25305e+06	#REF!	#REF!	#REF!	#REF!	#REF!	#REF!	#REF!	#REF!	0.0260382	0.0295001	431.208	3.99618	99.0004	2.83873	332.207	1.15744	4197.36	3188.96	1
793	14.8677	53.0409	1.81298	58.6041	0.549553		0.396832	0.678901	0.770653	0.703547	0.654287	0.763867	0.0782294	0.0788233	0.0549159	0.0462729	384663	1.46087e+07	122599	5.52944e+07	5.33715e+06	1.4924e+06	9.37073e+06	8.78939e+06	1.22021e+07	7.53757e+06	1.87667e+06	2.49248e+06	#REF!	#REF!	#REF!	#REF!	#REF!	#REF!	#REF!	#REF!	0.0242634	0.0296261	384.888	3.92748	73.2499	2.86283	311.638	1.06465	4164.1	3242.62	1
794	13.9389	57.3475	1.80122	57.0169	0.68401		0.45168	0.722625	0.750451	0.631718	0.8052	0.908017	0.0457255	0.0745892	0.0944172	0.035964	416203	1.46083e+07	132624	5.26087e+07	5.85911e+06	1.47753e+06	9.10159e+06	9.7038e+06	6.1878e+06	1.48372e+07	1.45893e+06	2.41024e+06	#REF!	#REF!	#REF!	#REF!	#REF!	#REF!	#REF!	#REF!	0.0250314	0.0360427	387.407	3.55541	74.5949	2.57808	312.812	0.977329	3730.64	2911.46	1
795	14.039	51.8324	1.66256	57.4641	0.520181		0.472275	0.69971	0.825108	0.679566	0.785955	0.890531	0.0694752	0.0724111	0.0423549	0.0539019	440205	1.46082e+07	100004	6.14188e+07	5.3836e+06	1.54491e+06	1.00331e+07	8.0417e+06	8.23167e+06	8.30729e+06	1.8937e+06	2.21317e+06	#REF!	#REF!	#REF!	#REF!	#REF!	#REF!	#REF!	#REF!	0.0333705	0.0283846	368.391	4.14842	65.585	2.9601	302.806	1.18832	4436.51	3362.94	1
796	14.4276	63.3636	1.56937	57.2317	0.508832		0.572005	0.614086	0.736191	0.634628	0.771265	0.766878	0.098743	0.0748443	0.0510933	0.0399607	377765	1.46083e+07	114963	4.63543e+07	5.87848e+06	1.37134e+06	7.81263e+06	8.98688e+06	1.01005e+07	8.11475e+06	2.07036e+06	2.44169e+06	#REF!	#REF!	#REF!	#REF!	#REF!	#REF!	#REF!	#REF!	0.0301322	0.0279265	373.87	3.74132	67.5122	2.69294	306.357	1.04838	3959.51	3051.58	1
797	15.8467	54.1531	1.60972	57.152	0.49868		0.550004	0.762451	0.839112	0.680664	0.822236	0.859942	0.103422	0.0888082	0.0592703	0.0512005	353972	1.46096e+07	99191.6	6.76235e+07	7.5493e+06	1.32576e+06	9.4935e+06	1.01489e+07	8.85836e+06	8.64369e+06	1.53454e+06	2.02083e+06	#REF!	#REF!	#REF!	#REF!	#REF!	#REF!	#REF!	#REF!	0.0227451	0.0328038	376.662	4.21806	67.9514	2.99121	308.711	1.22685	4508.9	3396.61	1
798	15.5318	62.8939	1.71934	57.89	0.61566		0.484867	0.660694	0.736702	0.668018	0.870037	0.920749	0.0982469	0.0528491	0.0741204	0.0515389	380405	1.46089e+07	101852	6.16742e+07	6.08167e+06	1.40909e+06	8.69283e+06	1.01719e+07	1.5997e+07	1.50894e+07	2.14622e+06	2.57054e+06	#REF!	#REF!	#REF!	#REF!	#REF!	#REF!	#REF!	#REF!	0.028557	0.0274944	432.573	3.87406	100.146	2.80523	332.427	1.06884	4054.55	3149	1
799	12.8133	57.3935	1.54511	57.4586	0.642305		0.507821	0.690542	0.765307	0.675733	0.987917	0.755363	0.0742394	0.0579792	0.0460035	0.0521896	390597	1.46083e+07	115121	5.068e+07	6.46286e+06	1.49067e+06	8.53376e+06	9.02422e+06	1.24289e+07	1.20341e+07	1.76231e+06	2.44914e+06	#REF!	#REF!	#REF!	#REF!	#REF!	#REF!	#REF!	#REF!	0.0298662	0.0312694	391.713	3.62589	77.7475	2.668	313.966	0.957893	3807.97	3012.45	1
800	17.4298	61.339	1.37788	56.2753	0.597414		0.526727	0.758711	0.675441	0.693304	0.918529	0.745916	0.0671093	0.0880389	0.0723302	0.0524573	371099	1.46091e+07	116609	6.89385e+07	6.60607e+06	1.5915e+06	1.08459e+07	9.67111e+06	1.13164e+07	1.45324e+07	1.45551e+06	1.88332e+06	#REF!	#REF!	#REF!	#REF!	#REF!	#REF!	#REF!	#REF!	0.0292243	0.0259861	413.949	3.8032	88.9775	2.80744	324.972	0.995763	3991.1	3162.73	1
801	13.0815	58.2395	1.73454	58.1721	0.656816		0.339492	0.572084	0.755451	0.740965	0.890287	0.720607	0.0792043	0.0534374	0.049401	0.0495688	444980	1.46086e+07	113294	4.73483e+07	4.9666e+06	1.62608e+06	1.06242e+07	8.11805e+06	1.00225e+07	8.98751e+06	1.94709e+06	2.38981e+06	#REF!	#REF!	#REF!	#REF!	#REF!	#REF!	#REF!	#REF!	0.0294984	0.0290673	377.881	3.81134	70.5475	2.83944	307.333	0.971905	4036.6	3218.22	1
802	13.51	58.6427	1.73678	55.2028	0.531631		0.524131	0.67055	0.737172	0.681897	0.914877	0.598366	0.0729759	0.0638122	0.0761768	0.0432787	386315	1.46085e+07	113802	5.52051e+07	6.30636e+06	2.00738e+06	8.4623e+06	8.88021e+06	7.89136e+06	1.10152e+07	1.79501e+06	2.12041e+06	#REF!	#REF!	#REF!	#REF!	#REF!	#REF!	#REF!	#REF!	0.0301699	0.0317267	373.592	3.62965	67.3299	2.67513	306.263	0.954512	3830.44	3031.14	1
803	14.5616	53.0953	1.87608	56.5759	0.577663		0.54626	0.711747	0.776621	0.748875	0.852289	0.881933	0.0876569	0.0554834	0.081755	0.054705	403894	1.461e+07	107456	6.42238e+07	7.21539e+06	1.4633e+06	1.01698e+07	1.13515e+07	1.30678e+07	1.44053e+07	1.77732e+06	2.39777e+06	#REF!	#REF!	#REF!	#REF!	#REF!	#REF!	#REF!	#REF!	0.0339667	0.0270881	410.243	4.05063	88.0833	2.98211	322.159	1.06852	4281.39	3365.94	1
804	13.3044	56.031	1.56571	56.7928	0.622243		0.411386	0.797512	0.784429	0.65079	0.790984	0.904773	0.0591231	0.0640269	0.0709004	0.0562472	394188	1.46083e+07	100874	4.84456e+07	5.93506e+06	1.46588e+06	9.11582e+06	8.60464e+06	9.46639e+06	2.21701e+07	2.08109e+06	2.27845e+06	#REF!	#REF!	#REF!	#REF!	#REF!	#REF!	#REF!	#REF!	0.0308741	0.030879	423.425	3.7942	95.1346	2.73532	328.29	1.05888	3971.2	3073.04	1
805	19.3082	47.7004	1.51901	56.8231	0.645822		0.511498	0.664312	0.662252	0.704068	0.803206	0.876283	0.0785676	0.0634091	0.0707217	0.0354723	510745	1.46082e+07	103387	5.74907e+07	6.59819e+06	1.37141e+06	9.27337e+06	8.55605e+06	1.08323e+07	1.00305e+07	1.8362e+06	2.04825e+06	#REF!	#REF!	#REF!	#REF!	#REF!	#REF!	#REF!	#REF!	0.0266971	0.0337658	406.519	3.67387	87.8685	2.75156	318.651	0.922311	3848.73	3099.12	1
806	14.4459	52.0131	1.29071	57.2428	0.416095		0.519039	0.748672	0.765567	0.70148	0.88945	0.722634	0.0449009	0.0670051	0.0885183	0.063859	375132	1.46085e+07	125007	5.07154e+07	7.43567e+06	1.4912e+06	1.20593e+07	9.45017e+06	1.15472e+07	7.51097e+06	2.00508e+06	1.90071e+06	#REF!	#REF!	#REF!	#REF!	#REF!	#REF!	#REF!	#REF!	0.0296361	0.0304503	377.401	3.88955	68.7339	2.83828	308.667	1.05127	4127.66	3218.7	1
807	16.9765	63.9927	1.76547	58.0307	0.633434		0.561966	0.651874	0.713641	0.672723	0.947896	0.890054	0.075191	0.0763222	0.103037	0.0625413	392742	1.46087e+07	96307.8	6.67979e+07	5.93392e+06	1.55597e+06	9.30479e+06	9.89226e+06	8.3845e+06	9.30688e+06	1.89512e+06	2.61084e+06	#REF!	#REF!	#REF!	#REF!	#REF!	#REF!	#REF!	#REF!	0.0307384	0.0254307	377.158	3.89339	70.4701	2.83176	306.688	1.06164	4132.36	3209.41	1
808	16.6636	60.5565	1.75206	56.3353	0.639808		0.472141	0.749027	0.82778	0.678273	0.876961	0.84462	0.0529406	0.0744794	0.0668127	0.0311086	411652	1.46088e+07	109698	6.28941e+07	7.02321e+06	1.46065e+06	9.03915e+06	8.79444e+06	1.3992e+07	1.19451e+07	1.90049e+06	1.67657e+06	#REF!	#REF!	#REF!	#REF!	#REF!	#REF!	#REF!	#REF!	0.0370514	0.0319129	407.048	4.25223	86.2853	3.02145	320.763	1.23078	4518.08	3413.3	1
809	15.5884	61.0932	1.64492	57.237	0.547554		0.619603	0.728684	0.702135	0.72378	0.844037	0.886666	0.113771	0.106606	0.0756854	0.0760296	439405	1.46089e+07	125596	5.85447e+07	6.87062e+06	1.81682e+06	9.65957e+06	1.03276e+07	9.73317e+06	9.13558e+06	1.55998e+06	2.31413e+06	#REF!	#REF!	#REF!	#REF!	#REF!	#REF!	#REF!	#REF!	0.0342594	0.0283113	380.356	3.77989	71.6161	2.80798	308.74	0.971909	3997.69	3180.72	1
810	15.5171	73.0305	1.2599	56.1154	0.631014		0.616903	0.597874	0.794082	0.669186	0.832114	0.702931	0.0810253	0.0830417	0.116859	0.0726077	395715	1.4608e+07	126796	4.56359e+07	6.07668e+06	1.51941e+06	9.71996e+06	9.16679e+06	8.92958e+06	9.75786e+06	1.6172e+06	2.58941e+06	#REF!	#REF!	#REF!	#REF!	#REF!	#REF!	#REF!	#REF!	0.0358886	0.0252839	375.559	4.16405	68.6558	2.96875	306.903	1.1953	4447.44	3369.89	1
811	16.3634	69.5457	1.33307	57.1897	0.55911		0.587453	0.695149	0.703742	0.636135	0.948296	0.845108	0.102173	0.0606293	0.0598837	0.0525897	359967	1.46089e+07	118056	6.14762e+07	6.96916e+06	1.55658e+06	1.08011e+07	8.38952e+06	1.75562e+07	1.26698e+07	1.73672e+06	2.75825e+06	#REF!	#REF!	#REF!	#REF!	#REF!	#REF!	#REF!	#REF!	0.0322966	0.0284977	427.675	3.75763	97.148	2.708	330.527	1.04963	3924.6	3039.39	1
812	14.1835	61.9651	1.62555	56.4389	0.531306		0.610401	0.751953	0.637764	0.661705	0.991024	0.7971	0.0772139	0.100873	0.0797733	0.059386	364035	1.46085e+07	138691	5.55212e+07	6.3644e+06	1.35266e+06	9.50036e+06	7.86017e+06	1.10415e+07	1.00685e+07	1.94491e+06	2.1119e+06	#REF!	#REF!	#REF!	#REF!	#REF!	#REF!	#REF!	#REF!	0.0239897	0.0293851	389.282	3.34261	74.8576	2.5018	314.425	0.840809	3482.29	2822.85	1
813	15.1133	67.5761	1.74519	56.7956	0.445851		0.434253	0.730792	0.860019	0.675991	0.85513	0.654507	0.0701323	0.0772715	0.0517008	0.0647476	403563	1.46088e+07	129021	6.00164e+07	6.3581e+06	1.7062e+06	1.06663e+07	1.02009e+07	1.41105e+07	1.01509e+07	1.90526e+06	1.97891e+06	#REF!	#REF!	#REF!	#REF!	#REF!	#REF!	#REF!	#REF!	0.0278322	0.0271658	405.576	4.42677	84.3707	3.1072	321.206	1.31957	4721.72	3514.53	1
814	17.1316	66.5134	1.72944	57.3059	0.548432		0.487572	0.776218	0.765661	0.615543	0.913559	0.806944	0.0667235	0.0852907	0.0922906	0.0627002	403377	1.46087e+07	119779	6.08194e+07	5.08727e+06	1.52371e+06	8.55907e+06	8.05133e+06	1.20473e+07	1.28491e+07	1.91397e+06	2.96481e+06	#REF!	#REF!	#REF!	#REF!	#REF!	#REF!	#REF!	#REF!	0.0310844	0.0262884	411.71	4.12215	89.401	2.89293	322.309	1.22922	4362.77	3261.33	1
815	15.7005	61.9546	1.40879	56.4185	0.624356		0.486794	0.756254	0.635016	0.669992	0.878696	0.904018	0.106017	0.0541701	0.0371222	0.0497684	435915	1.46083e+07	108712	4.34961e+07	6.42537e+06	1.57134e+06	9.03909e+06	1.09143e+07	1.46224e+07	1.13558e+07	1.83521e+06	2.3722e+06	#REF!	#REF!	#REF!	#REF!	#REF!	#REF!	#REF!	#REF!	0.0264573	0.0333131	415.362	3.34613	90.3625	2.50972	324.999	0.836406	3460.28	2816.52	1
816	15.917	69.6789	1.77264	57.6764	0.595446		0.430611	0.633856	0.830047	0.636007	0.94282	0.870388	0.0884608	0.0722968	0.0899526	0.0453749	329697	1.46088e+07	107084	6.16046e+07	5.6394e+06	1.65548e+06	9.70819e+06	9.49984e+06	1.47455e+07	1.21006e+07	1.67175e+06	2.77659e+06	#REF!	#REF!	#REF!	#REF!	#REF!	#REF!	#REF!	#REF!	0.0294727	0.0334462	410.439	4.11082	87.2372	2.89014	323.202	1.22068	4350.9	3260.26	1
817	14.6071	44.0766	1.6356	57.1513	0.601794		0.525393	0.718219	0.879688	0.690762	0.867782	0.909671	0.0742434	0.0470879	0.0542975	0.0507973	359121	1.46081e+07	101146	5.1933e+07	5.87416e+06	1.49297e+06	8.82525e+06	1.08727e+07	1.03185e+07	1.26299e+07	1.79633e+06	2.07079e+06	#REF!	#REF!	#REF!	#REF!	#REF!	#REF!	#REF!	#REF!	0.0296398	0.0326309	391.584	4.29379	76.5976	3.0452	314.987	1.24859	4581.69	3450.5	1
818	17.3672	67.8625	1.43777	57.2248	0.571451		0.517084	0.797868	0.785038	0.640823	0.755432	0.93478	0.0667789	0.0817583	0.0693821	0.055481	367720	1.46088e+07	120771	5.68762e+07	6.50783e+06	1.37336e+06	9.39051e+06	9.3871e+06	1.34339e+07	1.12461e+07	2.24544e+06	2.17694e+06	#REF!	#REF!	#REF!	#REF!	#REF!	#REF!	#REF!	#REF!	0.034607	0.0316319	404.813	4.11108	84.831	2.90675	319.982	1.20433	4356.84	3281.9	1
819	15.0925	54.7194	1.47991	56.208	0.570494		0.520624	0.453213	0.81356	0.667531	0.898976	0.936465	0.0807435	0.101583	0.0871599	0.0517312	369876	1.46081e+07	117368	5.93119e+07	5.77336e+06	1.41495e+06	9.46818e+06	9.23236e+06	1.0449e+07	1.12908e+07	1.8907e+06	2.60791e+06	#REF!	#REF!	#REF!	#REF!	#REF!	#REF!	#REF!	#REF!	0.0286923	0.0345568	392.159	4.05743	77.6	2.89034	314.559	1.16709	4307.35	3270.13	1
820	12.6634	63.6272	1.91931	58.1271	0.526986		0.380536	0.77155	0.793394	0.702166	0.838128	0.89696	0.0586296	0.059565	0.0939897	0.0604157	420734	1.46091e+07	97973.9	5.18715e+07	7.15239e+06	1.53652e+06	9.36069e+06	8.75574e+06	1.46814e+07	1.17669e+07	2.0789e+06	1.93247e+06	#REF!	#REF!	#REF!	#REF!	#REF!	#REF!	#REF!	#REF!	0.027971	0.0287156	401.868	3.8026	83.5383	2.79565	318.33	1.00695	4002.49	3154.52	1
821	14.6908	60.846	1.70901	57.3956	0.544071		0.436483	0.743497	0.700654	0.599716	0.908738	0.559743	0.051412	0.0614218	0.0857987	0.0505625	502804	1.46087e+07	110902	5.65956e+07	5.67486e+06	1.07593e+06	9.62759e+06	8.4773e+06	1.43083e+07	1.72675e+07	1.61267e+06	2.94356e+06	#REF!	#REF!	#REF!	#REF!	#REF!	#REF!	#REF!	#REF!	0.0307859	0.0330297	435.772	3.46938	103.134	2.50145	332.638	0.967929	3582.63	2794.17	1
822	13.9308	62.3876	1.87258	57.6617	0.581157		0.526906	0.708186	0.743954	0.703487	0.838198	0.77223	0.0756744	0.0845666	0.0610248	0.0441857	401350	1.46088e+07	119246	4.99674e+07	6.24851e+06	1.72331e+06	9.68962e+06	9.64604e+06	9.94034e+06	1.86499e+07	1.71149e+06	2.04035e+06	#REF!	#REF!	#REF!	#REF!	#REF!	#REF!	#REF!	#REF!	0.0351097	0.0305639	408.524	3.69925	86.6091	2.73714	321.914	0.962117	3876.13	3083.67	1
823	14.0421	75.1593	1.49139	56.6641	0.674272		0.470726	0.687545	0.676307	0.637538	0.940671	0.712475	0.0653037	0.0462354	0.102187	0.0491133	493115	1.46085e+07	108982	5.47595e+07	7.11484e+06	1.37813e+06	1.06226e+07	1.00464e+07	1.20318e+07	1.31708e+07	1.78906e+06	2.18804e+06	#REF!	#REF!	#REF!	#REF!	#REF!	#REF!	#REF!	#REF!	0.0308487	0.0255256	408.02	3.53278	87.4424	2.59002	320.577	0.942762	3683.81	2912.44	1
824	15.713	53.0878	1.81569	56.9498	0.62455		0.601681	0.636933	0.815703	0.749267	0.849194	0.768124	0.0496932	0.08353	0.10991	0.0302605	447042	1.46087e+07	121805	6.21729e+07	8.53511e+06	1.59814e+06	7.6454e+06	9.80141e+06	9.85172e+06	1.28755e+07	1.62516e+06	2.1338e+06	#REF!	#REF!	#REF!	#REF!	#REF!	#REF!	#REF!	#REF!	0.0304558	0.0341363	399.211	4.15892	81.9234	3.03242	317.287	1.1265	4417.85	3430.37	1
825	13.7683	68.7836	1.3611	56.5503	0.583345		0.52717	0.684107	0.770535	0.68003	0.69496	0.740003	0.0741866	0.0514271	0.0794407	0.049391	486010	1.46086e+07	126371	5.28275e+07	6.06839e+06	1.39437e+06	8.99429e+06	8.60344e+06	1.28373e+07	1.56727e+07	1.88456e+06	2.4875e+06	#REF!	#REF!	#REF!	#REF!	#REF!	#REF!	#REF!	#REF!	0.0284371	0.0319052	419.6	3.75468	93.8211	2.7415	325.779	1.01318	3929.25	3081.52	1
826	14.5408	55.4011	1.41466	56.1082	0.556422		0.502785	0.682183	0.666742	0.666128	0.887583	0.712798	0.0400948	0.0515634	0.060572	0.040873	392768	1.46081e+07	112939	5.89324e+07	5.81034e+06	1.47008e+06	9.71531e+06	8.95017e+06	8.18717e+06	1.95762e+07	1.81467e+06	1.85151e+06	#REF!	#REF!	#REF!	#REF!	#REF!	#REF!	#REF!	#REF!	0.0272734	0.0311489	415.621	3.43652	89.736	2.55441	325.885	0.882105	3564.72	2868.91	1
827	16.8805	51.8437	1.40018	56.8154	0.525926		0.464624	0.812063	0.726394	0.706189	0.950394	0.677387	0.0452992	0.0534643	0.061842	0.0374328	403220	1.46088e+07	135649	5.68357e+07	6.05651e+06	1.75227e+06	9.95392e+06	1.08524e+07	6.48498e+06	9.95375e+06	1.8576e+06	2.03859e+06	#REF!	#REF!	#REF!	#REF!	#REF!	#REF!	#REF!	#REF!	0.0289169	0.0291165	374.007	3.92479	67.2727	2.86898	306.734	1.05581	4171.87	3255.71	1
828	17.3681	59.3063	1.4745	55.8987	0.582629		0.503381	0.807026	0.755329	0.654599	0.953931	0.932926	0.0640747	0.0881822	0.0545977	0.0292143	367187	1.46078e+07	89651.7	6.02019e+07	5.18351e+06	1.37417e+06	9.12813e+06	1.09808e+07	1.04071e+07	1.01035e+07	1.93045e+06	2.15179e+06	#REF!	#REF!	#REF!	#REF!	#REF!	#REF!	#REF!	#REF!	0.0328239	0.0247733	387.421	4.1481	75.3822	2.95473	312.038	1.19337	4417.1	3346.92	1
829	15.07	54.0581	1.84235	56.3479	0.625918		0.455423	0.690793	0.745428	0.647619	0.904751	0.879486	0.0721081	0.0577602	0.0534892	0.0384796	388879	1.4608e+07	108077	5.50456e+07	5.95698e+06	1.17129e+06	9.49677e+06	9.42694e+06	9.7377e+06	1.71239e+07	1.65152e+06	2.82957e+06	#REF!	#REF!	#REF!	#REF!	#REF!	#REF!	#REF!	#REF!	0.0320061	0.0299822	411.54	3.83852	88.5566	2.76081	322.983	1.07771	4034.42	3109.14	1
830	14.5282	48.4488	1.75478	56.7865	0.546283		0.593477	0.730803	0.784747	0.645775	0.718502	0.765166	0.0612074	0.093924	0.0500028	0.0433837	420428	1.46085e+07	114447	5.05835e+07	6.63937e+06	1.65158e+06	8.90542e+06	9.33735e+06	1.04617e+07	1.03305e+07	2.04842e+06	2.43077e+06	#REF!	#REF!	#REF!	#REF!	#REF!	#REF!	#REF!	#REF!	0.031932	0.0318276	385.92	3.87951	74.8613	2.77376	311.059	1.10575	4107.51	3137.84	1
831	13.4597	68.383	1.60575	56.8063	0.691294		0.534305	0.714266	0.830788	0.721025	0.801353	0.763473	0.0644822	0.0604903	0.0990663	0.0407544	359196	1.46094e+07	101918	4.16024e+07	5.99148e+06	1.50079e+06	6.99662e+06	8.83941e+06	1.24874e+07	1.37829e+07	1.85763e+06	2.39411e+06	#REF!	#REF!	#REF!	#REF!	#REF!	#REF!	#REF!	#REF!	0.0342014	0.0331535	397.614	4.01114	80.4772	2.92164	317.137	1.0895	4248.28	3303.5	1
832	16.0787	68.8524	1.79331	56.9503	0.507931		0.491134	0.687591	0.866172	0.675031	0.918663	0.78556	0.0623011	0.0753122	0.0587645	0.0567768	423128	1.46085e+07	114766	4.46674e+07	5.57156e+06	1.35563e+06	9.26815e+06	8.45214e+06	1.58584e+07	1.44712e+07	1.66115e+06	1.80024e+06	#REF!	#REF!	#REF!	#REF!	#REF!	#REF!	#REF!	#REF!	0.0253456	0.0322171	437.727	4.42345	101.112	3.10056	336.615	1.32289	4685.72	3490.11	1
833	12.6714	68.8791	1.76085	56.5331	0.606918		0.548789	0.851623	0.62082	0.644314	0.915834	0.88024	0.134708	0.0917039	0.0684294	0.0599396	392934	1.46081e+07	108776	3.93469e+07	5.66991e+06	1.81209e+06	8.33876e+06	8.878e+06	1.69972e+07	7.24352e+06	2.06602e+06	2.00758e+06	#REF!	#REF!	#REF!	#REF!	#REF!	#REF!	#REF!	#REF!	0.0263708	0.0230988	392.714	3.15685	77.6406	2.39204	315.074	0.764815	3263.71	2692.93	1
834	16.0481	61.1228	1.11661	57.328	0.713986		0.524046	0.674646	0.762144	0.680536	0.93935	0.777055	0.0814217	0.0712568	0.0766274	0.0527995	373774	1.46091e+07	117233	6.19583e+07	5.67389e+06	1.48497e+06	7.78111e+06	9.56007e+06	9.80589e+06	7.49415e+06	1.80089e+06	2.06251e+06	#REF!	#REF!	#REF!	#REF!	#REF!	#REF!	#REF!	#REF!	0.0324007	0.032528	372.081	3.95172	66.6734	2.86551	305.408	1.08621	4204.99	3252.29	1
835	14.0645	63.6941	1.8592	57.8129	0.672764		0.522022	0.530718	0.775728	0.722834	0.801333	0.789815	0.108703	0.0560503	0.0915999	0.0389748	422375	1.46083e+07	118766	4.46109e+07	6.48895e+06	1.52768e+06	9.30021e+06	1.21352e+07	9.09373e+06	1.18023e+07	2.05891e+06	2.42978e+06	#REF!	#REF!	#REF!	#REF!	#REF!	#REF!	#REF!	#REF!	0.0321593	0.0332672	385.792	3.89563	74.6928	2.86175	311.099	1.03388	4126.31	3239.93	1
836	15.9845	60.7663	1.58051	55.3101	0.652504		0.532428	0.735107	0.701039	0.688994	0.926301	0.877153	0.057838	0.048786	0.0818342	0.0493071	427027	1.46085e+07	112376	5.74475e+07	6.60914e+06	1.46722e+06	8.69876e+06	9.58858e+06	1.20553e+07	1.60534e+07	1.77197e+06	2.02384e+06	#REF!	#REF!	#REF!	#REF!	#REF!	#REF!	#REF!	#REF!	0.0358819	0.0261427	415.243	3.76762	90.7746	2.77436	324.468	0.993265	3948.6	3122.62	1
837	13.9582	62.5462	1.28137	57.3734	0.590449		0.567728	0.777177	0.790357	0.619004	0.977417	0.934732	0.0919194	0.0433744	0.0789244	0.0461305	412347	1.46084e+07	122711	5.34823e+07	6.69016e+06	1.39237e+06	9.16358e+06	8.05474e+06	1.06303e+07	8.37274e+06	1.54947e+06	1.96377e+06	#REF!	#REF!	#REF!	#REF!	#REF!	#REF!	#REF!	#REF!	0.0305207	0.0397653	374.967	3.63379	67.8334	2.60349	307.133	1.03031	3833.87	2947.65	1
838	17.1767	63.203	1.5378	56.4724	0.613819		0.490583	0.772854	0.830512	0.627045	0.830292	0.73231	0.0924924	0.0492508	0.0584315	0.035234	351885	1.46083e+07	119406	6.38444e+07	5.04527e+06	1.436e+06	7.931e+06	8.76736e+06	6.87117e+06	1.40726e+07	1.71273e+06	2.48361e+06	#REF!	#REF!	#REF!	#REF!	#REF!	#REF!	#REF!	#REF!	0.0272478	0.0302407	393.213	4.31735	78.0184	3.01171	315.194	1.30564	4607.34	3410.29	1
839	14.9118	54.3509	1.71354	57.7702	0.57547		0.575046	0.79204	0.782927	0.657415	0.89452	0.969359	0.0788002	0.0456235	0.0695334	0.0419211	480573	1.46082e+07	100543	6.04212e+07	6.00407e+06	1.51073e+06	9.23235e+06	8.24486e+06	8.37503e+06	6.98813e+06	1.76794e+06	2.31459e+06	#REF!	#REF!	#REF!	#REF!	#REF!	#REF!	#REF!	#REF!	0.0276043	0.0341261	369.943	3.84197	66.6676	2.762	303.275	1.07997	4080.01	3132.41	1
840	14.8596	57.7865	1.53213	56.4326	0.614695		0.493368	0.792833	0.761725	0.660785	0.927538	0.806331	0.0674822	0.0785125	0.087864	0.0690778	417674	1.46087e+07	112867	6.52734e+07	6.03712e+06	1.36194e+06	1.00878e+07	8.51369e+06	1.25928e+07	1.06127e+07	1.90853e+06	2.35002e+06	#REF!	#REF!	#REF!	#REF!	#REF!	#REF!	#REF!	#REF!	0.0356981	0.0257477	392.737	3.91442	78.9735	2.81932	313.763	1.0951	4141.14	3186.5	1
841	14.3981	66.3604	1.85668	56.743	0.581508		0.441272	0.628625	0.758549	0.637451	0.96003	0.861132	0.0851903	0.0439735	0.0609068	0.039769	398656	1.46084e+07	111099	4.72878e+07	6.52859e+06	1.50704e+06	9.44468e+06	8.02668e+06	8.32438e+06	1.24671e+07	1.93593e+06	2.60834e+06	#REF!	#REF!	#REF!	#REF!	#REF!	#REF!	#REF!	#REF!	0.0353981	0.0325258	382.019	3.7512	72.6392	2.6947	309.38	1.0565	3962.8	3048.49	1
842	13.9503	53.9787	1.56749	57.2301	0.661728		0.521572	0.730906	0.8081	0.662987	0.890871	0.773519	0.0546155	0.0506734	0.060002	0.0610977	448930	1.46091e+07	132860	5.81677e+07	6.82107e+06	1.4495e+06	9.29998e+06	1.00143e+07	1.13671e+07	1.84247e+07	2.00012e+06	1.93756e+06	#REF!	#REF!	#REF!	#REF!	#REF!	#REF!	#REF!	#REF!	0.0313045	0.0295743	419.738	3.92361	93.3445	2.8206	326.394	1.10301	4124.77	3173.61	1
843	16.6183	61.4902	1.83933	56.7145	0.548885		0.513887	0.660673	0.757845	0.67074	0.985685	0.726247	0.0742382	0.116235	0.11612	0.0686177	439414	1.46083e+07	104260	5.89651e+07	6.30244e+06	1.69851e+06	8.47282e+06	1.07157e+07	8.27002e+06	1.51943e+07	1.88314e+06	1.83181e+06	#REF!	#REF!	#REF!	#REF!	#REF!	#REF!	#REF!	#REF!	0.0299866	0.0304762	404.945	3.99026	84.8129	2.8664	320.133	1.12386	4216.76	3235.19	1
844	14.3443	46.3395	1.64502	57.908	0.53908		0.489994	0.819444	0.747549	0.652648	0.952561	0.859206	0.0723238	0.0796423	0.0541782	0.048771	341335	1.46082e+07	119414	6.13455e+07	6.63153e+06	1.33353e+06	9.02681e+06	7.95452e+06	8.10013e+06	6.63587e+06	1.75238e+06	2.08804e+06	#REF!	#REF!	#REF!	#REF!	#REF!	#REF!	#REF!	#REF!	0.0283989	0.0321973	358.106	3.73047	58.1364	2.69895	299.97	1.03153	3962.71	3067.91	1
845	15.6002	55.894	1.42917	57.0077	0.556789		0.529418	0.731919	0.730601	0.705379	0.825663	0.829108	0.06313	0.0759233	0.0654516	0.0267896	349654	1.46077e+07	104642	4.2835e+07	5.50412e+06	1.48813e+06	8.40538e+06	8.55356e+06	1.47092e+07	1.52564e+07	1.8457e+06	2.20155e+06	#REF!	#REF!	#REF!	#REF!	#REF!	#REF!	#REF!	#REF!	0.0275028	0.0283475	425.777	3.87834	94.6609	2.84229	331.116	1.03605	4066.3	3197.41	1
846	16.1665	61.4757	1.41769	58.0723	0.623546		0.571656	0.653632	0.680474	0.657121	0.898676	0.900377	0.0707546	0.0577067	0.07167	0.0385963	418274	1.46077e+07	108439	5.494e+07	6.14057e+06	1.46379e+06	1.00456e+07	8.82068e+06	1.27339e+07	2.28942e+07	1.83977e+06	1.97282e+06	#REF!	#REF!	#REF!	#REF!	#REF!	#REF!	#REF!	#REF!	0.0290069	0.02551	456.242	3.72988	112.608	2.72533	343.633	1.00455	3863.88	3044	1
847	14.1877	60.9303	1.68028	57.0086	0.550935		0.550074	0.687766	0.787562	0.623331	0.924064	0.927102	0.0453061	0.054472	0.0840878	0.0416425	397989	1.46094e+07	105932	5.59673e+07	7.1002e+06	1.14267e+06	9.64692e+06	7.97316e+06	1.2224e+07	1.07381e+07	1.94992e+06	2.22351e+06	#REF!	#REF!	#REF!	#REF!	#REF!	#REF!	#REF!	#REF!	0.0291361	0.0350286	394.903	3.80727	79.1643	2.70703	315.738	1.10024	4014.86	3056.25	1
848	16.3919	69.5291	1.5231	56.6376	0.713149		0.496546	0.810772	0.769663	0.690915	0.873063	0.884793	0.0567067	0.0896025	0.0646976	0.0511614	390819	1.46084e+07	123759	6.52046e+07	6.2062e+06	1.29963e+06	7.99203e+06	9.22354e+06	5.37698e+06	1.00311e+07	2.0615e+06	2.25102e+06	#REF!	#REF!	#REF!	#REF!	#REF!	#REF!	#REF!	#REF!	0.0315552	0.0296063	366.588	4.05544	64.4051	2.93861	302.183	1.11683	4330.62	3339.24	1
849	14.0886	50.6842	1.74895	56.4211	0.514952		0.4822	0.703685	0.84267	0.694709	0.720833	0.745946	0.0769493	0.0522662	0.0721098	0.0481584	393882	1.46087e+07	120161	5.50559e+07	6.24839e+06	1.58452e+06	8.39917e+06	7.90316e+06	1.49117e+07	1.22548e+07	1.87435e+06	2.33188e+06	#REF!	#REF!	#REF!	#REF!	#REF!	#REF!	#REF!	#REF!	0.0288481	0.0364556	412.171	4.07681	88.3713	2.92371	323.8	1.15311	4309.79	3298.01	1
850	16.3854	58.2107	1.4421	57.0611	0.699173		0.523543	0.720928	0.666364	0.725158	0.862198	0.854695	0.0434517	0.0739903	0.0992207	0.05789	409138	1.46097e+07	106363	6.7519e+07	6.07152e+06	1.50192e+06	9.01375e+06	9.49563e+06	1.02615e+07	1.67948e+07	1.79189e+06	2.09473e+06	#REF!	#REF!	#REF!	#REF!	#REF!	#REF!	#REF!	#REF!	0.0294825	0.0344304	418.28	3.56644	92.5885	2.69471	325.692	0.871721	3712.54	3028.56	1
851	12.1559	58.221	1.82732	57.1938	0.58312		0.616065	0.729758	0.723687	0.684567	0.927619	0.821375	0.0695356	0.0554554	0.0574227	0.0531055	441295	1.46075e+07	107448	5.0329e+07	6.52158e+06	1.54386e+06	9.66679e+06	1.04266e+07	1.27423e+07	1.02208e+07	1.894e+06	2.05955e+06	#REF!	#REF!	#REF!	#REF!	#REF!	#REF!	#REF!	#REF!	0.0307581	0.0303723	387.655	3.49253	75.9933	2.60458	311.662	0.887948	3657.56	2940.76	1
852	12.2147	48.5388	1.78158	56.5789	0.581825		0.425132	0.809006	0.742342	0.700217	0.851377	0.94533	0.0660134	0.0642156	0.0844949	0.0434572	363665	1.46085e+07	120430	5.3236e+07	6.37845e+06	1.50801e+06	8.08613e+06	9.14909e+06	1.55916e+07	1.06448e+07	1.69408e+06	2.2704e+06	#REF!	#REF!	#REF!	#REF!	#REF!	#REF!	#REF!	#REF!	0.0298255	0.0261616	396.579	3.64605	79.7717	2.71201	316.807	0.934032	3826.45	3061.41	1
853	12.5794	52.4299	1.69952	56.8314	0.495066		0.602236	0.693787	0.737874	0.701041	0.834946	0.728093	0.0872348	0.0948568	0.121471	0.0568006	409990	1.46081e+07	108022	4.32544e+07	5.6196e+06	1.5624e+06	9.56349e+06	9.38151e+06	1.49419e+07	9.99591e+06	1.6538e+06	1.95572e+06	#REF!	#REF!	#REF!	#REF!	#REF!	#REF!	#REF!	#REF!	0.0264649	0.02705	396.009	3.61608	79.3326	2.69475	316.676	0.921338	3792.31	3041.85	1
854	12.9444	66.2151	1.54177	58.2676	0.531779		0.47623	0.789213	0.627485	0.706426	0.901537	0.867586	0.0968367	0.0667009	0.0583226	0.0393789	403729	1.46086e+07	104121	5.36247e+07	5.80531e+06	1.62535e+06	9.01946e+06	9.2995e+06	9.32168e+06	1.65874e+07	1.66002e+06	2.2147e+06	#REF!	#REF!	#REF!	#REF!	#REF!	#REF!	#REF!	#REF!	0.0303342	0.0294077	397.206	3.16642	80.7166	2.44824	316.49	0.718173	3270.29	2754.96	1
855	14.7864	52.6204	1.7009	56.8182	0.551813		0.430734	0.748398	0.716546	0.731372	0.804403	0.890462	0.0577437	0.0647097	0.0595336	0.0422835	366439	1.46079e+07	99788.8	4.608e+07	6.88684e+06	1.3959e+06	8.66463e+06	1.03869e+07	1.68982e+07	1.07152e+07	2.04701e+06	2.0601e+06	#REF!	#REF!	#REF!	#REF!	#REF!	#REF!	#REF!	#REF!	0.033245	0.0344652	408.195	3.65302	86.0729	2.73261	322.122	0.920413	3822.91	3078.96	1
856	16.2699	68.5391	1.72653	56.9876	0.577079		0.541831	0.713364	0.772346	0.648249	0.861826	0.766208	0.0577279	0.114311	0.080279	0.0261386	349902	1.46083e+07	102356	5.32109e+07	6.22601e+06	1.49805e+06	8.67786e+06	9.38596e+06	1.00672e+07	1.41612e+07	1.93605e+06	2.34123e+06	#REF!	#REF!	#REF!	#REF!	#REF!	#REF!	#REF!	#REF!	0.0355282	0.0337419	397.963	3.95593	80.7444	2.82081	317.219	1.13512	4183.99	3186.46	1
857	17.0439	51.704	1.45658	56.701	0.535388		0.549767	0.758808	0.751748	0.69594	0.968652	0.926187	0.0417184	0.0553221	0.100503	0.060819	374564	1.46091e+07	117171	5.4179e+07	6.72076e+06	1.49107e+06	8.40842e+06	8.84133e+06	1.20939e+07	1.17046e+07	1.83974e+06	2.08986e+06	#REF!	#REF!	#REF!	#REF!	#REF!	#REF!	#REF!	#REF!	0.0284189	0.0253738	406.314	4.17304	84.6777	3.00667	321.637	1.16637	4427.1	3397.8	1
858	16.7038	56.5451	1.64024	56.4055	0.553894		0.438796	0.727886	0.752548	0.622973	0.657723	0.949526	0.102535	0.0846673	0.0725767	0.0765563	379030	1.46088e+07	102756	5.23311e+07	6.29572e+06	1.67709e+06	9.71337e+06	9.30813e+06	1.23137e+07	1.43547e+07	1.90725e+06	2.00178e+06	#REF!	#REF!	#REF!	#REF!	#REF!	#REF!	#REF!	#REF!	0.0320301	0.0305781	412.954	3.91196	88.6141	2.77426	324.34	1.1377	4118.07	3124.67	1
859	14.5752	72.7524	1.76966	56.1746	0.608617		0.524667	0.688397	0.767423	0.671493	0.838201	0.945756	0.0530901	0.0812296	0.078708	0.0547341	469404	1.46097e+07	108543	5.80364e+07	6.04914e+06	1.57411e+06	9.29009e+06	9.50771e+06	1.17736e+07	9.45693e+06	1.99666e+06	2.25888e+06	#REF!	#REF!	#REF!	#REF!	#REF!	#REF!	#REF!	#REF!	0.0299549	0.0258883	392.008	3.94776	78.6263	2.84823	313.382	1.09953	4180.47	3220.33	1
860	16.3029	61.4063	1.41796	56.0916	0.545178		0.601514	0.751333	0.687636	0.746933	0.690604	0.915071	0.0591763	0.146386	0.0986922	0.0457501	446287	1.46085e+07	103554	4.81923e+07	6.65297e+06	1.433e+06	9.39454e+06	9.1901e+06	1.16952e+07	1.34221e+07	1.83175e+06	2.53876e+06	#REF!	#REF!	#REF!	#REF!	#REF!	#REF!	#REF!	#REF!	0.0301385	0.0276198	412.736	3.83032	89.5104	2.86509	323.225	0.965232	4023.72	3228.97	1
861	15.4807	72.085	1.71806	56.8883	0.526132		0.527711	0.760503	0.64931	0.665441	0.888603	0.850017	0.0653667	0.0686093	0.0868267	0.0413806	392978	1.46087e+07	93251.9	5.27576e+07	7.27536e+06	1.40782e+06	9.48472e+06	9.67416e+06	1.27822e+07	9.30681e+06	1.80117e+06	2.07197e+06	#REF!	#REF!	#REF!	#REF!	#REF!	#REF!	#REF!	#REF!	0.0255816	0.0314244	396.725	3.43862	79.4208	2.55514	317.304	0.883479	3586.05	2880.07	1
862	14.4509	65.5656	1.45704	58.2079	0.606175		0.482566	0.722854	0.702883	0.696438	0.819094	0.823874	0.0701605	0.100192	0.0538295	0.0514847	320755	1.46087e+07	111801	5.64904e+07	6.7071e+06	1.65174e+06	1.24986e+07	8.19882e+06	1.19979e+07	2.05516e+07	2.04602e+06	2.21138e+06	#REF!	#REF!	#REF!	#REF!	#REF!	#REF!	#REF!	#REF!	0.0232302	0.029573	435.374	3.6422	99.7738	2.7013	335.601	0.940897	3783.19	3029	1
863	16.4374	60.3778	1.58137	57.0021	0.614071		0.666144	0.67935	0.697698	0.756153	0.754688	0.875589	0.0505936	0.0558202	0.112666	0.0463985	466038	1.46079e+07	114317	5.34061e+07	6.71528e+06	1.43317e+06	8.68426e+06	9.66432e+06	7.44368e+06	1.19917e+07	2.0708e+06	2.25275e+06	#REF!	#REF!	#REF!	#REF!	#REF!	#REF!	#REF!	#REF!	0.0325127	0.0382657	387.722	3.67219	76.5332	2.76933	311.189	0.902858	3865.58	3131.03	1
864	13.1962	56.4322	1.43631	56.8975	0.590227		0.692542	0.820785	0.76212	0.694938	0.92281	0.844649	0.0940595	0.0630718	0.0697865	0.0680095	419243	1.46084e+07	106791	5.70744e+07	7.68063e+06	1.42879e+06	9.64597e+06	1.0381e+07	1.529e+07	8.40676e+06	1.47546e+06	2.25995e+06	#REF!	#REF!	#REF!	#REF!	#REF!	#REF!	#REF!	#REF!	0.0295147	0.0319355	394.48	3.73779	78.9949	2.74721	315.485	0.990583	3934.81	3102.96	1
865	14.2172	59.0046	1.7096	57.4111	0.636803		0.448718	0.811824	0.684878	0.608508	0.899185	0.800637	0.0841597	0.0546542	0.0607225	0.038311	409053	1.46085e+07	109055	4.61759e+07	7.48965e+06	1.40155e+06	8.74872e+06	8.37471e+06	1.61852e+07	1.45236e+07	1.87703e+06	1.99895e+06	#REF!	#REF!	#REF!	#REF!	#REF!	#REF!	#REF!	#REF!	0.0251267	0.0326063	430.24	3.41961	97.7314	2.48555	332.509	0.93406	3530.52	2781.15	1
866	16.2499	66.5191	1.65745	56.9269	0.68		0.498979	0.76583	0.81684	0.6649	0.882779	0.892729	0.0457033	0.0789865	0.0854381	0.0503938	354080	1.46075e+07	107733	5.82353e+07	6.24989e+06	1.49092e+06	8.52493e+06	8.89113e+06	1.97603e+07	1.81579e+07	1.83968e+06	2.10154e+06	#REF!	#REF!	#REF!	#REF!	#REF!	#REF!	#REF!	#REF!	0.0354212	0.0300892	454.308	4.22403	111.749	2.9993	342.558	1.22473	4438.16	3362.18	1
867	14.4537	64.9896	1.8997	57.7485	0.643055		0.542714	0.831663	0.80257	0.697413	0.692574	0.895592	0.0548777	0.0648328	0.0765726	0.0499798	356588	1.46082e+07	110520	5.47008e+07	5.10939e+06	1.40099e+06	8.85727e+06	8.51456e+06	6.83876e+06	1.56283e+07	1.85175e+06	2.13622e+06	#REF!	#REF!	#REF!	#REF!	#REF!	#REF!	#REF!	#REF!	0.0339621	0.03478	386.53	3.94867	74.218	2.86131	312.312	1.08736	4187.01	3239.89	1
868	15.8678	57.6765	1.65187	56.7773	0.599037		0.529625	0.738393	0.817076	0.646184	0.840637	0.77784	0.0630697	0.093859	0.109349	0.0451884	422937	1.46085e+07	98338.8	5.93549e+07	5.96041e+06	1.47633e+06	8.3015e+06	8.74615e+06	6.38616e+06	1.68398e+07	2.00122e+06	2.10783e+06	#REF!	#REF!	#REF!	#REF!	#REF!	#REF!	#REF!	#REF!	0.0308616	0.0304591	399.364	4.12987	82.1212	2.91556	317.243	1.21431	4384.05	3294.82	1
869	17.5149	60.3752	1.58553	57.0856	0.568783		0.505495	0.715374	0.759097	0.696085	0.853174	0.71747	0.0809763	0.061511	0.0540659	0.0398874	346643	1.46102e+07	106861	5.68764e+07	6.03576e+06	1.67028e+06	8.53119e+06	9.84272e+06	8.21397e+06	1.5377e+07	1.69598e+06	2.29293e+06	#REF!	#REF!	#REF!	#REF!	#REF!	#REF!	#REF!	#REF!	0.0337953	0.0294823	398.74	4.10723	81.0228	2.96589	317.717	1.14134	4358.45	3354.21	1
870	12.6462	67.071	1.41562	57.3828	0.583051		0.488904	0.786234	0.819901	0.68995	0.793751	0.895125	0.0603428	0.070733	0.0659835	0.0422922	396937	1.46091e+07	115190	5.68054e+07	5.9659e+06	1.67874e+06	8.63032e+06	9.01356e+06	1.49468e+07	1.2821e+07	1.61779e+06	2.71021e+06	#REF!	#REF!	#REF!	#REF!	#REF!	#REF!	#REF!	#REF!	0.0349701	0.0326417	401.3	3.82455	83.6609	2.78942	317.639	1.03514	4028.48	3147.17	1
871	14.28	55.628	1.60635	56.9887	0.628043		0.45895	0.672869	0.846409	0.687342	0.808337	0.920104	0.0655563	0.0689123	0.0890663	0.0353966	441256	1.46089e+07	95624.9	5.99745e+07	5.45989e+06	1.41938e+06	9.7407e+06	9.21073e+06	1.07827e+07	1.39235e+07	2.18047e+06	2.16929e+06	#REF!	#REF!	#REF!	#REF!	#REF!	#REF!	#REF!	#REF!	0.0305756	0.029464	403.512	4.21879	84.9545	3.00664	318.558	1.21216	4482.89	3397.48	1
872	14.9448	51.1275	1.57929	57.9653	0.540364		0.544148	0.563939	0.718493	0.763742	0.867958	0.889788	0.0521323	0.0655015	0.082453	0.0486004	373691	1.46088e+07	112126	4.87921e+07	5.64943e+06	1.59925e+06	1.05e+07	1.04475e+07	8.37643e+06	1.08861e+07	1.66521e+06	2.43448e+06	#REF!	#REF!	#REF!	#REF!	#REF!	#REF!	#REF!	#REF!	0.0292057	0.027733	378.211	3.81571	69.474	2.86819	308.737	0.947518	4041.33	3252.6	1
873	13.7294	59.8939	1.54707	57.1994	0.62408		0.477377	0.605477	0.76022	0.721392	0.786506	0.981335	0.0601614	0.0645993	0.102388	0.0449689	416777	1.46089e+07	115836	4.02446e+07	6.0464e+06	1.76202e+06	1.06585e+07	1.06725e+07	8.0664e+06	8.69277e+06	1.76714e+06	2.38374e+06	#REF!	#REF!	#REF!	#REF!	#REF!	#REF!	#REF!	#REF!	0.0295908	0.0296716	367.334	3.79817	64.0541	2.81108	303.28	0.987087	4031.89	3191.88	1
874	14.5105	50.2848	1.29653	56.3852	0.575381		0.52922	0.802578	0.775195	0.691714	0.872206	0.838567	0.0568497	0.0557308	0.100126	0.0615247	410681	1.46083e+07	104691	4.67017e+07	6.28749e+06	1.38234e+06	8.96669e+06	9.57634e+06	1.77949e+07	8.17867e+06	1.95528e+06	2.39928e+06	#REF!	#REF!	#REF!	#REF!	#REF!	#REF!	#REF!	#REF!	0.0356346	0.0374333	402.899	3.78945	84.0611	2.76246	318.838	1.02698	3986.22	3115.56	1
875	15.0645	48.593	1.76471	56.3773	0.547097		0.567111	0.710371	0.811022	0.688786	0.761787	0.780513	0.0680411	0.0742834	0.0811024	0.0587677	453087	1.46073e+07	108450	5.87657e+07	5.71788e+06	1.55094e+06	9.10312e+06	9.47619e+06	1.06624e+07	1.07265e+07	1.94108e+06	2.40669e+06	#REF!	#REF!	#REF!	#REF!	#REF!	#REF!	#REF!	#REF!	0.0255198	0.0290551	398.093	4.18593	81.5747	2.9901	316.519	1.19584	4450.25	3381.7	1
876	15.7851	54.7653	1.20049	56.8956	0.604261		0.513494	0.765145	0.737916	0.610606	0.839775	0.919145	0.0791852	0.064812	0.0786306	0.037105	429915	1.4609e+07	118742	6.40137e+07	6.3864e+06	1.61728e+06	9.34697e+06	9.27783e+06	1.24634e+07	1.01458e+07	1.61021e+06	2.61707e+06	#REF!	#REF!	#REF!	#REF!	#REF!	#REF!	#REF!	#REF!	0.025459	0.0315737	402.294	3.73817	83.6109	2.66431	318.683	1.07385	3927.43	3002.32	1
877	11.1772	58.9916	1.19679	56.8303	0.577453		0.483125	0.856307	0.767738	0.713491	0.942072	0.894329	0.0728461	0.0514489	0.108245	0.0421861	490935	1.46073e+07	106168	5.05774e+07	7.43121e+06	1.35857e+06	9.49557e+06	9.61781e+06	1.50963e+07	1.37112e+07	1.90092e+06	2.29893e+06	#REF!	#REF!	#REF!	#REF!	#REF!	#REF!	#REF!	#REF!	0.0309678	0.0309323	406.879	3.55561	87.8414	2.66555	319.038	0.890066	3711.4	2999.52	1
878	14.0758	67.1972	1.81119	57.6067	0.512935		0.661691	0.70001	0.760861	0.761008	0.837057	0.890315	0.0985352	0.0902918	0.0610113	0.0645401	445695	1.46081e+07	108699	5.58142e+07	6.59116e+06	1.66493e+06	8.40771e+06	8.96771e+06	6.53615e+06	1.47535e+07	1.85743e+06	2.31581e+06	#REF!	#REF!	#REF!	#REF!	#REF!	#REF!	#REF!	#REF!	0.0332142	0.0353514	387.972	3.84645	76.2156	2.86622	311.756	0.980232	4067.17	3243.57	1
879	15.7071	59.2044	1.99931	55.2647	0.595523		0.441249	0.524005	0.802472	0.671019	0.62711	0.92231	0.0596886	0.100617	0.0793684	0.0380317	376096	1.46082e+07	115019	5.80152e+07	5.674e+06	1.39818e+06	9.42001e+06	9.92532e+06	1.31533e+07	1.19624e+07	2.07583e+06	2.05299e+06	#REF!	#REF!	#REF!	#REF!	#REF!	#REF!	#REF!	#REF!	0.0349613	0.0273736	401.24	4.16129	82.7122	2.96336	318.528	1.19793	4418.56	3349.59	1
880	14.8473	44.4119	1.61889	56.0845	0.503602		0.622176	0.780633	0.819119	0.670175	0.81167	0.712101	0.0627934	0.0594882	0.0595988	0.0316511	453360	1.46077e+07	118060	6.32182e+07	5.55274e+06	1.2645e+06	8.87509e+06	9.0043e+06	1.20435e+07	1.46553e+07	2.04929e+06	2.14229e+06	#REF!	#REF!	#REF!	#REF!	#REF!	#REF!	#REF!	#REF!	0.0330554	0.0312666	410.878	4.05633	88.9126	2.89571	321.966	1.16062	4287.36	3265.04	1
881	15.3104	62.5976	1.45289	56.5564	0.636926		0.560878	0.749008	0.761483	0.719992	0.837538	0.799908	0.0573137	0.0456707	0.0622767	0.0628905	348387	1.46083e+07	106963	5.743e+07	6.01383e+06	1.57667e+06	8.98375e+06	1.10739e+07	7.99334e+06	1.11105e+07	2.09646e+06	2.14594e+06	#REF!	#REF!	#REF!	#REF!	#REF!	#REF!	#REF!	#REF!	0.0326158	0.0375081	376.384	3.84009	68.8859	2.82299	307.498	1.0171	4071.39	3200.84	1
882	15.6711	67.8557	1.46749	56.8275	0.676641		0.39903	0.728017	0.761211	0.64247	0.907	0.912841	0.0553487	0.103125	0.0566106	0.0441546	447553	1.46079e+07	126098	4.99884e+07	7.17431e+06	1.79117e+06	9.93778e+06	1.14614e+07	1.66364e+07	1.41808e+07	1.94646e+06	2.66809e+06	#REF!	#REF!	#REF!	#REF!	#REF!	#REF!	#REF!	#REF!	0.0256798	0.0317071	438.277	3.85933	103.475	2.76729	334.802	1.09204	4031.79	3101.73	1
883	14.9348	57.687	1.84304	57.5216	0.702006		0.504969	0.668851	0.732957	0.684092	0.983825	0.81705	0.064393	0.0573262	0.0972497	0.0851202	337272	1.46083e+07	123982	4.10455e+07	6.71502e+06	1.6303e+06	8.91038e+06	1.06718e+07	1.26578e+07	1.22478e+07	2.28798e+06	2.01147e+06	#REF!	#REF!	#REF!	#REF!	#REF!	#REF!	#REF!	#REF!	0.0296226	0.0295644	398.587	3.74497	80.1889	2.74803	318.398	0.996944	3939.02	3102.71	1
884	17.4313	55.9669	1.47647	57.1837	0.563505		0.464341	0.531233	0.761661	0.702634	0.8963	0.668549	0.0832148	0.0565388	0.0558863	0.0495816	440237	1.4608e+07	116087	5.43943e+07	6.06817e+06	1.56855e+06	8.70658e+06	8.16911e+06	1.29856e+07	1.58235e+07	1.53062e+06	2.19597e+06	#REF!	#REF!	#REF!	#REF!	#REF!	#REF!	#REF!	#REF!	0.0321176	0.0326529	428.615	4.05703	97.8714	2.93857	330.744	1.11846	4270.44	3305.72	1
885	13.1665	64.3251	1.61594	57.5824	0.593362		0.561653	0.76669	0.750708	0.695027	0.941101	0.812373	0.0737451	0.084955	0.076401	0.0388824	463854	1.46086e+07	101195	4.92974e+07	6.5769e+06	1.61052e+06	1.08793e+07	1.00777e+07	1.49773e+07	1.42836e+07	1.95896e+06	2.5334e+06	#REF!	#REF!	#REF!	#REF!	#REF!	#REF!	#REF!	#REF!	0.0264548	0.029726	422.107	3.73051	95.1829	2.7472	326.925	0.983312	3898.75	3086.76	1
886	11.5798	59.8651	1.54611	57.4851	0.492821		0.563266	0.784016	0.739254	0.659822	0.69634	0.849406	0.0919632	0.0459776	0.116881	0.0355112	426356	1.46084e+07	131678	6.0667e+07	6.27947e+06	1.60226e+06	9.79558e+06	8.77069e+06	1.04872e+07	1.24251e+07	1.71616e+06	2.23864e+06	#REF!	#REF!	#REF!	#REF!	#REF!	#REF!	#REF!	#REF!	0.027827	0.0329406	384.847	3.36667	74.3332	2.50573	310.514	0.860944	3514.59	2827.92	1
887	16.33	55.5902	2.03104	57.5327	0.598387		0.496298	0.657665	0.76574	0.6585	0.880055	0.931495	0.0852008	0.0447005	0.107977	0.0455938	436105	1.46078e+07	121771	5.73009e+07	6.28368e+06	1.39322e+06	1.00049e+07	9.79233e+06	1.42756e+07	1.29343e+07	1.86441e+06	2.25807e+06	#REF!	#REF!	#REF!	#REF!	#REF!	#REF!	#REF!	#REF!	0.0310152	0.0245841	420.215	4.13077	93.5364	2.94399	326.678	1.18678	4364.25	3316.33	1
888	16.3985	66.3747	1.64933	57.4409	0.563684		0.492875	0.796002	0.798116	0.621903	0.952347	0.797735	0.0426572	0.069862	0.0872404	0.0377435	436887	1.46084e+07	118143	5.19361e+07	6.16472e+06	1.58019e+06	8.72868e+06	7.58158e+06	1.17325e+07	1.26122e+07	2.09102e+06	2.36779e+06	#REF!	#REF!	#REF!	#REF!	#REF!	#REF!	#REF!	#REF!	0.0288281	0.0287941	410.311	4.1434	88.1047	2.90221	322.207	1.24119	4388.77	3273.37	1
889	15.6675	53.3168	1.34816	57.0441	0.634394		0.516648	0.702519	0.664403	0.677899	0.883351	0.795764	0.0578853	0.0568206	0.0673076	0.0357983	349142	1.46093e+07	97759.8	6.24263e+07	5.60172e+06	1.22217e+06	9.90212e+06	9.44492e+06	1.11901e+07	1.40961e+07	1.95142e+06	2.12706e+06	#REF!	#REF!	#REF!	#REF!	#REF!	#REF!	#REF!	#REF!	0.0312474	0.0251583	403.073	3.61856	83.3076	2.6826	319.765	0.935962	3788.12	3023.81	1
890	15.9922	61.0494	1.79433	56.6546	0.577094		0.551727	0.701024	0.759555	0.736817	0.924303	0.83019	0.0697957	0.0599247	0.0749821	0.0572954	451827	1.46081e+07	140708	5.53205e+07	6.54132e+06	1.58257e+06	8.90781e+06	9.96804e+06	1.53211e+07	1.29615e+07	1.88781e+06	2.44829e+06	#REF!	#REF!	#REF!	#REF!	#REF!	#REF!	#REF!	#REF!	0.0296536	0.0345866	424.495	3.91125	95.7335	2.88134	328.761	1.02991	4105.7	3241.57	1
891	14.7093	58.5844	1.87007	56.2978	0.657456		0.492677	0.63726	0.784668	0.634464	0.800311	0.780414	0.073619	0.0660867	0.0733422	0.0355102	394934	1.4608e+07	140409	6.39257e+07	5.75916e+06	1.62047e+06	9.26948e+06	8.73803e+06	1.64123e+07	1.59654e+07	1.813e+06	2.17557e+06	#REF!	#REF!	#REF!	#REF!	#REF!	#REF!	#REF!	#REF!	0.0271591	0.0290949	435.692	3.91313	100.917	2.78722	334.774	1.12591	4096.68	3127.37	1
892	14.5827	51.4934	1.54479	57.1881	0.627933		0.554256	0.574491	0.656022	0.714392	0.968955	0.846472	0.0763493	0.0561446	0.0800506	0.0560133	419339	1.46089e+07	88556	4.76875e+07	5.49464e+06	1.67117e+06	8.96474e+06	9.92778e+06	2.50173e+07	1.03603e+07	1.5424e+06	2.38711e+06	#REF!	#REF!	#REF!	#REF!	#REF!	#REF!	#REF!	#REF!	0.0307913	0.0307835	444.503	3.45008	106.278	2.61329	338.224	0.836791	3551.54	2920.56	1
893	17.1526	59.026	1.51636	56.4868	0.512366		0.617263	0.782945	0.808505	0.708355	0.970784	0.843191	0.0817192	0.0622285	0.0671127	0.0689423	429935	1.46086e+07	112587	6.0699e+07	6.31194e+06	1.64538e+06	9.08383e+06	1.07736e+07	1.82732e+07	1.13678e+07	2.02257e+06	2.41592e+06	#REF!	#REF!	#REF!	#REF!	#REF!	#REF!	#REF!	#REF!	0.0306497	0.0306282	434.28	4.3206	101.427	3.08749	332.854	1.23311	4570.05	3474.65	1
894	13.7703	58.2878	1.83704	56.5389	0.63932		0.664289	0.607645	0.69818	0.669686	0.822766	0.894555	0.0981226	0.053239	0.0699045	0.0681275	385069	1.46074e+07	116322	5.25085e+07	6.59523e+06	1.48046e+06	9.64668e+06	1.02948e+07	1.45641e+07	1.78119e+07	1.81756e+06	2.21396e+06	#REF!	#REF!	#REF!	#REF!	#REF!	#REF!	#REF!	#REF!	0.0278179	0.0257317	428.645	3.55975	97.3122	2.63509	331.333	0.924657	3694.43	2954.78	1
895	16.6141	59.1787	1.51524	56.89	0.612516		0.575215	0.74526	0.77812	0.689653	0.89764	0.875577	0.0693471	0.081884	0.0909784	0.0357908	402157	1.46083e+07	98234.5	5.13935e+07	7.05157e+06	1.73614e+06	9.84383e+06	1.05641e+07	1.05624e+07	1.16932e+07	1.74824e+06	2.20646e+06	#REF!	#REF!	#REF!	#REF!	#REF!	#REF!	#REF!	#REF!	0.0291892	0.029161	397.701	4.11741	80.6227	2.96234	317.078	1.15506	4371.28	3350.51	1
896	14.7285	55.2078	1.41245	57.1379	0.566065		0.539492	0.802449	0.796982	0.688125	0.979887	0.682651	0.053793	0.0582838	0.066695	0.0415258	447364	1.46087e+07	100722	5.07838e+07	6.39416e+06	1.28674e+06	8.88168e+06	1.18602e+07	8.84239e+06	7.99587e+06	1.70813e+06	2.64355e+06	#REF!	#REF!	#REF!	#REF!	#REF!	#REF!	#REF!	#REF!	0.0284481	0.0271409	373.472	4.06611	68.2158	2.92681	305.257	1.1393	4336.1	3321.76	1
897	13.5331	60.7731	1.35391	55.817	0.593386		0.498025	0.725839	0.724679	0.67159	0.777647	0.811551	0.0965328	0.0541282	0.0650518	0.0455312	424104	1.46076e+07	100145	4.75735e+07	6.51999e+06	1.65311e+06	9.18241e+06	1.01465e+07	9.39755e+06	1.23779e+07	1.91156e+06	1.90713e+06	#REF!	#REF!	#REF!	#REF!	#REF!	#REF!	#REF!	#REF!	0.0287387	0.0332366	387.564	3.5452	75.1531	2.61604	312.411	0.929161	3718.66	2954.87	1
898	13.4151	56.3954	1.5721	56.9308	0.552704		0.502679	0.756139	0.831866	0.713433	0.760513	0.741528	0.0530931	0.071516	0.0951548	0.0646233	394824	1.46078e+07	115376	5.34201e+07	5.98174e+06	1.5639e+06	1.12112e+07	8.15223e+06	1.34502e+07	1.21834e+07	2.20095e+06	2.29208e+06	#REF!	#REF!	#REF!	#REF!	#REF!	#REF!	#REF!	#REF!	0.027788	0.0259414	403.041	4.14265	83.7767	2.99777	319.264	1.14488	4395.18	3388.39	1
899	14.8994	58.7588	1.88166	55.8472	0.637881		0.499795	0.674502	0.686747	0.70845	0.970981	0.749308	0.0786325	0.0615275	0.0751079	0.0468717	471765	1.46078e+07	123240	5.77288e+07	6.13542e+06	1.49434e+06	1.00766e+07	9.17887e+06	1.10153e+07	9.5136e+06	1.74115e+06	2.13449e+06	#REF!	#REF!	#REF!	#REF!	#REF!	#REF!	#REF!	#REF!	0.031301	0.0249461	388.003	3.6686	76.1422	2.73828	311.861	0.930322	3861.14	3095.46	1
900	15.3021	60.6477	1.40172	55.955	0.619987		0.635065	0.716754	0.780742	0.735947	0.878224	0.894965	0.0394501	0.0521724	0.115322	0.0418978	355395	1.46096e+07	120074	5.35005e+07	5.3191e+06	1.53962e+06	1.00019e+07	1.0335e+07	1.94608e+07	1.36249e+07	1.96312e+06	1.9301e+06	#REF!	#REF!	#REF!	#REF!	#REF!	#REF!	#REF!	#REF!	0.0299697	0.0306383	436.993	4.07155	101.1	2.97766	335.893	1.0939	4278.88	3347.76	1
901	16.4868	55.4498	1.40825	57.5713	0.635542		0.553233	0.70397	0.805985	0.721503	0.895738	0.813119	0.0758096	0.0739384	0.0967102	0.057425	363317	1.46091e+07	107503	5.98814e+07	5.2301e+06	1.54407e+06	1.03825e+07	1.09313e+07	1.06781e+07	1.38476e+07	1.80927e+06	2.23715e+06	#REF!	#REF!	#REF!	#REF!	#REF!	#REF!	#REF!	#REF!	0.0345962	0.0291118	400.668	4.27009	82.4412	3.08097	318.227	1.18911	4545.15	3486.09	1
902	14.6596	52.6105	1.50057	56.806	0.591317		0.417368	0.711213	0.76117	0.714079	0.900976	0.873076	0.0790978	0.100287	0.100637	0.049607	409038	1.46092e+07	116662	4.80978e+07	6.52677e+06	1.38072e+06	8.38016e+06	1.18538e+07	1.64788e+07	1.28123e+07	2.23215e+06	2.36428e+06	#REF!	#REF!	#REF!	#REF!	#REF!	#REF!	#REF!	#REF!	0.0277524	0.0279933	423.329	3.9301	94.7752	2.87887	328.553	1.05123	4128.7	3239.67	1
903	14.8294	67.5249	1.80262	57.4068	0.54312		0.542367	0.637107	0.780573	0.636143	0.885786	0.820854	0.0507016	0.0626313	0.0918045	0.0376099	355984	1.46081e+07	110532	5.71838e+07	6.38586e+06	1.69418e+06	8.91151e+06	8.3922e+06	8.27032e+06	1.29372e+07	2.18257e+06	2.35455e+06	#REF!	#REF!	#REF!	#REF!	#REF!	#REF!	#REF!	#REF!	0.0377749	0.0300401	379.82	3.88541	71.4098	2.76974	308.41	1.11567	4120.45	3136.64	1
904	13.9877	56.704	1.6146	56.1402	0.528132		0.492083	0.76577	0.816339	0.724144	0.919909	0.802201	0.0722294	0.0481747	0.0688952	0.0484541	505807	1.4608e+07	83140.6	6.98622e+07	5.68818e+06	1.61203e+06	9.62332e+06	9.58463e+06	1.23921e+07	1.23357e+07	1.8227e+06	2.25911e+06	#REF!	#REF!	#REF!	#REF!	#REF!	#REF!	#REF!	#REF!	0.0254133	0.0206924	407.507	4.19411	87.7877	3.04672	319.719	1.14739	4450.31	3441.07	1
905	16.0849	65.8524	2.07036	56.7487	0.610469		0.506303	0.771121	0.756473	0.64079	0.720324	0.974149	0.118703	0.0386674	0.0423391	0.0643873	361502	1.46086e+07	101004	6.12074e+07	6.67627e+06	1.39658e+06	9.53917e+06	9.42027e+06	9.70599e+06	7.42568e+06	1.69726e+06	2.03935e+06	#REF!	#REF!	#REF!	#REF!	#REF!	#REF!	#REF!	#REF!	0.0261217	0.0262078	374.946	4.03277	67.5657	2.87004	307.381	1.16273	4295.99	3256.65	1
906	16.6678	55.2839	1.49185	56.4559	0.565851		0.49485	0.548526	0.718504	0.639246	0.712444	0.780037	0.0658954	0.0942986	0.0571215	0.0578929	390746	1.46078e+07	115681	6.10366e+07	6.21216e+06	1.4887e+06	1.0317e+07	8.85347e+06	1.13642e+07	1.07269e+07	1.94455e+06	2.40003e+06	#REF!	#REF!	#REF!	#REF!	#REF!	#REF!	#REF!	#REF!	0.0277168	0.0271424	398.725	3.8517	81.3299	2.76511	317.395	1.08658	4062.49	3121.36	1
907	13.8414	52.9305	1.59737	56.6283	0.463296		0.504744	0.728464	0.681664	0.694346	0.692712	0.902385	0.0765835	0.100537	0.078672	0.0441038	442134	1.46086e+07	120601	4.72548e+07	6.20671e+06	1.54125e+06	1.08973e+07	8.72517e+06	1.62216e+07	1.33446e+07	1.62599e+06	2.59213e+06	#REF!	#REF!	#REF!	#REF!	#REF!	#REF!	#REF!	#REF!	0.0315992	0.0314208	418.032	3.43166	92.3763	2.57967	325.655	0.851987	3556.68	2895.52	1
908	13.4138	50.5177	1.6929	56.3706	0.56995		0.527568	0.780108	0.762561	0.697708	0.728151	0.879339	0.0754133	0.0309778	0.058239	0.0438318	407158	1.46082e+07	118582	5.69661e+07	6.02742e+06	1.5341e+06	9.49476e+06	8.40874e+06	9.99744e+06	1.02525e+07	1.94661e+06	2.42e+06	#REF!	#REF!	#REF!	#REF!	#REF!	#REF!	#REF!	#REF!	0.0277952	0.0329329	382.233	3.72572	72.5957	2.74163	309.637	0.984086	3933.07	3102.89	1
909	15.151	61.0528	1.88188	56.4569	0.564596		0.427269	0.833565	0.773289	0.664986	0.940937	0.86028	0.0615379	0.0725562	0.0671621	0.0547064	492054	1.46085e+07	113561	5.87621e+07	7.41579e+06	1.51844e+06	8.1098e+06	8.3471e+06	1.69585e+07	7.63807e+06	1.86551e+06	2.25696e+06	#REF!	#REF!	#REF!	#REF!	#REF!	#REF!	#REF!	#REF!	0.0296948	0.0335807	410.698	3.90923	88.8329	2.80827	321.865	1.10097	4117.16	3163.84	1
910	14.8135	58.8132	1.63145	57.2726	0.574777		0.569221	0.860933	0.715783	0.727037	0.864866	0.846164	0.0845542	0.0801086	0.0569629	0.0633445	370975	1.46085e+07	119474	5.8792e+07	6.35335e+06	1.57327e+06	1.02804e+07	9.44417e+06	1.12032e+07	1.13162e+07	1.85183e+06	2.19615e+06	#REF!	#REF!	#REF!	#REF!	#REF!	#REF!	#REF!	#REF!	0.0317183	0.028947	389.925	3.74112	76.0813	2.78738	313.844	0.953741	3943.22	3152.4	1
911	15.1341	60.292	1.54644	57.737	0.4698		0.451532	0.770573	0.817521	0.714665	0.801375	0.890743	0.0759827	0.0516773	0.0599094	0.0596222	338229	1.46082e+07	100964	5.96757e+07	6.6011e+06	1.62502e+06	7.97062e+06	9.04895e+06	1.1568e+07	1.43788e+07	1.87098e+06	2.11245e+06	#REF!	#REF!	#REF!	#REF!	#REF!	#REF!	#REF!	#REF!	0.0306238	0.0301635	405.656	4.22297	84.1077	3.03266	321.548	1.19031	4485.59	3428.47	1
912	14.7722	58.0409	1.40892	57.3052	0.625299		0.447448	0.761213	0.739022	0.694266	0.890048	0.758026	0.0870169	0.0636219	0.0612823	0.0410672	397760	1.46083e+07	105350	5.55093e+07	5.95055e+06	1.58207e+06	1.02189e+07	1.09614e+07	9.34685e+06	1.14462e+07	2.1026e+06	2.25474e+06	#REF!	#REF!	#REF!	#REF!	#REF!	#REF!	#REF!	#REF!	0.0273793	0.0299817	387.525	3.7789	75.3371	2.77326	312.188	1.00564	3989.38	3136.78	1
913	14.9221	56.9935	1.16137	57.2523	0.727242		0.516188	0.626363	0.720508	0.67055	0.910746	0.899852	0.0568193	0.0565686	0.0741696	0.0471735	369943	1.46082e+07	108053	5.80062e+07	5.90083e+06	1.46035e+06	1.03225e+07	9.96859e+06	9.82791e+06	1.42391e+07	1.74691e+06	2.31853e+06	#REF!	#REF!	#REF!	#REF!	#REF!	#REF!	#REF!	#REF!	0.0342448	0.026645	393.611	3.72877	78.5526	2.73177	315.058	0.997003	3925.23	3085.52	1
914	16.6465	60.9614	1.54922	57.7205	0.500851		0.625939	0.689796	0.782716	0.680949	0.781166	0.747986	0.0650847	0.0975994	0.0657593	0.0368942	460322	1.46081e+07	108336	4.51742e+07	5.64972e+06	1.40705e+06	1.10315e+07	9.36526e+06	8.46698e+06	1.3023e+07	1.8501e+06	2.09019e+06	#REF!	#REF!	#REF!	#REF!	#REF!	#REF!	#REF!	#REF!	0.0305322	0.0267956	397.583	4.19441	80.8198	2.99133	316.763	1.20309	4460.59	3383.88	1
915	17.5857	53.7314	1.67067	56.6282	0.596552		0.588622	0.760837	0.725791	0.70047	0.939193	0.534723	0.0566144	0.0922988	0.048672	0.0381173	408358	1.46084e+07	97357.5	5.84494e+07	5.9989e+06	1.59842e+06	1.09631e+07	9.66499e+06	1.36236e+07	1.26452e+07	1.73197e+06	2.1128e+06	#REF!	#REF!	#REF!	#REF!	#REF!	#REF!	#REF!	#REF!	0.0266178	0.0345513	420.76	3.85588	93.4127	2.82568	327.348	1.0302	4045.31	3179.43	1
916	16.0853	63.4951	1.92592	57.1201	0.576882		0.507067	0.791613	0.74246	0.67442	0.768573	0.782467	0.081281	0.122837	0.0753318	0.0520057	405595	1.46087e+07	93084.3	5.39521e+07	6.9509e+06	1.63589e+06	8.68979e+06	9.20081e+06	1.42341e+07	1.36092e+07	1.97666e+06	2.47443e+06	#REF!	#REF!	#REF!	#REF!	#REF!	#REF!	#REF!	#REF!	0.0343682	0.0252143	417.539	4.03531	92.3507	2.9064	325.189	1.12891	4256.35	3273.98	1
917	15.2278	65.1195	1.43054	56.9851	0.588826		0.512845	0.733899	0.784628	0.714886	0.728674	0.88659	0.0738574	0.0986956	0.0804989	0.0324123	386119	1.46086e+07	115302	5.47225e+07	5.97945e+06	1.53033e+06	1.00566e+07	1.03506e+07	1.33659e+07	9.95619e+06	1.83527e+06	2.56228e+06	#REF!	#REF!	#REF!	#REF!	#REF!	#REF!	#REF!	#REF!	0.0317713	0.03171	397.232	4.046	80.5703	2.9383	316.662	1.10771	4289.04	3322.71	1
918	15.8197	63.6637	1.58807	57.0639	0.5965		0.517184	0.679943	0.593376	0.704493	0.924128	0.858493	0.0592446	0.0540381	0.0609804	0.0451893	373739	1.4609e+07	124269	5.53956e+07	6.79979e+06	1.62771e+06	8.85067e+06	9.85536e+06	1.65673e+07	1.91351e+07	1.85368e+06	2.26864e+06	#REF!	#REF!	#REF!	#REF!	#REF!	#REF!	#REF!	#REF!	0.0299942	0.030289	449.682	3.26253	108.428	2.50462	341.254	0.757909	3329.13	2792.54	1
919	14.0716	57.2315	1.62458	57.1832	0.596886		0.605008	0.819633	0.725195	0.653433	0.893014	0.866887	0.0918017	0.0909416	0.0656652	0.0646875	408772	1.46081e+07	108890	5.17446e+07	6.08456e+06	1.60498e+06	8.82179e+06	9.97218e+06	1.33487e+07	1.19178e+07	2.039e+06	2.2253e+06	#REF!	#REF!	#REF!	#REF!	#REF!	#REF!	#REF!	#REF!	0.0262392	0.0287437	407.177	3.70071	85.7414	2.68998	321.435	1.01073	3879.16	3029.92	1
920	14.0175	50.4266	1.57277	57.2708	0.537775		0.580779	0.755645	0.670585	0.698949	0.838004	0.864717	0.090608	0.0724805	0.0537221	0.073838	318871	1.46083e+07	122825	5.86148e+07	6.85816e+06	1.8056e+06	1.04375e+07	1.03766e+07	1.34324e+07	6.88604e+06	1.58219e+06	2.13045e+06	#REF!	#REF!	#REF!	#REF!	#REF!	#REF!	#REF!	#REF!	0.0247142	0.0324843	382.014	3.46691	70.3442	2.60192	311.67	0.864988	3633.52	2943.32	1
921	14.5718	55.9121	1.98414	55.4848	0.579964		0.567094	0.713774	0.751996	0.67006	0.839636	0.843055	0.0725389	0.0670225	0.0818241	0.0553766	396589	1.46092e+07	97673.3	5.37168e+07	5.557e+06	1.19536e+06	1.07789e+07	1.07456e+07	1.50113e+07	1.10196e+07	1.72358e+06	2.01524e+06	#REF!	#REF!	#REF!	#REF!	#REF!	#REF!	#REF!	#REF!	0.033836	0.0307333	402.991	3.79312	83.5521	2.75377	319.439	1.03935	3990.38	3106	1
922	15.152	56.3795	1.61286	57.4856	0.642946		0.466566	0.720809	0.765948	0.689639	0.90361	0.848609	0.07145	0.0697924	0.0725953	0.0539049	327822	1.46076e+07	105672	4.91726e+07	5.53243e+06	1.28032e+06	9.81525e+06	1.03255e+07	8.38199e+06	1.29463e+07	1.7152e+06	2.36185e+06	#REF!	#REF!	#REF!	#REF!	#REF!	#REF!	#REF!	#REF!	0.0307289	0.0247667	385.093	4.07539	72.8874	2.94417	312.206	1.13123	4335.22	3337.19	1
923	14.072	54.405	1.56347	57.0932	0.604096		0.678474	0.608482	0.712896	0.639884	0.908376	0.764771	0.0818312	0.0479076	0.0648404	0.0552926	381296	1.46082e+07	99399	6.18222e+07	5.40858e+06	1.58127e+06	9.90931e+06	1.05817e+07	1.68675e+07	1.63957e+07	2.02204e+06	2.62463e+06	#REF!	#REF!	#REF!	#REF!	#REF!	#REF!	#REF!	#REF!	0.0329177	0.0326159	432.791	3.56804	100.644	2.59762	332.147	0.970422	3699.89	2908.05	1
924	15.2162	56.9201	1.74852	56.5487	0.621873		0.574137	0.75116	0.820829	0.716011	0.828135	0.851284	0.0671443	0.060002	0.0587147	0.0499103	460340	1.46089e+07	120613	5.9439e+07	7.35531e+06	1.58819e+06	9.86941e+06	9.00488e+06	2.25179e+07	1.23252e+07	1.61485e+06	2.22551e+06	#REF!	#REF!	#REF!	#REF!	#REF!	#REF!	#REF!	#REF!	0.0303618	0.0280989	450.637	4.27085	110	3.07032	340.637	1.20053	4496.06	3446.19	1
925	13.9991	58.7791	1.32397	57.8334	0.599932		0.494603	0.827056	0.693838	0.679287	0.965515	0.849187	0.0858471	0.0876786	0.0838664	0.0657979	322028	1.46084e+07	104921	5.25425e+07	5.98174e+06	1.67859e+06	1.00507e+07	7.85088e+06	1.2111e+07	8.26346e+06	1.8794e+06	2.29518e+06	#REF!	#REF!	#REF!	#REF!	#REF!	#REF!	#REF!	#REF!	0.0315687	0.0280322	374.652	3.51594	67.5168	2.61687	307.136	0.89907	3697.67	2963.46	1
926	13.8083	54.213	1.60799	57.2123	0.54573		0.599606	0.686783	0.672923	0.642472	0.841584	0.715221	0.0795179	0.0730086	0.0783328	0.0291607	442617	1.46084e+07	135586	5.93642e+07	6.83528e+06	1.63908e+06	1.0654e+07	1.00642e+07	1.05511e+07	9.57209e+06	1.77961e+06	2.3931e+06	#REF!	#REF!	#REF!	#REF!	#REF!	#REF!	#REF!	#REF!	0.0312055	0.0247904	382.075	3.4428	72.8283	2.5446	309.246	0.898201	3605.54	2874.45	1
927	14.9549	52.9227	1.52983	57.1869	0.567993		0.622324	0.735592	0.762734	0.609544	0.759813	0.92482	0.0639087	0.0757521	0.0659236	0.0425912	439217	1.46082e+07	110982	5.5395e+07	7.04376e+06	1.82234e+06	8.2577e+06	1.02455e+07	1.09564e+07	1.38649e+07	1.68847e+06	2.15334e+06	#REF!	#REF!	#REF!	#REF!	#REF!	#REF!	#REF!	#REF!	0.0282073	0.0283515	405.663	3.81395	85.0335	2.70608	320.629	1.10787	4011.84	3049.28	1
928	12.4387	64.1671	1.53888	56.9365	0.447987		0.502001	0.760242	0.755848	0.688193	0.719079	0.793342	0.0624027	0.0656903	0.0708405	0.0738808	359754	1.46083e+07	98220.3	5.2809e+07	6.42165e+06	1.85721e+06	8.43891e+06	1.08143e+07	1.00476e+07	1.2534e+07	1.99006e+06	2.14738e+06	#REF!	#REF!	#REF!	#REF!	#REF!	#REF!	#REF!	#REF!	0.0311504	0.0298771	381.64	3.6261	72.0408	2.68247	309.599	0.943629	3818.29	3034.93	1
929	12.6645	68.962	1.45268	55.971	0.528817		0.526002	0.682183	0.821337	0.703597	0.915968	0.882668	0.0457937	0.0721117	0.076057	0.0469596	431667	1.4609e+07	104620	4.73864e+07	5.82224e+06	1.37983e+06	8.89736e+06	8.11618e+06	8.43057e+06	7.40302e+06	1.80769e+06	2.23836e+06	#REF!	#REF!	#REF!	#REF!	#REF!	#REF!	#REF!	#REF!	0.0287925	0.0298909	361.469	3.89071	61.3537	2.84368	300.115	1.04703	4144.94	3232.33	1
930	13.6705	66.5842	1.84318	55.9464	0.542932		0.523276	0.715434	0.773959	0.681334	0.889306	0.760803	0.0759173	0.0972791	0.0801678	0.0456192	356028	1.46087e+07	86966.2	4.46665e+07	7.0205e+06	1.67897e+06	7.71233e+06	9.5842e+06	1.31846e+07	1.03876e+07	1.68808e+06	1.86358e+06	#REF!	#REF!	#REF!	#REF!	#REF!	#REF!	#REF!	#REF!	0.0292663	0.0251836	389.498	3.88767	75.1659	2.82681	314.332	1.06086	4113.39	3198.98	1
931	12.442	50.6654	1.70552	56.8909	0.662461		0.55199	0.817149	0.799507	0.621351	0.801394	0.782307	0.0761485	0.0524124	0.0522204	0.0468343	427813	1.46074e+07	124297	4.8595e+07	5.4745e+06	1.7077e+06	9.88804e+06	1.03764e+07	8.70091e+06	1.48585e+07	1.7004e+06	2.42704e+06	#REF!	#REF!	#REF!	#REF!	#REF!	#REF!	#REF!	#REF!	0.0288933	0.0314632	391.066	3.69135	77.5652	2.65014	313.501	1.04122	3884.44	2991.95	1
932	14.4688	70.4334	1.50901	56.9961	0.549698		0.534196	0.725099	0.746195	0.697553	0.842577	0.75443	0.0857804	0.063519	0.06123	0.061008	502178	1.4609e+07	98141.5	4.88922e+07	5.7314e+06	1.45263e+06	9.1595e+06	1.01681e+07	1.82941e+07	1.11385e+07	1.74999e+06	2.34239e+06	#REF!	#REF!	#REF!	#REF!	#REF!	#REF!	#REF!	#REF!	0.0298733	0.0272107	426.845	3.86574	97.7532	2.82753	329.092	1.0382	4050.63	3177.23	1
933	14.2568	68.8945	1.58493	56.396	0.548639		0.539925	0.704537	0.760235	0.730762	0.949977	0.943796	0.0932176	0.0664134	0.0767	0.0340458	371708	1.46082e+07	113651	5.79021e+07	6.16241e+06	1.28017e+06	9.19655e+06	8.82076e+06	1.10829e+07	1.14569e+07	1.69989e+06	2.0844e+06	#REF!	#REF!	#REF!	#REF!	#REF!	#REF!	#REF!	#REF!	0.0348007	0.0298374	387.195	3.91126	74.5477	2.88165	312.647	1.02961	4143.01	3263.12	1
934	15.7074	73.2377	1.69337	55.8406	0.614648		0.584855	0.82199	0.728069	0.647784	0.908584	0.850189	0.0866063	0.07202	0.0673878	0.0592257	479853	1.46075e+07	82829.5	6.68327e+07	5.84327e+06	1.6374e+06	1.05488e+07	9.29823e+06	8.95246e+06	1.33343e+07	1.76375e+06	2.35133e+06	#REF!	#REF!	#REF!	#REF!	#REF!	#REF!	#REF!	#REF!	0.0407573	0.0289434	391.371	3.78698	79.562	2.7342	311.809	1.05278	3994.89	3087.32	1
935	15.0147	60.7656	1.7309	57.7447	0.68398		0.621545	0.635245	0.828145	0.754802	0.948447	0.815885	0.0828669	0.0936231	0.1131	0.0387259	449512	1.46087e+07	124795	5.36575e+07	6.14893e+06	1.7642e+06	9.37359e+06	1.11868e+07	7.99603e+06	9.76728e+06	1.62197e+06	2.07822e+06	#REF!	#REF!	#REF!	#REF!	#REF!	#REF!	#REF!	#REF!	0.027528	0.0341032	379.917	4.20928	71.0325	3.06964	308.884	1.13964	4495.47	3484.38	1
936	13.3418	53.557	1.82191	56.8532	0.563634		0.458764	0.717232	0.704838	0.671261	0.893504	0.766686	0.0566903	0.0714175	0.0547577	0.0685443	440996	1.46085e+07	111652	5.52476e+07	6.94031e+06	1.3883e+06	1.1024e+07	9.31476e+06	8.92968e+06	1.39272e+07	1.89952e+06	2.26501e+06	#REF!	#REF!	#REF!	#REF!	#REF!	#REF!	#REF!	#REF!	0.0262037	0.0267151	395.5	3.5722	80.0778	2.64166	315.422	0.930544	3741.99	2979.62	1
937	15.4663	59.9318	1.49066	57.9084	0.655614		0.452093	0.816729	0.814508	0.624262	0.907724	0.948944	0.0884359	0.0898931	0.115193	0.0415663	433570	1.4608e+07	104237	6.26827e+07	6.4477e+06	1.47663e+06	7.87995e+06	9.91339e+06	1.39726e+07	1.12644e+07	2.12882e+06	2.14342e+06	#REF!	#REF!	#REF!	#REF!	#REF!	#REF!	#REF!	#REF!	0.0301589	0.0390699	409.125	3.91722	87.8909	2.76835	321.234	1.14888	4127.99	3118.54	1
938	14.2298	68.3906	1.63255	57.0631	0.540987		0.470761	0.832565	0.841792	0.733569	0.936612	0.56822	0.0573674	0.0595	0.0746399	0.074234	503925	1.46084e+07	104718	4.40784e+07	6.47171e+06	1.56502e+06	1.01426e+07	9.33095e+06	6.4795e+06	1.83449e+07	1.88781e+06	2.50016e+06	#REF!	#REF!	#REF!	#REF!	#REF!	#REF!	#REF!	#REF!	0.0285544	0.0306299	409.473	4.23087	88.2878	3.05697	321.185	1.1739	4490.92	3452.44	1
939	14.297	67.8826	1.39829	57.4472	0.633802		0.61227	0.741287	0.799237	0.734546	0.889316	0.871872	0.0760659	0.0519669	0.0536019	0.0407547	375779	1.46089e+07	130074	5.42472e+07	5.37731e+06	1.58847e+06	9.2466e+06	9.48363e+06	1.40669e+07	9.037e+06	1.95146e+06	2.24795e+06	#REF!	#REF!	#REF!	#REF!	#REF!	#REF!	#REF!	#REF!	0.0300132	0.0342441	393.729	3.98665	78.1673	2.92013	315.562	1.06652	4223.8	3304.07	1
940	16.32	67.8227	2.03039	57.1506	0.582686		0.59088	0.70016	0.749356	0.660599	0.982539	0.772031	0.0672562	0.058686	0.0750462	0.0403567	401718	1.46079e+07	103293	6.18985e+07	5.09999e+06	1.46205e+06	1.08129e+07	8.00811e+06	1.3721e+07	1.10616e+07	1.75571e+06	2.43739e+06	#REF!	#REF!	#REF!	#REF!	#REF!	#REF!	#REF!	#REF!	0.0273518	0.03248	410.818	3.89744	88.0317	2.80414	322.786	1.0933	4103.38	3159.86	1
941	14.1304	52.6077	1.72957	56.7711	0.587066		0.475289	0.839249	0.759905	0.700639	0.890201	0.838322	0.0601246	0.119047	0.0639853	0.034126	386408	1.46085e+07	103613	5.40259e+07	7.19989e+06	1.45652e+06	9.00511e+06	1.06848e+07	1.36719e+07	1.02862e+07	2.03161e+06	2.32056e+06	#REF!	#REF!	#REF!	#REF!	#REF!	#REF!	#REF!	#REF!	0.0275133	0.0287199	399.549	3.89632	81.6104	2.84509	317.939	1.05123	4113.35	3213.71	1
[truncated: 59 more rows]
[truncated: 7 more columns]

## Sheet: Parameters
								SE	0.1					136
[truncated: 42 more rows]

## Sheet: List
Perspective		Time horizon		inputs		Turn on SA	1
[truncated: 12 more rows]

[truncated: 13 more sheets: Cost, Utility, AE, Durvalumab trace, Placebo trace, Patient OOP, Final Survival, OS-durva, OS- Soc, PFS-Durva, PFS-SOC, survival data, Life table]
